# Supplementary material for: Proteome and lysine acetylome analysis reveals insights into the molecular mechanism of seed germination in wheat
Source: Sci Rep. 2020 Aug 10;10:13454. doi: 10.1038/s41598-020-70230-8 (PMC7418024; doi:10.1038/s41598-020-70230-8)
Supplement: Supplementary file 2 — Supplementary Table S1. [file 41598_2020_70230_MOESM2_ESM.xlsx]

## Sheet: Protein_quant
Protein accession	Protein description	MW [kDa]	Score	Coverage [%]	Peptides	PSMs	Unique peptides	0h-1	0h-2	0h-3	12h-1	12h-2	12h-3	24h-1	24h-2	24h-3	12h/0h Ratio	12h/0h P value	24h/0h Ratio	24h/0h P value	24h/12h Ratio	24h/12h P value
A0A024CKY0	LEA protein OS=Triticum aestivum GN=LEA5	16.93	60.697	76.1	12	34	2	1.913	2.118	2.401	0.957	0.862	1.1	0.68	0.599	0.624	0.454	0.00120329	0.296	8.3828e-05	0.652	0.0060447
A0A060AFB6	Defensin OS=Triticum aestivum GN=PDF3	8.7312	2.9054	34.6	3	19	1	1.763	1.648	1.451	0.925	1.037	1.141	0.695	0.935	0.893	0.638	0.0057043	0.519	0.0036612	0.813	0.127763
A0A060AJ86	Defensin OS=Triticum aestivum GN=PDF4	8.8673	6.0506	36.6	2	6	0
A0A060AJU9	Defensin OS=Triticum aestivum GN=PDF27	9.0945	2.647	19.5	2	2	2	1.024	0.94	0.997	1.271	1.331	1.158	0.957	0.845	0.793	1.27	0.0078013	0.876	0.091318	0.69	0.005637
A0A068B052	FVE OS=Triticum aestivum GN=FVE	50.283	129.7	52.7	15	35	15	0.896	0.64	0.821	0.984	1.023	1.015	0.991	1.127	1.025	1.282	0.125905	1.333	0.05164	1.04	0.40002
A0A077RA69	Single-stranded DNA-binding protein, mitochondrial OS=Arabidopsis thaliana GN=At4g11060 PE=2 SV=1	21.603	8.3455	19.4	3	3	3	0.972	0.931	0.984	0.896	1.044	1.139	1.125	1.087	0.979	1.067	0.45354	1.105	0.09366	1.036	0.65892
A0A077RAC7	Ribonuclease 2 OS=Arabidopsis thaliana GN=RNS2 PE=2 SV=1	30.83	9.9345	7.9	2	2	1	1.106	0.922	0.447	0.791	1.046	0.638	1.331	1.212	1.358	1	0.88282	1.576	0.20144	1.576	0.032301
A0A077RF77	Chitinase OS=Triticum aestivum GN=TRAES_3BF280800020CFD_c1	33.588	160.83	35	8	18	1	2.63	2.693	2.62	0.773	0.805	0.748	0.527	0.467	0.549	0.293	3.6214e-07	0.194	2.434e-06	0.663	0.00147644
A0A077RFQ1	Subtilisin-chymotrypsin inhibitor-2A OS=Hordeum vulgare PE=1 SV=2	7.8499	5.5696	42.3	2	3	1	1.635	1.311	2.282	0.757	0.815	0.641	0.959	0.882	1.09	0.423	0.0088961	0.561	0.032119	1.324	0.039877
A0A077RHE7		50.368	4.4117	23.3	9	11	2	0.689	0.634	0.99	1.154	0.911	0.92	1.235	1.142	1.127	1.291	0.162859	1.515	0.03606	1.174	0.11466
A0A077RNW0		24.905	3.9196	12	3	3	3	0.516	1.23	1.264	0.774	0.742	0.875	1.281	1.365	1.03	0.794	0.62882	1.221	0.42854	1.537	0.0124809
A0A077RPF9	Peroxidase OS=Triticum aestivum GN=TRAES_3BF171700070CFD_c1	35.875	38.204	37.1	11	26	7	1.919	2.085	2.126	0.811	0.792	0.789	0.749	0.869	0.81	0.39	4.284e-06	0.396	6.1802e-05	1.015	0.77844
A0A077RQA1	DEAD-box ATP-dependent RNA helicase 20 OS=Oryza sativa subsp. japonica GN=Os01g0197200 PE=3 SV=2	54.646	112.97	49.6	20	36	1	1.261	1.602	1.12	0.942	1.103	0.966	0.944	1.068	0.786	0.756	0.079917	0.702	0.06424	0.929	0.4815
A0A077RQL2	Probable 2-oxoglutarate-dependent dioxygenase At3g50210 OS=Arabidopsis thaliana GN=At3g50210 PE=2 SV=1	37.227	9.521	13.7	4	5	4	1.193	0.976	0.654	1.01	1	0.97	1.09	1.197	0.975	1.056	0.68208	1.156	0.41066	1.095	0.2237
A0A077RR09		14.929	20.22	25	3	6	1	1.478	1.277	1.431	1.023	0.973	0.867	0.916	0.965	0.928	0.684	0.0045185	0.671	0.00107761	0.981	0.75874
A0A077RR18		30.585	14.881	12.9	3	3	3	0.873	0.949	1.1	0.892	0.905	0.983	0.705	1.318	0.91	0.951	0.567	1.004	0.90372	1.055	0.91402
A0A077RRV1	Bowman-Birk type trypsin inhibitor OS=Hordeum vulgare GN=BBBI PE=1 SV=1	30.57	18.898	20.1	7	11	5	1.815	1.932	1.797	1.042	0.995	0.889	0.685	0.8	0.678	0.528	0.00025769	0.39	8.2126e-05	0.739	0.0132038
A0A077RSE3	Pyruvate kinase OS=Triticum aestivum GN=TRAES_3BF026900020CFD_c1	55.478	7.4177	25.9	11	16	2	1.08	1.113	1.117	0.89	0.968	1.082	1.162	0.98	0.986	0.888	0.102179	0.945	0.35324	1.064	0.47862
A0A077RSI2		7.4685	62.498	79.7	6	10	4	1.841	1.916	1.379	0.911	1.058	0.918	0.719	0.874	0.865	0.562	0.0076844	0.479	0.0038557	0.851	0.11196
A0A077RSI4	Chaperone protein ClpB1 OS=Oryza sativa subsp. japonica GN=CLPB1 PE=2 SV=1	101	1.3745	32.6	23	37	1
A0A077RSL8	Isoform 2 of Zinc finger CCCH domain-containing protein 8 OS=Oryza sativa subsp. japonica GN=Os01g0616400	54.814	1.1999	22.9	9	10	1	1.162	1.525	1.484	0.852	0.843	0.881	1.21	0.973	0.874	0.618	0.032281	0.733	0.072339	1.187	0.23544
A0A077RTE3	17.8 kDa class II heat shock protein OS=Zea mays PE=2 SV=1	17.335	7.0483	29.6	6	20	2	1.077	1.251	1.273	1.035	1.163	1.038	0.927	0.941	0.941	0.899	0.182202	0.78	0.043999	0.868	0.068659
A0A077RTN5	Zinc finger A20 and AN1 domain-containing stress-associated protein 2 OS=Oryza sativa subsp. japonica GN=SAP2 PE=2 SV=1	14.875	8.0607	23.6	2	2	2	1.839	1.898	1.855	1.155	1.06	1.076	0.523	0.781	0.6	0.589	4.3121e-05	0.34	0.0114977	0.579	0.0096759
A0A077RTP0		18.768	8.1421	23.5	3	3	3		0.505	0.52	0.659	1.313	0.608	1.137	1.127	1.319	1.678	0.2455	2.33	0.00106497	1.389	0.194062
A0A077RTW4	Serine/threonine-protein phosphatase OS=Triticum aestivum GN=TRAES_3BF011700090CFD_c1	34.748	17.88	17.2	4	4	4	0.677	0.837	0.771	0.929	1.025	0.96	0.982	1.222	1.271	1.275	0.022578	1.521	0.0146628	1.193	0.116037
A0A077RU01	2-hydroxyacyl-CoA lyase OS=Oryza sativa subsp. japonica GN=Os01g0505400 PE=3 SV=3	60.284	83.717	27.9	14	20	3	1.027	1.085	1.031	1.054	1.093	1.081	1.088	1.065	0.804	1.027	0.26406	0.941	0.51956	0.916	0.42782
A0A077RU45	Ubiquitinyl hydrolase 1 OS=Triticum aestivum GN=TRAES_3BF085400040CFD_c1	88.473	1.703	13.3	11	12	1	0.384	0.594	0.788	1.08	1.296	1.079	0.855	1.17	1.318	1.956	0.031142	1.893	0.053916	0.968	0.76696
A0A077RU64	Bowman-Birk type trypsin inhibitor OS=Hordeum vulgare GN=BBBI PE=1 SV=1	42.906	11.05	13.4	4	5	4	1.902	1.979	1.646	0.878	0.916	0.833	0.928	0.824	0.761	0.475	0.00028329	0.455	0.00060249	0.957	0.50296
A0A077RU79	Protein FLX-like 3 OS=Arabidopsis thaliana GN=FLXL3 PE=1 SV=1	30.474	3.3205	21	5	7	2
A0A077RUR1	Ubiquitin-conjugating enzyme E2 5A OS=Oryza sativa subsp. japonica GN=UBC5A PE=2 SV=1	16.564	4.8862	12.9	2	3	2	1.546	1.392	1.624	1.029	0.777	0.9	0.953	0.867	0.998	0.593	0.0047834	0.618	0.0014389	1.041	0.64424
A0A077RUY1	Probable calcium-binding protein CML16 OS=Oryza sativa subsp. japonica GN=CML16 PE=2 SV=1	20.135	3.851	31	5	5	2	0.913	0.764	0.861	1.366	1.241	1.442	0.82	0.814	0.906	1.595	0.0023829	1.001	0.9725	0.627	0.00113567
A0A077RVD7		15.415	4.619	19.3	3	4	3	1.068	0.875	0.861	1.086	1.133	1.063	1.039	1.091	0.966	1.17	0.087019	1.104	0.25712	0.943	0.21288
A0A077RVE4		28.965	2.6593	22	4	6	1
A0A077RVJ6		76.36	10.754	8.7	5	5	5	1.068	1.021	1.072	0.96	1.021	1.148	1.09	1.049	0.96	0.99	0.82786	0.98	0.63392	0.99	0.9043
A0A077RVL4	Protein ASPARTIC PROTEASE IN GUARD CELL 1 OS=Arabidopsis thaliana GN=ASPG1 PE=1 SV=1	51.853	5.5237	7.2	3	3	3	0.729	0.554	0.675	0.644	0.731	0.813	1.45	1.469	1.411	1.117	0.34582	2.211	0.0104971	1.979	0.00055626
A0A077RW63	Protein NCA1 OS=Arabidopsis thaliana GN=NCA1 PE=1 SV=1	40.357	2.1947	3.5	1	1	1
A0A077RW85	Calmodulin-5/6/7/8 OS=Solanum tuberosum GN=PCM5 PE=1 SV=3	16.663	6.9343	43.9	7	11	1	0.338	0.316	0.605	1.424	1.411	1.296	1.048	1.059	0.873	3.281	0.027424	2.367	0.0138359	0.721	0.0090357
A0A077RWB4	Aldo-keto reductase family 4 member C10 OS=Arabidopsis thaliana GN=AKR4C10 PE=1 SV=1	34.29	2.4289	31.8	9	18	1	0.829	0.783	0.765	1.123	1.096	1.306	0.958	1.056	1.029	1.483	0.0028162	1.28	0.0028026	0.863	0.080019
A0A077RWL8	GTP-binding protein SAR1A OS=Arabidopsis thaliana GN=SAR1A PE=2 SV=1	22.112	56.226	66.3	11	22	0
A0A077RWY7	Clavaminate synthase-like protein At3g21360 OS=Arabidopsis thaliana GN=At3g21360 PE=1 SV=1	36.781	10.93	15.9	5	6	5	0.761	0.991	0.92	1.198	0.978	1.016	1.058	1.18	0.969	1.195	0.147221	1.2	0.128963	1.005	0.95228
A0A077RX11	50S ribosomal protein L17, chloroplastic OS=Spinacia oleracea GN=RPL17 PE=1 SV=2	18.261	1.5311	32.3	6	8	1
A0A077RX33	Probable carboxylesterase 2 OS=Arabidopsis thaliana GN=CXE2 PE=2 SV=1	33.071	11.006	25.1	5	7	3	0.959	1.06	0.852	0.99	1.051	1.144	1.041	1.025	1.052	1.109	0.23452	1.086	0.30694	0.979	0.67022
A0A077RX64	17.8 kDa class II heat shock protein OS=Zea mays PE=2 SV=1	17.55	3.2303	42.5	7	43	1	1.202	1.07	1.166	1.117	1.083	1.104	0.899	1.009	0.877	0.961	0.34338	0.81	0.0189762	0.843	0.0173443
A0A077RX76	Acyl transferase 9 OS=Oryza sativa subsp. japonica GN=AT9 PE=2 SV=1	46.415	2.8468	22.7	8	14	1
A0A077RX99		37.534	1.5722	5	1	1	1	0.887		1.046	1.17	1.074	0.958	1.271	0.534	0.901	1.104	0.38034	0.933	0.72802	0.845	0.43204
A0A077RXF0	NADH-cytochrome b5 reductase OS=Triticum aestivum GN=TRAES_3BF066100010CFD_c1	33.785	55.092	57	15	27	2	1.885	2.397	1.071	0.679	0.725	0.837	0.983	0.999	0.916	0.419	0.029135	0.541	0.144717	1.293	0.018018
A0A077RXJ4		7.2673	2.9187	16.4	1	3	1	0.936	1.049	1.115	0.967	1.103	0.986	1.074	0.982	1.061	0.986	0.84836	1.005	0.9067	1.02	0.69848
A0A077RXP2		15.125	9.4274	35.8	5	7	2	1.654	1.328	1.421	1.006	1.112	0.854	0.948	0.863	0.858	0.675	0.01724	0.606	0.0023624	0.898	0.28574
A0A077RXR6	Obg-like ATPase 1 OS=Triticum aestivum GN=TRAES_3BF155200010CFD_c1	44.266	4.1793	42.4	16	28	1	0.657	0.697	0.78	0.929	0.782	0.926	1.397	1.305	1.167	1.236	0.049905	1.813	0.00121715	1.467	0.0077011
A0A077RXR8		11.123	4.3647	18.2	2	2	2	1.992	1.729	2.32	0.879	0.75	0.773	0.947	0.895	0.596	0.398	0.00072042	0.404	0.0054965	1.015	0.98574
A0A077RXS4	26S proteasome regulatory subunit 6A homolog OS=Brassica campestris GN=TBP1 PE=2 SV=1	48.253	42.031	39.4	13	19	12	0.478	0.727	0.845	0.952	1.203	1.227	0.758	0.81	0.889	1.65	0.050742	1.199	0.30696	0.726	0.028197
A0A077RXX4	NADPH:adrenodoxin oxidoreductase, mitochondrial OS=Triticum aestivum GN=TRAES_3BF048200090CFD_c1	55.162	24.651	21.8	9	12	2
A0A077RY90	Thiamine thiazole synthase 2, chloroplastic OS=Sorghum bicolor GN=THI1-2 PE=3 SV=1	36.137	4.3278	7.7	3	4	2	1.192	1.457	0.798	0.714	1.236	0.875	1.14	1.012	0.774	0.82	0.4599	0.849	0.52522	1.036	0.8178
A0A077RYW2	Probable mitochondrial-processing peptidase subunit beta, mitochondrial OS=Arabidopsis thaliana GN=At3g02090 PE=1 SV=2	55.405	2.6445	17.1	6	7	1	0.467	1.262	1.189	1.314	1.095	0.77	1.213	0.869	0.974	1.089	0.69176	1.047	0.72434	0.961	0.89746
A0A077RZ08	Nascent polypeptide-associated complex subunit alpha-like protein OS=Pinus taeda PE=2 SV=1	22.121	35.757	22.2	3	3	3	0.83	0.818	0.843	1.213	1.072	1.086	1.041	1.051	1.028	1.353	0.001697	1.253	3.5623e-05	0.926	0.128805
A0A077RZ13	GTP-binding protein SAR1A OS=Arabidopsis thaliana GN=SAR1A PE=2 SV=1	21.941	30.773	57.5	8	16	5	1.127	1.221	1.23	1.087	1.039	0.923	0.865	0.945	0.847	0.852	0.045336	0.743	0.0024193	0.871	0.082521
A0A077RZP0	Pathogen-related protein OS=Hordeum vulgare PE=2 SV=2	27.962	1.5711	28.7	6	9	1
A0A077RZT0	Chaperone protein dnaJ 49 OS=Arabidopsis thaliana GN=ATJ49 PE=2 SV=2	42.493	4.5473	3.2	1	1	1	1.033	0.975	1.126	0.927	0.766	0.861	1.239	1.091	1.2	0.815	0.041475	1.126	0.102983	1.382	0.0084958
A0A077RZZ9	Protein ROOT HAIR DEFECTIVE 3 OS=Oryza sativa subsp. japonica GN=RHD3 PE=2 SV=1	83.129	28.297	11.8	8	8	8	0.881	1.133	0.932	1.168	1.153	1.329	0.834	0.865	0.933	1.239	0.069762	0.893	0.2639	0.721	0.0043633
A0A077S148	Developmentally-regulated G-protein 2 OS=Arabidopsis thaliana GN=DRG2 PE=2 SV=1	44.521	59.781	35.8	11	20	11	0.498	0.622	0.609	0.991	1.098	1.037	1.101	1.132	1.054	1.808	0.00148242	1.901	0.00093786	1.052	0.23434
A0A077S1E1	BAG family molecular chaperone regulator 4 OS=Arabidopsis thaliana GN=BAG4 PE=1 SV=1	28.783	3.0984	24.3	6	7	1
A0A077S1G3	Ras-related protein RABE1c OS=Arabidopsis thaliana GN=RABE1C PE=1 SV=1	23.923	3.1923	29.4	6	11	2	1.348	1.067	1.114	1.228	1.164	0.975	0.883	1.032	0.792	0.954	0.66642	0.767	0.064801	0.804	0.101961
A0A077S237		22.773	2.5547	36.6	7	15	0
A0A077S290	Ras-related protein RABA1f OS=Arabidopsis thaliana GN=RABA1F PE=2 SV=1	24.055	9.4613	18.3	4	6	3	1.481	1.392	1.281	0.919	0.987	0.987	0.991	0.88	0.864	0.696	0.00172006	0.658	0.0022434	0.945	0.30702
A0A077S2C4	DNA repair RAD52-like protein 1, mitochondrial OS=Arabidopsis thaliana GN=RAD52-1 PE=1 SV=1	20.353	4.1711	21.3	4	4	4	0.735	0.687	1.216	1.017	1.057	1.013	1.141	1.052	1.124	1.17	0.40124	1.257	0.2858	1.075	0.065681
A0A077S2H1	RNA polymerase II transcriptional coactivator KELP OS=Arabidopsis thaliana GN=KELP PE=1 SV=1	21.956	6.0734	16.8	3	4	3	0.982	0.944	0.987	1.004	1.154	1.07	0.971	1.067	1.026	1.108	0.076418	1.052	0.179418	0.949	0.3515
A0A077S3V2	Aspartate aminotransferase OS=Triticum aestivum GN=TRAES_3BF023000050CFD_c1	49.518	19.451	39.2	14	52	4	1.71	1.754	1.895	1.018	0.914	0.957	0.793	0.731	0.653	0.539	0.000144072	0.406	0.00014428	0.754	0.0114394
A0A077S3Z1	Protein DOG1-like 3 OS=Arabidopsis thaliana GN=DOGL3 PE=2 SV=1	31.803	12.051	22.4	5	6	5	1.544	1.341	1.589	1.026	1.043	1.091	0.67	0.88	0.782	0.706	0.0034045	0.521	0.0022993	0.738	0.0187602
A0A077S474	Vacuolar protein sorting-associated protein 36 OS=Arabidopsis thaliana GN=VPS36 PE=1 SV=1	48.678	9.6861	8.5	2	2	2	1.06	0.955	1.028	0.879	0.91	0.838	0.849	1.028	1.302	0.863	0.0199577	1.045	0.82934	1.21	0.23494
A0A077S4J8		42.871	1.5787	3.1	1	1	1
A0A077S4T4	Protein MOR1 OS=Oryza sativa subsp. japonica GN=MOR1 PE=2 SV=1	219.01	1.3875	6.7	12	14	1				0.854	1.09		0.688	0.771						0.751	0.171977
A0A077S6B3	Fructokinase-1 OS=Oryza sativa subsp. japonica GN=FRK1 PE=1 SV=2	34.741	41.005	44.9	14	27	1	1.101	0.868	1.249	0.905	1.114	0.857	1.061	1.04	1.126	0.894	0.4643	1.003	0.90858	1.122	0.22012
A0A077S7W9		21.832	1.4979	14.5	2	2	2
A0A080YTV0		26.892	1.6633	5.4	1	1	1	2.971	1.167	2.016	1.261	1.218	0.598	0.869	0.5	0.532	0.5	0.136721	0.309	0.02438	0.618	0.199401
A0A080YU49	Thioredoxin Y, chloroplastic OS=Oryza sativa subsp. japonica GN=Os01g0963400 PE=3 SV=2	18.043	4.2115	6.7	1	2	1	1.207	1.681	0.814	0.677	1.295	0.967	1.179	0.836	0.952	0.794	0.47354	0.801	0.46278	1.01	0.88132
A0A080YUL9	Pectinesterase OS=Triticum aestivum GN=TRAES_3BF045500300CFD_c1	39.872	1.3315	2.5	1	1	1	2.359	1.902	1.679	0.976	0.767	0.969	0.823	0.736	0.711	0.457	0.0035606	0.382	0.00092459	0.837	0.127638
A0A080YUW6	Pectin acetylesterase OS=Triticum aestivum GN=TRAES_3BF065400210CFD_c1	46.689	4.6181	22.6	7	8	2	1.079	1.174	1.028	0.981	1.04	1.11	0.874	1.18	0.942	0.954	0.42702	0.913	0.37626	0.957	0.6262
A0A080YUW8	Histone H2A OS=Triticum aestivum GN=TRAES_3BF065400180CFD_c1	18.773	1.4139	13.6	3	4	1	0.212	0.685	0.566	1.153	1.404	1.38	0.96	1.151	0.938	2.691	0.040525	2.084	0.083938	0.774	0.047085
A0A096UJY5	Poly [ADP-ribose] polymerase OS=Triticum aestivum	91.888	115.18	21.6	13	21	1
A0A096UKU5	60S acidic ribosomal protein P2B OS=Zea mays GN=RPP2B PE=1 SV=1	11.363	6.2839	49.1	3	7	1	0.52	0.962	0.867	0.911	1.176	1.511	0.873	0.938	0.672	1.532	0.141039	1.057	0.73128	0.69	0.113097
A0A096UL74	Diacylglycerol kinase OS=Triticum aestivum	55.306	2.1854	2.2	1	2	1
A0A096UL83	Aldose 1-epimerase OS=Triticum aestivum	39.955	5.2405	7.3	2	2	2	1.364	0.869	0.991	0.904	0.981	1.053	0.964	1.122	1.118	0.911	0.6162	0.994	0.94928	1.091	0.26584
A0A096ULC4	Putative alpha-L-fucosidase 1 OS=Oryza sativa subsp. japonica GN=Os04g0560400 PE=3 SV=2	51.508	1.7744	4.9	2	2	2	1.095	1.096	0.942	0.899	1.012	1.277	0.913	0.972	1.129	1.018	0.94058	0.962	0.64382	0.945	0.70384
A0A096UMD3	Cyclic pyranopterin monophosphate synthase, mitochondrial OS=Arabidopsis thaliana GN=CNX3 PE=1 SV=1	23.936	3.2564	7.1	1	1	1	1.73	1.678	1.447	0.922	0.894	0.824	1.088	0.894	0.769	0.544	0.00071559	0.567	0.0073961	1.042	0.77654
A0A096UMS8		41.093	12.204	12.8	4	5	4	0.805	0.966	0.964	1.104	1.002	1.07	1.035	0.911	0.91	1.161	0.084996	1.044	0.57586	0.899	0.105222
A0A096UMZ0	60S ribosomal protein L7-2 OS=Arabidopsis thaliana GN=RPL7B PE=1 SV=1	28.107	5.8307	37.3	10	25	3	0.649	0.54	0.556	0.91	1.057	1.176	1.178	1.297	1.184	1.801	0.0033362	2.097	0.00033786	1.164	0.124382
A0A096UNF8	30S ribosomal protein S9, chloroplastic OS=Spinacia oleracea GN=PRPS9 PE=1 SV=2	48.442	23.93	15.2	5	5	5	0.755	0.816	0.623	1.057	1.104	1.412	0.988	1.093	1.094	1.629	0.0158009	1.447	0.012596	0.889	0.3136
A0A096UNV4	Subtilisin-chymotrypsin inhibitor-2A OS=Hordeum vulgare PE=1 SV=2	7.847	2.6779	15.5	1	1	1	2.4	1.708	1.687			0.789	0.658	1.018	0.72	0.408		0.413	0.0072843	1.012
A0A096UQ84	KH domain-containing protein At4g18375 OS=Arabidopsis thaliana GN=At4g18375 PE=2 SV=1	68.637	8.1455	10	6	8	6	0.933	0.836	0.704	1.071	0.998	1.075	1.155	1.092	1.043	1.271	0.044997	1.33	0.02874	1.046	0.30246
A0A096UQD1	Acyl-CoA-binding protein OS=Ricinus communis PE=3 SV=1	10.272	35.963	58.1	4	10	2	0.883	1.063	0.948	0.974	1.041	1.011	1.025	0.952	1.088	1.046	0.45714	1.059	0.42562	1.013	0.7999
A0A096UQF3	Aldehyde dehydrogenase OS=Triticum aestivum	52.171	34.93	21.4	9	14	1	0.917	0.822	1.03	1.04	1.123	1.044	1.066	0.994	1.075	1.158	0.097204	1.132	0.140704	0.978	0.55452
A0A096UQH5	Phytosulfokine receptor 2 OS=Arabidopsis thaliana GN=PSKR2 PE=2 SV=1	45.954	1.4122	2.3	1	1	1
A0A096UQV9	ABC transporter I family member 6, chloroplastic OS=Arabidopsis thaliana GN=ABCI6 PE=1 SV=1	32.98	1.8537	3.6	1	1	1	0.567	0.839	0.923	1.194	1.001	0.953	1.151	1.034	1.173	1.352	0.12482	1.442	0.066702	1.067	0.43854
A0A096UR28		79.81	2.6141	9	5	7	1
A0A096URI3	Glycine-rich RNA-binding protein RZ1C OS=Arabidopsis thaliana GN=RZ1C PE=1 SV=1	34.545	5.181	30.2	9	18	0
A0A096USP9	Probable 6-phosphogluconolactonase 4, chloroplastic OS=Oryza sativa subsp. indica GN=OsI_031067 PE=3 SV=2	34.484	24.475	24.9	9	17	9	0.875	0.823	0.761	0.964	1.149	1.116	1.027	1.001	1.045	1.313	0.016058	1.25	0.0060609	0.952	0.44858
A0A096USQ4		123.04	3.4375	14.1	13	19	0
A0A096USV3	E3 ubiquitin-protein ligase RMA1H1 OS=Capsicum annuum GN=RMA1H1 PE=1 SV=1	24.797	6.1298	6	1	1	1
A0A096USZ7	5-methyltetrahydropteroyltriglutamate--homocysteine methyltransferase 2 OS=Oryza sativa subsp. japonica GN=Os12g0624000 PE=2 SV=1	84.621	8.5442	29.2	19	36	2	0.362	0.418	0.517	0.957	0.864	1.08	1.206	1.424	1.377	2.237	0.002644	3.089	0.00059716	1.381	0.0167245
A0A096UT80	Protein SMG7 OS=Arabidopsis thaliana GN=SMG7 PE=2 SV=1	113.83	1.2036	5.7	6	8	1	1.183	0.759	1.417	0.998	1.159	0.807	0.937	1.043	1.121	0.882	0.65346	0.923	0.80854	1.046	0.6725
A0A096UT91	60S ribosomal protein L7-4 OS=Arabidopsis thaliana GN=RPL7D PE=2 SV=1	28.305	2.7446	43.9	12	35	1	0.719	0.812	0.478	1.059	1.004	1.131	1.082	1.104	1.011	1.59	0.041121	1.591	0.039702	1.001	0.97548
A0A096UU74	Heterogeneous nuclear ribonucleoprotein 1 OS=Arabidopsis thaliana GN=RNP1 PE=1 SV=1	39.441	-2	46.6	13	30	1	1.531	1.478	1.463	0.874	0.749	0.854	1.043	0.968	1.038	0.554	0.00028469	0.682	0.000159693	1.231	0.0176021
A0A096UUI0	Cytochrome b-c1 complex subunit 6 OS=Triticum aestivum	8.2402	6.1237	29	3	3	3	1.394	1.532	1.577	0.99	1.001	1.048	0.85	0.796	0.907	0.675	0.00067749	0.567	0.00043521	0.84	0.0134385
A0A096UVK5	Isoform 2 of Mitogen-activated protein kinase 12 OS=Oryza sativa subsp. japonica GN=MPK12	48.343	2.6266	3.5	1	1	1
A0A096UVW5		38.765	8.6771	15.1	5	6	5	0.72	0.838	0.748	1.136	1.075	1.123	1.154	0.958	1.083	1.446	0.0015839	1.386	0.0102567	0.958	0.47278
A0A096UWB1	Peptidyl-prolyl cis-trans isomerase CYP71 OS=Arabidopsis thaliana GN=CYP71 PE=1 SV=1	72.656	29.182	20.7	12	16	3	0.647	0.429	0.662	0.972	1.194	1.117	1.144	1.179	1.184	1.889	0.0132049	2.018	0.036378	1.068	0.3219
A0A0A0S1W1	12-oxo-phytodienoic acid reductase 2 OS=Triticum aestivum GN=OPR2	42.784	9.0994	12.1	3	3	3	0.863	0.68	0.794	1.025	1.153	1.109	1.053	0.988	1.022	1.407	0.0114806	1.311	0.018964	0.932	0.149916
A0A0C4BFF4	Signal recognition particle subunit SRP72 OS=Triticum aestivum	73.054	10.214	9.4	5	5	5	0.439	0.766	1.413	1.285	1.11	1.028	0.865	0.955	1.171	1.307	0.33606	1.142	0.53458	0.874	0.2783
A0A0C4BIM0	60S ribosomal protein L21-1 OS=Arabidopsis thaliana GN=RPL21A PE=2 SV=2	18.791	6.9786	28	6	9	2	0.531	0.497	0.539	1.155	1.065	1.049	1.193	1.219	1.176	2.086	4.3139e-05	2.29	3.3642e-06	1.098	0.041296
A0A0C4BIP7	Methionine aminopeptidase OS=Triticum aestivum	44.054	121.74	38.2	11	15	2	1.078	1.148	0.984	1.009	0.973	0.984	1.041	1.12	1.061	0.924	0.168823	1.004	0.9213	1.086	0.027841
A0A0C4BIR6	60S ribosomal protein L10-2 OS=Oryza sativa subsp. indica GN=SG12 PE=2 SV=2	24.731	17.996	24.7	6	10	3	0.71	0.356	0.502	1.086	1.157	1.212	1.007	0.99	1.062	2.203	0.054541	1.951	0.071763	0.885	0.033782
A0A0C4BIT2	GDP-mannose 3,5-epimerase 1 OS=Oryza sativa subsp. indica GN=OsI_032456 PE=2 SV=1	42.809	6.204	23.5	8	10	3	0.818	0.784	1.139	1.004	0.801	1.022	1.154	1.211	1.093	1.031	0.79522	1.262	0.113464	1.223	0.069364
A0A0C4BIW4	40S ribosomal protein S14 OS=Zea mays PE=3 SV=1	16.319	101.6	48.3	9	31	5	1.176	1.276	1.118	0.985	1.042	0.976	0.902	1.101	0.996	0.841	0.0169358	0.84	0.063761	0.999	0.9482
A0A0C4BIZ6	UMP-CMP kinase OS=Triticum aestivum	23.632	25.483	41.3	10	16	9	0.661	0.748	0.804	0.628	0.743	0.727	1.422	1.378	1.291	0.948	0.53426	1.849	0.00064153	1.95	0.00036311
A0A0C4BJ10	Rab18s OS=Triticum aestivum	23.885	68.895	35	6	11	5	1.362	1.353	1.379	1.037	0.989	0.964	0.964	0.972	0.892	0.73	0.000140626	0.691	0.000183023	0.946	0.182162
A0A0C4BJ32	Probable calcium-binding protein CML13 OS=Oryza sativa subsp. japonica GN=CML13 PE=2 SV=1	19.343	2.6862	10.1	1	1	1
A0A0C4BJE3	Ribosomal protein OS=Triticum aestivum	24.374	48.346	42.1	8	21	5	1.102	1.148	1.035	1.041	1.079	1.064	0.98	0.95	0.985	0.969	0.39394	0.887	0.021041	0.916	0.0045642
A0A0C4BJE5	Serine hydroxymethyltransferase OS=Triticum aestivum	56.122	65.276	26.9	10	14	10	0.503	0.551	0.677	0.982	0.982	0.955	1.374	1.289	1.188	1.686	0.026658	2.225	0.00116342	1.319	0.0030802
A0A0C4BJE9	Nascent polypeptide-associated complex subunit beta OS=Triticum aestivum	17.312	1.8555	35	4	11	1	0.895	0.783		0.567	1.025	1.298	0.799	0.942	1.387	1.148	0.81142	1.243	0.4409	1.082	0.7327
A0A0C4BJF5	Peptidyl-prolyl cis-trans isomerase OS=Triticum aestivum	17.25	1.6006	35	5	9	1	1.901	1.445	2.414	0.956	0.963	0.726	0.806	0.76	0.791	0.459	0.0119602	0.409	0.028063	0.891	0.32026
A0A0C4BJH4	14-3-3-like protein GF14-D OS=Oryza sativa subsp. japonica GN=GF14D PE=1 SV=1	29.454	3.575	41	9	17	1		0.423		1.043	0.92	0.757	0.982	1.049	0.938	2.143		2.34		1.092	0.38992
A0A0C4BJJ3	17.4 kDa class I heat shock protein OS=Oryza sativa subsp. japonica GN=HSP17.4 PE=2 SV=2	17.479	55.586	36.3	5	26	1	1.883	1.944	1.738	1.054	0.97	0.934	0.719	0.744	0.699	0.532	0.00020269	0.388	1.76806e-05	0.731	0.00144389
A0A0C4BJN8	Nascent polypeptide-associated complex subunit beta OS=Triticum aestivum	19.345	40.501	28.8	6	11	2	1.013	0.757	0.982	1.208	1.05	1.036	1.042	1.012	1.029	1.197	0.150705	1.12	0.31964	0.936	0.26956
A0A0C4BJP9	Peptidyl-prolyl cis-trans isomerase OS=Triticum aestivum	18.777	5.8447	33	5	17	1	0.585	1.058	0.823	0.988	1.109	0.921	1.227	1.167	1.005	1.224	0.27432	1.378	0.129718	1.126	0.21692
A0A0C4BJX7	Expansin-A7 OS=Oryza sativa subsp. japonica GN=EXPA7 PE=2 SV=1	28.589	8.0412	7.9	2	3	1	1.216	1.449	1.535	0.993	1.171	0.974	0.869	0.914	0.803	0.747	0.03352	0.616	0.0037581	0.824	0.05124
A0A0C4BK38	Alcohol dehydrogenase-like 6 OS=Arabidopsis thaliana GN=At5g24760 PE=2 SV=2	40.485	1.9327	2.3	1	2	1	1.184	0.579	1.108	1.058	0.929	0.759	1.27	1.198	1.023	0.956	0.98182	1.216	0.37036	1.271	0.1026
A0A0C4BK41	26S proteasome regulatory subunit 7A OS=Oryza sativa subsp. japonica GN=RPT1A PE=2 SV=1	47.638	162.06	54.2	20	43	5	0.588	0.656	0.469	0.857	1.103	0.917	1.016	1.163	1.226	1.68	0.0136767	1.988	0.0036386	1.184	0.142363
A0A0C4BK49	Proteasome subunit alpha type OS=Triticum aestivum	31.156	17.707	55.6	11	26	1	0.477	0.551	0.587	1.052	1.088	0.949	1.275	1.286	1.149	1.913	0.00091925	2.297	0.00030248	1.201	0.028556
A0A0C4BK54	40S ribosomal protein S14-3 OS=Arabidopsis thaliana GN=RPS14C PE=2 SV=2	16.265	22.104	47.3	8	24	4	1.155	0.469	1.057	0.947	0.885	1.086	1.032	1.092	1.168	1.088	0.62592	1.228	0.43832	1.128	0.153935
A0A0C4BK59	Glycine cleavage system H protein OS=Triticum aestivum	17.269	3.3917	12.2	1	1	1	1.872	1.591	1.565	0.829	1.128	1.049	0.776	0.946	0.659	0.598	0.0089	0.474	0.0031759	0.792	0.167356
A0A0C4BK99	60S ribosomal protein L35a-3 OS=Arabidopsis thaliana GN=RPL35AC PE=3 SV=1	12.681	44.898	58.9	7	15	5	0.655	0.687	0.838	0.984	1.041	1.042	1.196	1.08	1.18	1.407	0.0111753	1.585	0.0047391	1.127	0.033095
A0A0C4BKA8	26S proteasome regulatory subunit 8 homolog A OS=Arabidopsis thaliana GN=RPT6A PE=1 SV=1	46.763	3.1889	43.8	16	51	2	1.044	1.025	0.971	1.055	1.102	1.266	0.934	0.919	0.996	1.126	0.121096	0.937	0.118619	0.832	0.03964
A0A0C4BKB7	Glycine cleavage system H protein OS=Triticum aestivum	17.052	9.2698	15.2	3	9	3	0.727	0.859	0.97	1.131	1.259	1.115	0.953	1.031	1.009	1.371	0.025061	1.171	0.131541	0.854	0.025065
A0A0C4BKC6		10.406	2.31	37.8	3	4	1	1.392	0.891	1.344	1.05	1.006	0.768	0.875	1.1	1.151	0.779	0.23866	0.862	0.45924	1.107	0.46762
A0A0C4BKI1	60S ribosomal protein L35a-1 OS=Arabidopsis thaliana GN=RPL35AA PE=3 SV=1	12.72	52.956	39.3	4	7	2	0.684	0.569	0.564	1.045	1.133	0.965	1.155	1.184	1.111	1.73	0.0021429	1.899	0.00059938	1.098	0.129642
A0A0E3Z7G8	Alpha-gliadin (Fragment) OS=Triticum aestivum	32.666	6.5425	5.3	1	4	1	1.984	2.425	2.703	1.047	0.815	1.086	0.705	0.36	0.403	0.415	0.0023248	0.206	0.0020556	0.498	0.031583
A0A0H2UIB6	Probable cinnamyl alcohol dehydrogenase 1 OS=Oryza sativa subsp. japonica GN=CAD1 PE=2 SV=1	38.47	4.4223	49.4	14	19	2	1.43	1.356	1.342	0.875	0.746	1.258	0.802	1.105	0.887	0.697	0.132461	0.677	0.0145037	0.97	0.93984
A0A0H2UJ20	Glyoxysomal fatty acid beta-oxidation multifunctional protein MFP-a OS=Brassica napus PE=2 SV=2	79.083	13.1	24	15	24	1	0.479	0.388	0.836	1.078	0.955	1.009	1.292	1.202	1.212	1.786	0.111797	2.176	0.068784	1.218	0.0090368
A0A0H4MAT1	Dehydrin OS=Triticum aestivum GN=Wdhn1	13.93	13.563	57.1	6	12	2	1.738	1.069	1.868	0.873	1.684	0.817	0.522	0.991	0.751	0.722	0.28936	0.484	0.045962	0.671	0.27288
A0A0H4TM98	Chitinase OS=Triticum aestivum	33.565	4.1192	28.1	7	14	1	1.496	4.624	3.333	1.117	0.559	0.374	0.382	0.343	0.505	0.217	0.029779	0.13	0.0053159	0.6	0.28358
A0A0K1YXN8	Non-specific serine/threonine protein kinase OS=Triticum aestivum	56.961	29.408	22	10	14	5	0.29	0.254	0.782	0.782	1.163	1.172	1.222	1.285	1.187	2.351	0.062278	2.786	0.082635	1.185	0.24146
A0A0M3LQU0	Auxin-repressed protein OS=Triticum aestivum GN=ARP1	12.469	150.15	76.5	5	8	5	3.362	3.905	3.814	0.682	0.59	0.583	0.245	0.333	0.248	0.167	1.64276e-05	0.075	1.96271e-05	0.445	0.00189836
A0A172Q4F7	Nicotianamine synthase OS=Triticum aestivum GN=NAS9-D	36.038	7.065	11.8	4	5	4	0.923	0.5	0.64	0.48	0.6	0.859	1.397	1.51	1.606	0.94	0.82194	2.188	0.0112161	2.327	0.0074591
A0A1B1X3I2	L-galactono-1,4-lactone dehydrogenase OS=Triticum aestivum GN=GLDH	66.124	1.4315	25.2	11	15	1		0.313	0.461	0.893	1.085	1.105	1.125	0.797	1.35	2.655	0.0099006	2.818	0.024783	1.061	0.82052
A0A1B5GE57	Caleosin OS=Triticum aestivum GN=Clo2	27.817	22.685	36.1	8	19	4	1.202	1.788	1.095	1.008	0.841	0.949	0.905	0.958	0.836	0.685	0.088296	0.661	0.064978	0.965	0.6277
A0A1B5GFV6	Caleosin OS=Triticum aestivum GN=Clo10	27.423	7.3634	5	1	2	1	1.697	1.553	1.75	0.884	1.144	1.084	0.703	0.781	0.811	0.622	0.0051588	0.459	0.000156097	0.737	0.028336
A0A1D5RP06	Methylthioribose-1-phosphate isomerase OS=Vitis vinifera GN=VIT_11s0016g00830 PE=2 SV=2	41.376	8.8798	7.8	2	2	2	0.619	0.674	0.701	0.991	0.888	1.016	1.158	0.999	1.088	1.452	0.0025363	1.627	0.00099648	1.121	0.128001
A0A1D5RP22	DNA-directed RNA polymerase subunit beta OS=Triticum aestivum	124.2	2.0973	1.1	1	1	1
A0A1D5RPF4		33.474	10.042	8	2	2	2	0.87	0.923	1.517	0.739	0.934	0.887	1.213	1.121	1.088	0.773	0.2941	1.034	0.73614	1.337	0.0196754
A0A1D5RPQ0	26S proteasome regulatory subunit RPN13 OS=Arabidopsis thaliana GN=RPN13 PE=1 SV=2	30.884	1.9057	4.7	1	1	1
A0A1D5RPY1		31.144	18.026	18.3	4	6	4	1.031	1.311	1.212	0.948	0.996	0.979	0.975	0.914	0.942	0.822	0.057461	0.797	0.038158	0.969	0.24546
A0A1D5RQ09		11.498	14.729	43.9	3	3	3	0.695	0.774	0.856	0.99	0.795	0.858	1.415	1.135	1.232	1.137	0.2208	1.627	0.0052646	1.431	0.0169643
A0A1D5RQ26	Probable serine/threonine protein phosphatase 2A regulatory subunit B''delta OS=Arabidopsis thaliana GN=B''DELTA PE=3 SV=1	50.975	41.67	18.5	5	5	5	0.696	1.002	1.014	1.261	1.096	1.15	0.896	0.986	0.955	1.293	0.106778	1.046	0.66638	0.809	0.0133173
A0A1D5RQ61		58.666	45.759	25	9	13	9	1.62	0.682	0.483	0.851	0.938	0.832	0.884	1.046	1.063	0.941	0.85892	1.075	0.60646	1.142	0.133225
A0A1D5RQ82	U-box domain-containing protein 29 OS=Arabidopsis thaliana GN=PUB29 PE=1 SV=1	46.688	3.3568	3.8	1	1	1		1.233	1.134	1.135	0.969	1.116	0.69	0.93	0.848	0.907	0.26084	0.695	0.0518	0.766	0.055701
A0A1D5RQ96	Vacuolar-sorting protein BRO1 OS=Arabidopsis thaliana GN=BRO1 PE=1 SV=1	95.561	78.843	19.5	14	17	14	0.914	0.937	0.89	0.983	0.952	1.056	1.086	1.153	1.007	1.091	0.063882	1.184	0.0160611	1.085	0.177759
A0A1D5RQA1	RNA-binding KH domain-containing protein RCF3 OS=Arabidopsis thaliana GN=RCF3 PE=1 SV=1	78.135	114.59	29.9	16	19	16	0.812	0.819	0.849	0.982	1.005	1.058	1.104	0.986	1.108	1.228	0.0013815	1.29	0.0033975	1.05	0.33778
A0A1D5RQA8	Protein RRC1 OS=Arabidopsis thaliana GN=RRC1 PE=1 SV=1	93.194	1.977	1.4	1	1	1	0.313	0.377	0.403	1.079	1.327	1.147	1.133	1.254	1.154	3.251	0.0002628	3.24	0.000137125	0.997	0.99396
A0A1D5RQB7	Cytochrome P450 734A1 OS=Arabidopsis thaliana GN=CYP734A1 PE=2 SV=1	53.429	2.0314	2.9	1	1	1
A0A1D5RQE5	Delta-1-pyrroline-5-carboxylate synthase 1 OS=Oryza sativa subsp. japonica GN=P5CS1 PE=2 SV=2	43.926	22.469	8.3	3	5	3	0.36	0.473	0.333	1.385	1.318	1.312	1.035	0.965	1.027	3.443	0.00031914	2.596	0.00088421	0.754	0.0005562
A0A1D5RQS5	Protein RETICULATA-RELATED 4, chloroplastic OS=Arabidopsis thaliana GN=RER4 PE=2 SV=1	41.192	32.793	19.3	6	10	6	0.908	0.883	0.896	0.954	0.869	0.885	1.189	1.112	1.172	1.008	0.8244	1.293	0.00030216	1.282	0.0020751
A0A1D5RR61	Abscisic acid receptor PYR1 OS=Arabidopsis thaliana GN=PYR1 PE=1 SV=1	22.62	2.6808	52.1	8	12	1	1.121	1.62	1.374	0.932	0.889	0.781	0.99	0.995	1.09	0.632	0.0193607	0.747	0.064481	1.182	0.051418
A0A1D5RRD3	60S ribosomal protein L29 OS=Triticum aestivum	6.9729	30.406	16.7	1	8	1	0.797	1.009	0.94	1.021	1.008	1.12	1.096	0.987	1.102	1.147	0.143216	1.16	0.125337	1.011	0.8298
A0A1D5RRP6	PLASMODESMATA CALLOSE-BINDING PROTEIN 3 OS=Arabidopsis thaliana GN=PDCB3 PE=1 SV=1	19.989	86.474	21.5	3	10	2	2.186	1.77	2.099	0.852	0.812	0.824	0.818	0.791	0.723	0.411	0.000180395	0.385	0.00021794	0.937	0.170636
A0A1D5RRU1		36.678	1.2918	3.7	1	1	1
A0A1D5RRU8	Signal peptidase I OS=Triticum aestivum	16.354	9.8095	27.9	4	5	2	1.571	1.614	1.15	0.812	0.933	1.019	0.852	0.78	0.898	0.638	0.025338	0.584	0.0104366	0.915	0.3321
A0A1D5RS02	Probable tocopherol cyclase, chloroplastic OS=Oryza sativa subsp. japonica GN=VTE1 PE=2 SV=1	52.322	74.264	35	14	24	14	1.875	1.683	1.737	1.037	1.009	0.959	0.769	0.785	0.738	0.568	0.000138319	0.433	2.1145e-05	0.763	0.00075805
A0A1D5RS12	Isoform 2 of Transcription initiation factor IIF subunit alpha OS=Arabidopsis thaliana GN=RAP74	55.168	5.6302	5.4	2	2	2		0.708	0.505	0.393	1.385	1.039	0.97	1.009	1.323	1.548	0.56858	1.815	0.043376	1.172	0.52144
A0A1D5RS42	RGG repeats nuclear RNA binding protein B OS=Arabidopsis thaliana GN=RGGB PE=1 SV=1	28.858	18.22	32.2	9	16	1	0.586	0.5	0.503	1.016	1.177	1.183	1.271	1.094	1.12	2.125	0.00047542	2.193	0.00035681	1.032	0.66336
A0A1D5RS63	60S ribosomal protein L10a-2 OS=Arabidopsis thaliana GN=RPL10AB PE=1 SV=1	50.022	23.926	19.8	7	10	2	0.895	1.009	1.01	0.823	0.932	1.009	0.969	1.365	1.117	0.949	0.48712	1.184	0.208	1.249	0.136045
A0A1D5RSK5		47.323	34.355	22.9	7	10	2	1.622	1.92	1.669	0.518	1.09	0.945	1.082	0.721	0.844	0.49	0.031522	0.508	0.0059566	1.037	0.79838
A0A1D5RSP9		34.897	13.258	4.5	1	1	1	0.239	0.652	0.648	0.815	0.901	0.964	1.214	1.247	1.617	1.741	0.193977	2.65	0.03718	1.522	0.016241
A0A1D5RSR8	Carboxypeptidase OS=Triticum aestivum	46.788	4.3199	14.6	4	7	1	0.795	0.683	1.728	1.071	0.952	1.037	1.084	0.841	1.12	0.954	0.90324	0.95	0.93	0.995	0.9104
A0A1D5RSS9	Tyrosine--tRNA ligase OS=Triticum aestivum	46.077	1.321	2.6	1	1	1
A0A1D5RST4	Berberine bridge enzyme-like 26 OS=Arabidopsis thaliana GN=At5g44400 PE=2 SV=1	56.199	27.06	9	3	3	2
A0A1D5RSY1	Pentatricopeptide repeat-containing protein At2g15690, mitochondrial OS=Arabidopsis thaliana GN=PCMP-H66 PE=1 SV=2	61.312	18.106	14	7	10	7	0.748	0.542	0.882	1.052	0.931	1.046	1.266	1.019	1.047	1.395	0.077339	1.534	0.049021	1.1	0.30844
A0A1D5RT66	30S ribosomal protein S16-2, chloroplastic/mitochondrial OS=Arabidopsis thaliana GN=RPS16-2 PE=2 SV=1	11.796	9.6174	13.8	1	2	1	0.815	0.858	1	0.988	0.842	1.16	1.13	1.051	1.173	1.119	0.38834	1.255	0.02962	1.122	0.27962
A0A1D5RTD1	Probable serine protease EDA2 OS=Arabidopsis thaliana GN=EDA2 PE=2 SV=2	50.961	12.729	21	8	8	7	1.453	1.274	1.527	1.009	0.866	1.007	0.841	0.951	0.934	0.677	0.0062802	0.641	0.002584	0.946	0.4384
A0A1D5RTD3	Probable serine protease EDA2 OS=Arabidopsis thaliana GN=EDA2 PE=2 SV=2	55.912	2.2852	20.9	9	16	1
A0A1D5RTH1		11.213	9.7526	29	2	2	2	2.057	1.893	2.057	0.991	0.948	0.848	0.707	0.771	0.674	0.464	0.000140481	0.358	2.4232e-05	0.772	0.0132357
A0A1D5RTK6	Universal stress protein PHOS34 OS=Arabidopsis thaliana GN=PHOS34 PE=1 SV=1	27.992	2.751	22.8	7	16	1
A0A1D5RTM9		13.601	-2	5.7	1	19	1	1.723	1.68	1.898	0.894	0.877	0.876	0.819	0.879	0.821	0.499	5.5912e-05	0.475	7.54e-05	0.952	0.106265
A0A1D5RTW5	Alpha,alpha-trehalose-phosphate synthase [UDP-forming] 1 OS=Arabidopsis thaliana GN=TPS1 PE=1 SV=1	109.69	5.616	1.6	1	1	1
A0A1D5RTY2	Fructose-1,6-bisphosphatase, cytosolic OS=Oryza coarctata PE=2 SV=1	53.843	7.8219	9.8	5	7	5	0.859	0.871	0.783	0.975	1.166	1.17	0.95	1.028	1.192	1.318	0.0165578	1.261	0.03712	0.957	0.64636
A0A1D5RU36	Coatomer subunit delta OS=Triticum aestivum	56.251	7.3766	27	12	20	1
A0A1D5RU46	Probable ADP,ATP carrier protein At5g56450 OS=Arabidopsis thaliana GN=At5g56450 PE=2 SV=1	34.439	19.617	6.6	1	1	1	1.578	1.386	1.415	1.116	0.926	0.824	0.824	0.913	1.04	0.654	0.0114157	0.634	0.004281	0.969	0.81198
A0A1D5RU47	Nucleosome assembly protein 1;2 OS=Oryza sativa subsp. japonica GN=NAP1;2 PE=2 SV=1	41.748	3.0518	11.7	3	4	2
A0A1D5RU62	Universal stress protein A-like protein OS=Arabidopsis thaliana GN=At3g01520 PE=1 SV=2	17.9	2.1656	43.3	5	11	1	0.942	1.179	1.491	0.665	0.851	1.245	1.152	1	0.972	0.764	0.27512	0.865	0.41216	1.131	0.46156
A0A1D5RU88	60S ribosomal protein L18a-like protein OS=Arabidopsis thaliana GN=At1g29970 PE=2 SV=2	20.175	2.9152	8.5	1	1	1	2.217	2.259	2.132	0.8	0.884	0.954	0.729	0.685	0.607	0.399	6.4085e-05	0.306	3.5052e-05	0.766	0.022761
A0A1D5RU93		25.986	18.186	10.1	2	2	2	0.791	1.093	1.038	1.24	1.215	1.171	0.974	0.868	0.867	1.241	0.091056	0.927	0.56424	0.747	0.0022412
A0A1D5RUB2		16.944	1.2756	5.3	1	1	1	1.238	2.812	1.952	0.577	1.021	0.519	1.094	0.989	0.557	0.353	0.03104	0.44	0.063495	1.247	0.48906
A0A1D5RUB8		9.3652	34.997	60.5	3	3	3	1.876	1.82	1.561	1.203	1.197	1.147	0.703	0.661	0.608	0.675	0.0026803	0.375	0.000159075	0.556	0.000196125
A0A1D5RUD7	Nuclear pore complex protein NUP35 OS=Triticum aestivum	35.321	5.6393	12.4	3	3	2	0.839	0.863	0.685	1.222	1.128	1.017	1.271	1.166	0.721	1.411	0.0184002	1.323	0.25102	0.938	0.64892
A0A1D5RUG8		8.2559	1.259	10.5	1	1	1
A0A1D5RUI2	3-ketoacyl-CoA thiolase 2, peroxisomal OS=Arabidopsis thaliana GN=PED1 PE=1 SV=2	35.467	9.0472	10.2	3	4	3	0.981	0.997	1.034	1.055	0.817	0.881	1.161	1.054	0.998	0.914	0.28488	1.067	0.25102	1.167	0.145564
A0A1D5RUL9	NADPH-dependent aldo-keto reductase, chloroplastic OS=Arabidopsis thaliana GN=AKR4C9 PE=1 SV=1	34.256	10.455	25.9	8	12	4	1.634	0.599	0.569	1.185	1.112	1.07	0.779	1.273	1.014	1.202	0.46382	1.094	0.62412	0.911	0.48048
A0A1D5RUP2	Nucleoside diphosphate kinase OS=Triticum aestivum	16.617	5.4143	44	6	15	1	1.254	1.606	1.233	1.097	0.953	1.059	0.75	0.909	1.02	0.76	0.047582	0.655	0.026643	0.862	0.192984
A0A1D5RUR0		7.355	1.2119	19.4	1	1	1
A0A1D5RV12	Late embryogenesis abundant protein 19 OS=Oryza sativa subsp. japonica GN=LEA19 PE=2 SV=1	18.199	56.219	62.6	11	38	5	2.336	2.592	2.395	0.956	0.898	0.837	0.521	0.538	0.527	0.367	3.7702e-05	0.217	6.2754e-07	0.589	0.000181289
A0A1D5RV62		22.853	1.8421	7.4	1	1	1
A0A1D5RV67	RGG repeats nuclear RNA binding protein B OS=Arabidopsis thaliana GN=RGGB PE=1 SV=1	37.449	8.6763	22.9	7	11	2	0.792	0.757	1.055	1.174	1.154	0.961	1.05	1.002	1.08	1.263	0.120037	1.203	0.139839	0.952	0.53936
A0A1D5RVA0	Isoform 2 of Gamma-glutamyl hydrolase 1 OS=Arabidopsis thaliana GN=GGH1	36.894	3.1445	6.5	2	2	2	1.268	1.135	1.328	1.07	0.951	0.975	0.875	1.067	0.982	0.803	0.020538	0.784	0.029717	0.976	0.71766
A0A1D5RVA3	Purothionin A-1 OS=Triticum aestivum GN=THI1.3 PE=1 SV=2	14.643	22.001	30.1	4	8	2	1.46	1.455	1.541	0.992	1.123	1.249	0.849	0.836	0.701	0.755	0.01454	0.535	0.00061593	0.709	0.0193638
A0A1D5RVB3	Phosphotransferase OS=Triticum aestivum	52.356	-2	26	10	12	1
A0A1D5RVE0		64.154	283.69	66.2	39	171	16	1.412	1.299	1.426	1.278	1.208	1.161	0.676	0.688	0.679	0.882	0.036218	0.494	1.98048e-05	0.56	3.7007e-05
A0A1D5RVJ2		44.926	2.4339	2.6	1	1	1
A0A1D5RVL3	Exocyst complex component EXO70B1 OS=Arabidopsis thaliana GN=EXO70B1 PE=1 SV=1	60.079	2.6633	3.1	1	1	1	0.369	0.408	0.407	0.942	0.964	1.183	1.205	1.218	1.476	2.609	0.0002785	3.293	8.335e-05	1.262	0.07532
A0A1D5RVP0	Sulfite reductase [ferredoxin], chloroplastic OS=Zea mays GN=SIR PE=1 SV=1	68.276	68.692	29.9	14	26	14	0.59	0.719	0.622	0.831	0.928	0.949	1.254	1.176	1.214	1.402	0.0091374	1.887	0.00050034	1.346	0.002699
A0A1D5RVV6	26S proteasome non-ATPase regulatory subunit 13 homolog B OS=Arabidopsis thaliana GN=RPN9B PE=1 SV=1	40.588	2.4628	16.4	6	10	1
A0A1D5RW74	Mannosylglycoprotein endo-beta-mannosidase OS=Lilium longiflorum GN=EBM PE=1 SV=4	76.887	1.1634	22.5	10	13	1	1.372	1.465	0.603	0.852	1.367	0.939	0.843	0.97	1.124	0.918	0.91988	0.854	0.77202	0.93	0.74514
A0A1D5RW90	D-xylose-proton symporter-like 2 OS=Arabidopsis thaliana GN=At5g17010 PE=1 SV=1	49.11	2.8873	2.2	1	1	1	1.581	1.504	1.267	0.97	1.001	0.962	0.941	0.964	0.819	0.674	0.0045977	0.626	0.0051618	0.929	0.21766
A0A1D5RWD1	Cold shock protein 1 OS=Arabidopsis thaliana GN=CSP1 PE=1 SV=1	18.689	91.563	52.3	6	21	3	1.14	1.484	1.361	0.814	0.97	0.998	0.852	0.888	1.034	0.698	0.023601	0.696	0.020942	0.997	0.97908
A0A1D5RWG7		13.269	1.6055	9.3	1	1	1	2.407	2.411	3.104	0.797	0.867	1.463	0.513	0.209	0.305	0.395	0.0099009	0.13	0.00153998	0.328	0.023818
A0A1D5RWI0	Zinc-finger homeodomain protein 6 OS=Oryza sativa subsp. indica GN=ZHD6 PE=3 SV=1	27.261	1.238	6.1	2	3	0
A0A1D5RWI8	Acylamino-acid-releasing enzyme 1 OS=Oryza sativa subsp. japonica GN=Os10g0415600 PE=3 SV=1	84.259	22.996	10	5	5	1	1.03	0.986	0.899	1.022	1.065	0.974	1.032	1.043	1.136	1.05	0.35528	1.102	0.125056	1.049	0.29874
A0A1D5RWL8		39.471	1.7889	6.1	2	2	2	1.141	1.397	0.896	0.896	0.98	1.053	1.049	1.123	0.927	0.853	0.34854	0.902	0.5579	1.058	0.48978
A0A1D5RWS5	Late embryogenesis abundant protein 19 OS=Oryza sativa subsp. japonica GN=LEA19 PE=2 SV=1	21.12	10.756	44.8	10	23	3	2.532	2.826	2.303	1.05	1.051	1.098	0.395	0.382	0.385	0.418	0.000139915	0.152	3.0719e-06	0.363	2.9076e-07
A0A1D5RWU1	Chaperone protein ClpB1 OS=Oryza sativa subsp. japonica GN=CLPB1 PE=2 SV=1	109.9	7.7771	28.9	22	37	1	0.521			0.53	1.262	1.146	0.375	1.032	1.394	1.88		1.792		0.953	0.82032
A0A1D5RWY2	Serine/threonine-protein kinase BLUS1 OS=Arabidopsis thaliana GN=BLUS1 PE=1 SV=1	78.445	13.083	6.8	4	4	4	0.731	0.564	0.761	0.96	1.078	0.911	1.114	1.188	1.08	1.434	0.026001	1.645	0.0067024	1.147	0.072061
A0A1D5RX81	Pectinesterase OS=Triticum aestivum	32.505	2.3841	3.4	1	1	1
A0A1D5RXD0	BAHD acyltransferase DCR OS=Arabidopsis thaliana GN=DCR PE=2 SV=1	47.601	13.055	20.6	7	12	4	1.091	0.795	0.841	0.968	0.976	0.879	1.154	1.025	1.213	1.035	0.69658	1.244	0.108618	1.202	0.03886
A0A1D5RXT4		89.767	5.3822	5.5	4	4	4	0.42	0.483	0.516	0.869	1.178	1.359	1.295	0.985	1.237	2.4	0.0040225	2.479	0.00096365	1.033	0.802
A0A1D5RXV2	Inositol-tetrakisphosphate 1-kinase OS=Triticum aestivum	34.719	11.01	12.9	4	6	2	0.92	0.735	1.021	0.972	0.927	1.094	1.001	1.049	1.103	1.118	0.33642	1.178	0.162739	1.053	0.3966
A0A1D5RY28	50S ribosomal protein L21, mitochondrial OS=Arabidopsis thaliana GN=RPL21M PE=2 SV=1	24.633	3.9919	8.5	2	2	2	0.451	0.555	0.824	1.053	0.952	0.843	1.399	1.222	1.187	1.556	0.066824	2.081	0.0143219	1.337	0.023421
A0A1D5RY52	Protein tesmin/TSO1-like CXC 3 OS=Arabidopsis thaliana GN=TCX3 PE=1 SV=1	38.374	1.9152	4.3	1	1	1
A0A1D5RY72	GTP-binding nuclear protein OS=Triticum aestivum	19.912	97.207	41.6	8	30	3	0.84	0.851	0.789	0.999	1.154	1.161	1.08	1.04	1.15	1.336	0.0061002	1.319	0.00180374	0.987	0.84592
A0A1D5RY74	Malate dehydrogenase OS=Triticum aestivum	35.526	236.83	40.5	9	33	8	0.962	0.947	1.072	1.045	0.984	1.039	1.049	0.997	1.048	1.029	0.52848	1.038	0.416	1.008	0.75476
A0A1D5RYA5		88.296	42.87	13.5	7	10	4	0.979	0.835	1.057	0.94	0.997	0.9	1.049	1.081	1.223	0.988	0.9203	1.168	0.133036	1.182	0.040558
A0A1D5RYA9		17.758	18.079	73.9	9	58	1	0.984	0.938	1.064	1.349	1.24	1.234	0.865	0.892	0.834	1.28	0.0061021	0.868	0.027504	0.678	0.00036416
A0A1D5RYB2	Phosphoglucan phosphatase LSF1, chloroplastic OS=Arabidopsis thaliana GN=LSF1 PE=1 SV=1	65.941	2.0914	1.5	1	1	1	0.381	0.484	0.526	1.061	1.146	1.201	1.143	1.163	1.231	2.45	0.00093821	2.543	0.00068372	1.038	0.4225
A0A1D5RYE1	Membrane steroid-binding protein 1 OS=Oryza sativa subsp. japonica GN=MSBP1 PE=1 SV=1	24.233	2.5346	13	3	4	1	1.143	0.984	0.921	1.08	1.201	1.181	0.802	1.063	0.964	1.136	0.143819	0.928	0.50098	0.817	0.079884
A0A1D5RYE6	Urease accessory protein G OS=Oryza sativa subsp. indica GN=UREG PE=2 SV=1	71.847	52.017	14.6	9	17	1	1.407	1.23	0.995	1.3	1.23	0.929	0.816	0.891	0.891	0.952	0.75104	0.715	0.03612	0.751	0.062643
A0A1D5RYQ8	Probable mediator of RNA polymerase II transcription subunit 37c OS=Arabidopsis thaliana GN=MED37C PE=1 SV=1	71.044	4.5933	41.8	25	91	1
A0A1D5RYR3	UDP-glucuronic acid decarboxylase 2 OS=Arabidopsis thaliana GN=UXS2 PE=1 SV=1	46.392	70.708	24.1	9	18	2	1.131	1.094	0.793	0.86	0.816	1.066	1.06	1.184	0.988	0.909	0.55258	1.071	0.5659	1.179	0.158283
A0A1D5RZ20		8.6913	2.6811	12.8	1	1	1	1.77	2.159	2.09	0.939	0.978	0.99	0.643	0.675	0.708	0.483	0.0003392	0.337	8.3697e-05	0.697	0.00035631
A0A1D5RZ24		225.35	3.1268	1.4	3	3	2	0.912	0.824	0.89	0.992	1.297	0.968	1.025	0.928	1.208	1.24	0.103364	1.204	0.094724	0.971	0.83552
A0A1D5RZ65	Trihelix transcription factor GTL1 OS=Arabidopsis thaliana GN=GTL1 PE=1 SV=2	75.81	4.3561	2.9	2	2	2	0.905	0.908	0.765	0.988	0.871	0.927	1.136	1.238	1.208	1.081	0.30322	1.389	0.005938	1.286	0.0047822
A0A1D5RZ90		122.98	3.123	1.3	1	1	1
A0A1D5RZ99	Isopentenyl-diphosphate Delta-isomerase I OS=Clarkia breweri GN=IPI1 PE=2 SV=2	21.656	1.1782	6.5	1	1	1	1.012	1.09	0.929	0.741	1.115	0.918	1.183	1.021	1.184	0.915	0.4729	1.118	0.17514	1.221	0.173601
A0A1D5RZG0		91.2	5.0069	18.9	10	19	2	1.069	1.071	1.175	0.855	0.876	1.01	1.061	1.235	1.003	0.827	0.033999	0.995	0.91644	1.204	0.085457
A0A1D5RZH5	Isoform 2 of Pyruvate, phosphate dikinase 1, chloroplastic OS=Oryza sativa subsp. japonica GN=PPDK1	58.821	3.869	11.8	4	6	1
A0A1D5RZJ5	NDR1/HIN1-like protein 1 OS=Arabidopsis thaliana GN=NHL1 PE=2 SV=1	21.013	1.9328	12.2	2	3	1	2.844	1.459	1.934	0.892	0.931	0.83	0.549	0.928	0.754	0.425	0.0140598	0.358	0.0147182	0.841	0.2804
A0A1D5RZQ1		38.125	3.3087	6.3	2	3	2
A0A1D5RZR9	3-hydroxyisobutyryl-CoA hydrolase 1 OS=Arabidopsis thaliana GN=CHY1 PE=1 SV=1	41.772	1.9478	23.1	7	8	1
A0A1D5RZX1	ATP synthase subunit gamma OS=Triticum aestivum	29.812	45.765	42.3	9	17	9	0.468	0.547	0.639	1.278	1.167	1.08	1.001	0.952	1.016	2.131	0.00172349	1.795	0.0029954	0.842	0.031878
A0A1D5S017	Flavin-containing monooxygenase OS=Triticum aestivum	48.664	5.0318	2.8	1	2	1	0.394	0.382	0.345	0.943	0.962	1.039	1.117	0.98	1.338	2.626	4.0851e-05	3.064	0.00035664	1.167	0.196797
A0A1D5S036	Cysteine proteinase inhibitor OS=Triticum aestivum	11.757	16.731	31.8	3	3	2	2.838	1.916	1.598	0.935	0.969	0.939	0.686	0.684	0.651	0.448	0.044882	0.318	0.022518	0.711	7.7225e-05
A0A1D5S047	Heterogeneous nuclear ribonucleoprotein 1 OS=Arabidopsis thaliana GN=RNP1 PE=1 SV=1	37.647	96.153	36.8	8	14	1	1.386	0.931	0.789	1.041	1.221	1.124	0.942	0.774	1.166	1.09	0.55042	0.928	0.7838	0.851	0.24462
A0A1D5S072	Cytochrome b-c1 complex subunit 9 OS=Solanum tuberosum PE=1 SV=1	7.2413	6.0385	49.2	3	8	3	1.385	1.273	1.446	0.859	0.953	1.066	0.978	0.969	0.896	0.701	0.0079589	0.693	0.00141661	0.988	0.90022
A0A1D5S0T8	Membrane protein PM19L OS=Oryza sativa subsp. japonica GN=PM19L PE=2 SV=1	16.671	1.5503	10.1	2	2	1	2.045	1.236	1.727	0.693	1.488	0.911				0.617	0.128719
A0A1D5S0Z9	12S seed storage globulin 1 OS=Avena sativa PE=2 SV=1	63.866	175.73	31.2	14	32	5	2.226	2.37	2.397	0.888	0.966	0.901	0.528	0.503	0.638	0.394	1.57275e-05	0.239	4.312e-05	0.606	0.0027817
A0A1D5S199	Mechanosensitive ion channel protein 5 OS=Arabidopsis thaliana GN=MSL5 PE=2 SV=1	89.724	2.5041	1.5	1	1	1
A0A1D5S1B4		57.37	6.3525	7.1	3	4	3	1.245	1.161	0.927	0.927	0.966	0.837	0.986	1.168	1.065	0.819	0.121164	0.966	0.78604	1.179	0.064718
A0A1D5S1Q5	Outer envelope pore protein 16, chloroplastic OS=Pisum sativum GN=OEP16 PE=1 SV=1	15.075	2.3022	20.8	3	3	2	1.697	2.285	1.745	0.938	1.157	0.737	0.752	0.776	0.687	0.494	0.0115421	0.387	0.00075696	0.782	0.164078
A0A1D5S1S1		50.19	15.86	15.9	6	8	6	1.065	1.13	0.921	1.102	0.913	1.151	1.012	0.966	0.999	1.016	0.88338	0.955	0.53554	0.94	0.47672
A0A1D5S1T4		6.2962	3.0823	27.6	2	2	2	2.456	2.399	2.25	0.726	0.887	0.658	0.696	0.628	0.81	0.32	0.00023714	0.3	0.000101869	0.94	0.6295
A0A1D5S1W5	29 kDa ribonucleoprotein A, chloroplastic OS=Nicotiana sylvestris PE=2 SV=1	48.219	11.046	13.6	4	4	4	1.484	1.182	1.21	1.313	0.896	0.877	0.799	1.022	0.991	0.796	0.183497	0.725	0.038599	0.911	0.623
A0A1D5S1X7	Isoform 2 of Heat shock 70 kDa protein 14 OS=Arabidopsis thaliana GN=HSP70-14	85.985	71.258	22.8	15	23	4	1.296	1.108	1.174	0.973	0.986	0.969	0.91	1.147	0.931	0.818	0.049883	0.835	0.101565	1.02	0.85996
A0A1D5S1Y0	30-kDa cleavage and polyadenylation specificity factor 30 OS=Arabidopsis thaliana GN=CPSF30 PE=1 SV=1	69.124	5.4821	7.2	5	6	1	0.654	0.643	0.648	0.921	0.886	1.152	1.231	1.294	1.162	1.521	0.037244	1.896	0.0024199	1.246	0.061316
A0A1D5S213	Glutathione S-transferase 4 OS=Zea mays GN=GST4 PE=1 SV=2	26.136	24.097	17.9	3	4	2
A0A1D5S2A6	Alanine aminotransferase 2 OS=Hordeum vulgare PE=1 SV=1	52.805	101.91	40.7	16	32	1	1.192	1.141	1.121	0.981	1.052	1.065	0.989	0.95	1.011	0.897	0.025559	0.854	0.0036197	0.952	0.196462
A0A1D5S2F0		27.043	1.6202	4.9	1	1	1
A0A1D5S2F4	REF/SRPP-like protein Os05g0151300/LOC_Os05g05940 OS=Oryza sativa subsp. japonica GN=Os05g0151300 PE=2 SV=2	25.849	72.398	56.4	12	19	2	1.699	1.402	1.174	1.093	0.854	0.948	0.867	0.94	1.004	0.677	0.040519	0.658	0.023441	0.971	0.76928
A0A1D5S2J8	Malic enzyme OS=Triticum aestivum	54.887	3.7124	12.9	6	11	1
A0A1D5S2L2	DnaJ protein ERDJ3B OS=Arabidopsis thaliana GN=ERDJ3B PE=1 SV=1	36.276	7.4506	13.9	4	4	4	0.967	1.204	1.122	1.035	1.068	1.051	0.852	0.988	1.037	0.958	0.60986	0.874	0.199683	0.912	0.2521
A0A1D5S2P7		15.052	1.4908	11.5	1	1	1
A0A1D5S2P8	Glucose-6-phosphate isomerase OS=Triticum aestivum	62.307	7.7117	41.3	19	49	2	1.514	1.488	1.611	0.864	0.912	0.855	0.98	0.813	0.858	0.57	5.85e-05	0.575	0.00077873	1.008	0.93834
A0A1D5S2V1	Probable lactoylglutathione lyase, chloroplastic OS=Arabidopsis thaliana GN=At1g67280 PE=1 SV=1	38.209	16.271	20.9	7	8	1	0.991	0.569	0.743	0.968	1.049	1.186	0.988	1.088	1.283	1.391	0.108295	1.459	0.088799	1.049	0.66386
A0A1D5S346	Gamma-gliadin OS=Triticum aestivum PE=3 SV=1	18.957	95.618	46.4	4	23	4	1.965	2.076	2.092	0.752	0.801	0.736	0.536	0.608	0.584	0.373	3.3714e-06	0.282	3.6137e-06	0.755	0.0033191
A0A1D5S370	Putative disease resistance protein RGA4 OS=Solanum bulbocastanum GN=RGA4 PE=2 SV=1	65.135	1.9161	1.7	1	1	1	1.506	1.54	1.377	0.936	0.958	1.051	0.998	0.844	0.829	0.666	0.00116406	0.604	0.00175855	0.907	0.22038
A0A1D5S3W3		24.898	49.329	23.3	4	5	4	0.754	0.777	0.823	0.913	0.996	0.884	1.123	1.238	1.178	1.186	0.0178551	1.503	0.00043641	1.267	0.006403
A0A1D5S463	Universal stress protein PHOS32 OS=Arabidopsis thaliana GN=PHOS32 PE=1 SV=1	17.716	50.381	61.8	7	13	2	0.989	0.886	1.362	1.243	0.949	1.193	0.929	0.945	0.913	1.046	0.73916	0.861	0.41282	0.823	0.156663
A0A1D5S4D5	SUN domain-containing protein 1 OS=Arabidopsis thaliana GN=SUN1 PE=1 SV=1	52.162	28.941	15.2	6	7	6	0.794	0.729	0.957	1.073	1.163	0.994	1.192	1.154	1.179	1.302	0.043561	1.421	0.047457	1.091	0.125923
A0A1D5S4D6	Pentatricopeptide repeat-containing protein At4g35850, mitochondrial OS=Arabidopsis thaliana GN=At4g35850 PE=1 SV=1	50.799	7.9916	23.1	9	17	1	0.747	1.465	1.14	0.877	0.905	1.099	1.062	0.996	1.085	0.859	0.5984	0.938	0.90122	1.091	0.2902
A0A1D5S4G2	Probable 4-hydroxy-tetrahydrodipicolinate reductase 1, chloroplastic OS=Oryza sativa subsp. japonica GN=DAPB1 PE=2 SV=1	36.972	8.4934	14.7	5	5	5	0.661	0.522	0.489	1.071	0.909	0.943	1.238	1.163	1.233	1.748	0.0056164	2.173	0.00111755	1.243	0.0148769
A0A1D5S4H0	GDSL esterase/lipase LIP-4 OS=Arabidopsis thaliana GN=LIP4 PE=2 SV=1	28.15	2.5831	3.9	1	2	1	0.718	0.293	0.419	0.514	0.571	0.769	1.622	1.695	1.523	1.297	0.33632	3.385	0.039135	2.611	0.00144355
A0A1D5S4I5		26.103	4.8788	23.9	4	7	1	1.847	1.39	1.221	0.903	1.303	1.023	0.654	0.821	0.985	0.724	0.121701	0.552	0.02524	0.762	0.161955
A0A1D5S4S5	Ribosome biogenesis protein NOP53 OS=Arabidopsis thaliana GN=At2g40430 PE=1 SV=2	32.912	2.5397	3.4	1	2	1	0.383	0.815	0.61	1.033	1.079	1.252	1.115	1.095	1.181	1.861	0.043322	1.876	0.092682	1.008	0.86994
A0A1D5S4V7	Replication protein A 70 kDa DNA-binding subunit C OS=Oryza sativa subsp. japonica GN=RPA1C PE=1 SV=1	106.27	3.9072	1.1	1	1	1	1.399	1.607	1.543	0.921	0.869	0.867	0.875	1.031	0.952	0.584	0.00029992	0.628	0.00176153	1.076	0.23834
A0A1D5S4X3	Outer envelope protein 64, chloroplastic OS=Arabidopsis thaliana GN=OEP64 PE=1 SV=1	38.509	47.329	17.1	4	5	4	0.729	0.851	0.433	1.03	1	0.904	1.117	1.068	1.232	1.458	0.117376	1.697	0.05328	1.165	0.058005
A0A1D5S4X6	Subtilisin-chymotrypsin inhibitor-2A OS=Hordeum vulgare PE=1 SV=2	12.228	9.2427	43.4	3	7	2	1.445	1.861	1.836	0.778	0.963	0.853	0.737	0.923	0.866	0.504	0.0026831	0.491	0.0026017	0.974	0.78058
A0A1D5S4Z2	Glutamate--cysteine ligase A, chloroplastic OS=Oryza sativa subsp. indica GN=GSH1-1 PE=2 SV=2	56.184	1.3264	19.3	9	18	1	0.474	0.499	0.468	1.116	0.963	1.242	1.224	1.174	1.196	2.305	0.00040293	2.494	1.2009e-06	1.082	0.32266
A0A1D5S563	Protein MAEA homolog OS=Arabidopsis thaliana GN=MAEA PE=1 SV=1	35.286	1.4828	2.9	1	2	1	0.493	0.363	0.44	1.128	1.101	1.135	1.301	1.126	1.192	2.596	0.0086152	2.792	0.00047567	1.076	0.172443
A0A1D5S5C0	Isoform 2 of Probable E3 ubiquitin-protein ligase XBOS33 OS=Oryza sativa subsp. japonica GN=XBOS33	46.712	3.3425	8	2	2	2
A0A1D5S5T8	Xanthine dehydrogenase OS=Oryza sativa subsp. japonica GN=XDH PE=2 SV=1	150.68	25.048	7.7	9	10	9	0.816	0.99	0.667	1.145	1.093	1.085	0.966	1.044	1.021	1.344	0.116075	1.226	0.137076	0.912	0.032079
A0A1D5S5X2	RNA-binding KH domain-containing protein PEPPER OS=Arabidopsis thaliana GN=PEP PE=1 SV=1	46.877	66.754	22.8	8	19	2	1.003	0.936	0.776	1.239	0.903	0.989	1.209	1.13	1.068	1.153	0.3148	1.255	0.052122	1.088	0.4114
A0A1D5S606	Endo-1,3;1,4-beta-D-glucanase OS=Zea mays PE=1 SV=1	22.867	8.7337	31.5	7	8	3	1.029	1.411	1.247	0.909	1.054	1.072	0.92	0.859	1.111	0.823	0.148442	0.784	0.114305	0.952	0.60428
A0A1D5S650	Sugar transporter ERD6-like 6 OS=Arabidopsis thaliana GN=At1g75220 PE=1 SV=1	53.307	7.3639	4.6	2	4	1	1.081	1.07	1.367	1.053	1.037	0.925	0.949	1.002	1.031	0.857	0.171719	0.848	0.129417	0.989	0.84462
A0A1D5S6G8	RGG repeats nuclear RNA binding protein B OS=Arabidopsis thaliana GN=RGGB PE=1 SV=1	40.051	1.981	21.5	6	10	1	0.728	0.803	0.809	1.168	1.21	1.059	1.086	1.022	1.011	1.469	0.00184214	1.333	0.0020965	0.907	0.103378
A0A1D5S6L5	Malic enzyme OS=Triticum aestivum	67.583	16.508	12.4	7	7	7	0.634	0.636	0.74	0.971	0.978	1.052	1.199	1.213	1.157	1.493	0.0021232	1.776	0.00040205	1.189	0.0040393
A0A1D5S6S5	Tetratricopeptide repeat protein SKI3 OS=Arabidopsis thaliana GN=SKI3 PE=1 SV=1	79.715	2.3916	1.8	1	1	1
A0A1D5S6U0		34.019	2.1284	3.3	1	2	1	0.508	0.584	0.471	1.206	0.959	1.228	0.983	1.151	1.366	2.171	0.00159756	2.239	0.0021597	1.032	0.83128
A0A1D5S6X6		64.022	12.431	25.6	12	25	1	0.662	0.557	0.529	0.871	1.164	1.081	1.098	1.115	1.164	1.783	0.0064421	1.932	0.00069745	1.084	0.37976
A0A1D5S728	NDR1/HIN1-like protein 1 OS=Arabidopsis thaliana GN=NHL1 PE=2 SV=1	26.24	5.562	9.9	2	3	1	1.366	2.261	1.493	1.08	1.157	1.098	0.659	0.733	0.649	0.651	0.123177	0.399	0.0049812	0.612	0.00034472
A0A1D5S798		42.456	23.387	23.2	6	8	6	0.627	0.827	0.867	1.069	1.057	1.066	1.136	1.212	1.131	1.375	0.083137	1.499	0.0161238	1.09	0.063237
A0A1D5S7D0	Histone H3.2 OS=Onobrychis viciifolia PE=2 SV=2	12.487	2.2467	8.8	2	2	2		0.162	0.13	0.657	0.708	0.701	1.848	1.329	1.136	4.717	0.00038309	9.847	0.00151837	2.088	0.0079005
A0A1D5S7P9	26S proteasome non-ATPase regulatory subunit 13 homolog B OS=Arabidopsis thaliana GN=RPN9B PE=1 SV=1	43.534	14.416	15.3	6	10	1	0.404	0.586	0.399	1.002	0.991	1.051	1.214	1.057	1.582	2.192	0.024381	2.774	0.0040965	1.266	0.205
A0A1D5S7Y0	RGG repeats nuclear RNA binding protein B OS=Arabidopsis thaliana GN=RGGB PE=1 SV=1	39.086	47.643	30.2	11	16	4	1.431	1.577	1.314	1.232	1.007	0.885	0.903	0.819	0.794	0.723	0.039245	0.582	0.00117856	0.805	0.114758
A0A1D5S805	60S ribosomal protein L36 OS=Triticum aestivum	12.557	9.6176	40.5	6	13	6	0.705	0.826	0.637	1.233	1.097	1.095	1.094	1.145	0.905	1.58	0.0056238	1.45	0.023458	0.918	0.3384
A0A1D5S883	PRA1 family protein OS=Triticum aestivum	23.094	1.4256	4.1	1	1	1	1.454	1.59	1.318	1.08	1.187	0.586	1.011	0.773	0.993	0.654	0.109797	0.637	0.0111424	0.973	0.96584
A0A1D5S892		17.906	8.8915	10.9	1	1	1
A0A1D5S8C5	Non-specific lipid-transfer protein 2G OS=Triticum aestivum PE=1 SV=2	15.339	4.387	8.3	2	3	2	1.716	2.014	1.965	0.833	0.918	0.832	0.824	0.886	0.721	0.454	0.000183327	0.427	0.00040138	0.941	0.40912
A0A1D5S8D5		45.213	40.03	22.2	9	14	1	0.66	0.861	0.897	1.188	1.043	1.345	0.965	1.083	0.918	1.479	0.030977	1.227	0.122462	0.829	0.105284
A0A1D5S8E6	Phospholipase A1-II 7 OS=Oryza sativa subsp. japonica GN=Os05g0574100 PE=3 SV=1	47.423	19.947	16.1	6	9	2	0.966	1.527	1.206	0.857	0.765	0.979	1.255	1.109	0.868	0.703	0.086441	0.874	0.49242	1.243	0.179358
A0A1D5S8G0	AT-hook motif nuclear-localized protein 10 OS=Arabidopsis thaliana GN=AHL10 PE=1 SV=2	46.966	3.1956	10.2	4	4	2	1.269	1.711	1.612	0.857	1.161	0.944	0.753	0.895	0.925	0.645	0.026577	0.56	0.0066823	0.869	0.28182
A0A1D5S8J8	Probable nucleolar protein 5-2 OS=Arabidopsis thaliana GN=NOP5-2 PE=1 SV=1	61.07	93.566	28.1	12	20	1	0.437	0.588	0.455	1.008	1.433	1.363	0.926	1.097	1.151	2.57	0.002822	2.145	0.0025365	0.834	0.24678
A0A1D5S8R7		16.106	5.0402	9.8	2	2	2	0.865	0.635	1.053	1.113	1.117	1.079	0.964	1.058	1.124	1.296	0.197862	1.232	0.21236	0.951	0.31834
A0A1D5S8U9	26S proteasome non-ATPase regulatory subunit 1 homolog A OS=Arabidopsis thaliana GN=RPN2A PE=1 SV=1	105.78	16.119	4.9	4	5	4	0.717	1.009	0.982	1.389	1.384	1.31	0.772	0.797	0.789	1.508	0.0192445	0.871	0.36796	0.578	1.65577e-05
A0A1D5S8X1	Phosphotransferase OS=Triticum aestivum	54.77	27.72	26.6	12	13	3	0.874	0.902	0.797	1.037	1.147	0.969	1.138	1.188	0.939	1.225	0.03022	1.269	0.044824	1.036	0.73104
A0A1D5S923	19 kDa globulin OS=Oryza sativa subsp. japonica GN=Os05g0499100 PE=1 SV=2	19.83	1.524	38.9	5	12	1
A0A1D5S9C8		13.295	1.6792	6.3	1	1	1
A0A1D5S9J2	Membrane steroid-binding protein 2 OS=Arabidopsis thaliana GN=MSBP2 PE=1 SV=1	21.644	7.2762	14.6	4	4	2	0.581	0.808	0.814	1.083	1.015	0.968	1.088	0.912	0.774	1.392	0.042117	1.259	0.19204	0.905	0.3532
A0A1D5S9N1		18.675	6.2619	18.2	3	4	3	0.857	0.692	0.563	0.904	0.651	0.709	1.346	1.318	1.322	1.072	0.65906	1.887	0.033218	1.761	0.028103
A0A1D5S9W5	Peptide methionine sulfoxide reductase A4, chloroplastic OS=Oryza sativa subsp. japonica GN=MSRA4 PE=2 SV=2	28.405	15.701	34.2	7	11	7	1.22	1.141	1.193	1.188	1.035	0.988	0.99	0.962	0.942	0.903	0.150757	0.814	0.00109529	0.901	0.152024
A0A1D5S9X0	Pleckstrin homology domain-containing protein 1 OS=Arabidopsis thaliana GN=PH1 PE=2 SV=2	18.319	8.2237	25.6	3	4	3	1.033	1.06	0.744	0.949	1.125	1.125	1.015	1.126	0.986	1.128	0.36678	1.102	0.42146	0.977	0.77524
A0A1D5S9X6	Plant UBX domain-containing protein 10 OS=Arabidopsis thaliana GN=PUX10 PE=2 SV=1	54.041	12.277	14	6	6	6	0.805	0.967	0.937	1.094	1.102	1.244	0.908	0.984	0.902	1.27	0.026817	1.031	0.62624	0.812	0.0145439
A0A1D5SA13	Chitinase 8 OS=Oryza sativa subsp. japonica GN=Cht8 PE=2 SV=1	10.855	3.7186	26.4	2	2	1	1.776	1.605	1.521	0.828	0.895	1.112	0.892	0.806	0.877	0.578	0.0050646	0.525	0.00031558	0.908	0.3946
A0A1D5SA17	Expansin-B4 OS=Oryza sativa subsp. japonica GN=EXPB4 PE=2 SV=1	30.563	9.5343	21.7	4	4	4	1.307	0.795	0.883	0.754	0.728	0.642	1.412	1.236	1.329	0.712	0.115262	1.332	0.118756	1.872	0.0005399
A0A1D5SA32	Chaperone protein ClpB1 OS=Oryza sativa subsp. japonica GN=CLPB1 PE=2 SV=1	98.76	281.97	39.7	27	45	5	0.395	0.535	0.375	1.553	1.568	1.46	0.673	0.583	0.773	3.51	0.00035992	1.555	0.031279	0.443	0.00062417
A0A1D5SA40	Late embryogenesis abundant protein 19 OS=Oryza sativa subsp. japonica GN=LEA19 PE=2 SV=1	20.401	88.23	57	9	21	4	2.289	2.154	2.369	1.007	0.972	0.876	0.607	0.579	0.738	0.419	6.2522e-05	0.282	8.4583e-05	0.674	0.0094785
A0A1D5SA63	UDP-glucose:2-hydroxyflavanone C-glucosyltransferase OS=Oryza sativa subsp. indica GN=CGT PE=1 SV=1	50.08	5.7843	7.9	4	6	1	0.436	0.571	0.62	0.838	0.83	0.934	1.388	1.215	1.235	1.599	0.0132178	2.359	0.00161843	1.475	0.0023421
A0A1D5SA74	Mitochondrial import receptor subunit TOM7-1 OS=Arabidopsis thaliana GN=TOM7-1 PE=1 SV=1	15.135	4.9536	26.8	3	3	3	0.948	1.33	1.299	0.873	0.648	1.278	0.851	1.21	1.076	0.782	0.29204	0.877	0.4352	1.121	0.55658
A0A1D5SA82	Coatomer subunit gamma OS=Triticum aestivum	78.592	5.2246	2.6	1	2	1				1.132	1.007	0.725	0.792	0.719	0.745					0.788	0.178337
A0A1D5SAC8		14.706	9.4858	27.7	4	5	4	1.641	1.564	1.684	1.039	1.073	0.854	0.869	0.666	0.836	0.607	0.0024959	0.485	0.00104286	0.799	0.108225
A0A1D5SAD4	Zinc finger CCCH domain-containing protein 27 OS=Oryza sativa subsp. japonica GN=Os04g0394300 PE=2 SV=2	74.458	3.488	1.4	1	1	1	0.283		0.358	0.836	0.788	0.699	1.404	1.213	1.368	2.416	0.0040837	4.145	0.000863	1.715	0.00145885
A0A1D5SAE6	Expansin-B6 OS=Oryza sativa subsp. japonica GN=EXPB6 PE=2 SV=1	29.219	3.1011	17.4	3	3	1
A0A1D5SAF6	Universal stress protein PHOS32 OS=Arabidopsis thaliana GN=PHOS32 PE=1 SV=1	28.05	72.712	38.1	9	19	3	0.937	1.354	0.658	1.006	1.293	0.911	1.081	0.972	0.925	1.089	0.6425	1.01	0.82384	0.928	0.59296
A0A1D5SAL8	Guanosine nucleotide diphosphate dissociation inhibitor OS=Triticum aestivum	49.7	10.161	24.2	9	15	1	0.8	0.996	1.06	1.301	1.018	1.048	1	1.065	0.895	1.179	0.22398	1.036	0.70566	0.879	0.24746
A0A1D5SAQ2	Farnesyl pyrophosphate synthase OS=Zea mays GN=FPS PE=2 SV=1	34.671	3.5302	6.2	2	2	2	0.665	0.971	0.901	0.936	1.009	1.064	1.321	0.906	1.15	1.186	0.20838	1.331	0.14682	1.122	0.41798
A0A1D5SAR9	Cyclin-dependent kinase C-2 OS=Oryza sativa subsp. japonica GN=CDKC-2 PE=2 SV=1	56.595	2.9683	10	4	6	1		0.715	0.521	0.868	0.57	0.543	1.287	1.18	1.091	1.069	0.82112	1.919	0.0156035	1.796	0.0178789
A0A1D5SB20	Dynamin-related protein 5A OS=Glycine max PE=2 SV=1	82.698	2.4228	32.3	19	28	1	0.832	0.759	0.831	0.729	1.018	0.972	1.161	1.267	1.263	1.123	0.38486	1.524	0.00054116	1.357	0.043601
A0A1D5SB25	Ketol-acid reductoisomerase, chloroplastic OS=Oryza sativa subsp. japonica GN=Os05g0573700 PE=1 SV=1	67.332	171.98	23.4	13	30	13	0.46	0.452	0.419	0.881	1.04	1.034	1.225	1.203	1.221	2.22	0.00020272	2.742	2.0853e-06	1.235	0.059557
A0A1D5SB48	ABA-inducible protein PHV A1 OS=Hordeum vulgare GN=HVA1 PE=2 SV=1	18.147	19.083	72.5	14	50	3	2.21	1.991	2.085	0.986	0.949	0.923	0.594	0.604	0.667	0.455	2.2555e-05	0.297	1.67087e-05	0.653	0.00047666
A0A1D5SB94	Ras-related protein Rab7 OS=Cenchrus ciliaris PE=2 SV=1	22.927	38.559	38.8	6	15	2	0.531	0.746	0.725	1.073	1.182	1.225	1.181	0.952	1.079	1.738	0.0082964	1.604	0.018683	0.923	0.32738
A0A1D5SB98	Protein REDUCED WALL ACETYLATION 3 OS=Arabidopsis thaliana GN=RWA3 PE=1 SV=1	42.842	16.096	3.6	1	2	1	1.097	0.582	0.715	0.616	0.844	0.682	1.404	1.42	1.38	0.895	0.7069	1.756	0.085158	1.963	0.0180996
A0A1D5SBA8		70.847	3.6928	6	4	4	3	1.052	1.301	1.219	1.309	1.057	1.093	0.883	0.877	0.829	0.968	0.73832	0.725	0.0084777	0.748	0.0146247
A0A1D5SBG5	Uncharacterized oxidoreductase At4g09670 OS=Arabidopsis thaliana GN=At4g09670 PE=1 SV=1	48.485	3.8239	6	2	2	1
A0A1D5SBH7		14.792	1.5042	8.5	1	1	1
A0A1D5SBI6	NADH dehydrogenase [ubiquinone] flavoprotein 2, mitochondrial OS=Arabidopsis thaliana GN=At4g02580 PE=1 SV=3	23.322	4.4396	48.8	8	15	1
A0A1D5SBI9		76.392	7.1	1.6	1	2	1	0.902	1.106	0.912	0.967	1.054	1.284	0.951	1.059	0.983	1.132	0.3203	1.025	0.72104	0.906	0.35852
A0A1D5SBJ1	Signal recognition particle 54 kDa protein OS=Triticum aestivum	54.509	53.933	28.4	11	13	0
A0A1D5SBN3	Chaperone protein dnaJ 10 OS=Arabidopsis thaliana GN=ATJ10 PE=2 SV=2	35.219	10.881	17.7	6	7	6	0.33	0.709	0.684	1.059	1.018	1.073	1.047	0.912	1.246	1.828	0.118439	1.86	0.065122	1.017	0.92344
A0A1D5SBQ5		93.923	23.761	16.8	12	17	12	0.629	0.595	0.837	1.038	0.986	0.938	1.122	1.168	1.108	1.437	0.027196	1.649	0.041057	1.147	0.0143397
A0A1D5SBT0	Bifunctional aspartate aminotransferase and glutamate/aspartate-prephenate aminotransferase OS=Petunia hybrida PE=1 SV=1	44.554	28.217	21.1	8	12	8	0.834	1.021	0.803	0.847	1	1.033	1.176	0.958	1.175	1.084	0.44298	1.245	0.094817	1.149	0.20722
A0A1D5SBU1		27.13	9.4749	23	4	7	1	1.007	0.566	1.048	2.002	1.295	0.752	0.847	1.221	0.446	1.545	0.31826	0.959	0.8203	0.621	0.3047
A0A1D5SBZ7		29.576	3.3018	5.1	1	1	1	1.544	0.553	0.557	1.092	1.318	1.118	1.18	0.637	1.146	1.329	0.30562	1.116	0.64314	0.84	0.37606
A0A1D5SC17	DnaJ protein ERDJ3B OS=Arabidopsis thaliana GN=ERDJ3B PE=1 SV=1	39.724	66.227	41.5	11	20	2	1.318	1.3	1.292	0.962	1.158	1.112	0.829	0.743	0.921	0.827	0.075916	0.638	0.0183175	0.771	0.035915
A0A1D5SC83	Nascent polypeptide-associated complex subunit alpha-like protein OS=Pinus taeda PE=2 SV=1	22.266	5.883	45.4	6	26	1	0.595	0.359	0.542	1.478	0.617	0.965	1.403	1.121	1.28	2.045	0.084502	2.543	0.0048189	1.243	0.34932
A0A1D5SC93	Short-chain dehydrogenase/reductase 2b OS=Arabidopsis thaliana GN=SDR2b PE=1 SV=1	31.137	12.229	21.4	5	6	4	1.377	1.011	0.887	1.058	0.982	1	1.033	0.959	1.105	0.928	0.6859	0.946	0.78346	1.019	0.72806
A0A1D5SCB1	Histone H2B OS=Triticum aestivum	16.573	1.7971	41.8	7	75	0
A0A1D5SCB2		14.77	9.5105	27.5	3	4	3	1.148	0.98	0.919	1.029	1.009	1.029	1.075	1.011	1.054	1.007	0.88446	1.031	0.64428	1.024	0.2936
A0A1D5SCB3		19.931	5.767	20	3	4	2			0.255	1.408	0.977	0.861	0.968	0.752	0.875	4.243		3.392		0.799	0.27768
A0A1D5SCJ1	ATP synthase subunit beta OS=Triticum aestivum	59.29	178.99	46	17	50	3	1.353	1.243	1.565	0.833	0.688	0.887	1.071	0.993	0.804	0.579	0.0057554	0.689	0.026357	1.191	0.20586
A0A1D5SCK3		16.622	2.0745	7.2	1	1	1
A0A1D5SCL3	Protein NRT1/ PTR FAMILY 8.3 OS=Arabidopsis thaliana GN=NPF8.3 PE=1 SV=1	33.414	1.8261	3.5	1	1	1
A0A1D5SCL7	Nicotianamine aminotransferase B OS=Hordeum vulgare GN=naat-B PE=1 SV=2	40.745	4.1343	5.6	2	3	2	1.073	0.885	0.967	1.052	1.003	1.1	1.134	0.872	1.199	1.079	0.27446	1.096	0.49244	1.016	0.94778
A0A1D5SCU2	Oleosin 16 kDa OS=Oryza sativa subsp. japonica GN=OLE16 PE=2 SV=3	17.483	2.8634	25.1	5	13	1		1.212	1.315	0.923	0.469	0.773	1.335	1.522	0.393	0.571	0.107935	0.857	0.61902	1.501	0.57568
A0A1D5SCV9	Probable sugar phosphate/phosphate translocator At2g25520 OS=Arabidopsis thaliana GN=At2g25520 PE=1 SV=1	38.732	4.8838	4.6	1	1	1	1.957	1.855	1.735	0.748	0.743	0.778	0.924	0.904	0.955	0.409	1.93934e-05	0.502	5.8124e-05	1.227	0.00068089
A0A1D5SCW4	6-phosphogluconate dehydrogenase, decarboxylating OS=Triticum aestivum	53.918	64.612	27.3	11	14	10	0.469	0.372	0.396	0.936	0.938	0.945	1.12	1.151	1.262	2.279	0.0069188	2.856	0.000177391	1.253	0.025076
A0A1D5SD35	Beta-D-xylosidase 3 OS=Arabidopsis thaliana GN=BXL3 PE=1 SV=1	64.164	12.735	10.2	5	6	5	0.826	0.796	0.585	1.001	0.965	1.132	1.057	1.094	0.964	1.404	0.04352	1.411	0.037441	1.005	0.92164
A0A1D5SD71		7.4281	10.323	22.1	2	2	2	1.766	1.436	1.512	1.097	0.851	1.055	1.154	0.805	0.541	0.637	0.0107438	0.53	0.040818	0.833	0.38954
A0A1D5SD74	Mitochondrial adenine nucleotide transporter ADNT1 OS=Arabidopsis thaliana GN=ADNT1 PE=1 SV=1	35.352	54.664	17.5	6	9	6	0.421	0.6	0.578	0.65	0.713	0.682	1.408	1.363	1.44	1.279	0.089757	2.634	0.013144	2.059	2.0175e-05
A0A1D5SD76	Autophagy-related protein 3 OS=Triticum aestivum	34.78	3.0803	5.8	1	1	1
A0A1D5SDC2	Glutathione S-transferase F11 OS=Arabidopsis thaliana GN=GSTF11 PE=2 SV=1	27.176	4.0578	20.3	4	6	2	1.451	0.924	0.888	0.837	0.766	0.768	1.119	1.146	1.279	0.727	0.139965	1.086	0.54758	1.495	0.0013561
A0A1D5SDC8	Transcription elongation factor SPT6-like OS=Arabidopsis thaliana GN=At1g63210 PE=3 SV=1	175.71	1.7393	0.6	1	1	1
A0A1D5SDL7	DEAD-box ATP-dependent RNA helicase 12 OS=Oryza sativa subsp. japonica GN=Os10g0503700 PE=2 SV=2	59.278	4.1672	26.1	10	19	1				1.899	0.439	0.854	0.597	0.615	0.796					0.629	0.53084
A0A1D5SDM6	Probable polygalacturonase At1g80170 OS=Arabidopsis thaliana GN=At1g80170 PE=1 SV=1	44.451	24.025	22.2	8	17	8	1.546	1.313	1.307	1.027	1.007	1.042	0.896	0.876	0.959	0.738	0.0058785	0.656	0.0024179	0.888	0.0144778
A0A1D5SDQ6	Inositol-tetrakisphosphate 1-kinase OS=Triticum aestivum	30.044	10.827	22	6	8	6	0.81	0.899	0.792	0.881	0.948	1.245	0.982	0.928	0.894	1.229	0.154876	1.121	0.07296	0.912	0.49592
A0A1D5SDR8		40.78	2.1886	5	2	2	2
A0A1D5SDU9	Isoform 2 of Periodic tryptophan protein 2 OS=Arabidopsis thaliana GN=PWP2	88.518	4.6557	3	3	4	3	0.667	0.544	0.633	1.015	0.933	1.177	1.229	1.056	1.16	1.695	0.004499	1.868	0.00114315	1.102	0.28386
A0A1D5SDW0	Pre-mRNA-processing factor 19 OS=Oryza sativa subsp. japonica GN=PRP19 PE=2 SV=1	57.547	155.18	42.4	17	35	1	0.313	0.617	0.886	1.009	1.018	1.05	1.16	1.247	1.212	1.694	0.182059	1.993	0.126521	1.176	0.0026172
A0A1D5SDY1	Nuclear pore complex protein NUP35 OS=Triticum aestivum	34.758	2.5128	10.2	2	2	1	1.166	1.199	1.383	1.08	0.959	0.973	1.028	1.027	0.83	0.804	0.028478	0.77	0.040898	0.958	0.59326
A0A1D5SDY6	Proline iminopeptidase OS=Triticum aestivum	36.712	88.741	42.4	11	16	11	0.932	0.939	1.09	1.01	0.921	0.931	0.995	1.073	1.154	0.967	0.61244	1.088	0.2694	1.126	0.085718
A0A1D5SE13	DNA damage-binding protein 1 OS=Oryza sativa subsp. japonica GN=DBB1 PE=1 SV=1	116.68	22.295	10.3	8	11	8	0.619	0.635	0.684	1.279	1.24	1.279	0.955	0.947	0.977	1.96	2.4462e-05	1.486	0.00022263	0.758	3.8728e-05
A0A1D5SE28	U11/U12 small nuclear ribonucleoprotein 31 kDa protein OS=Arabidopsis thaliana GN=SNRNP31 PE=2 SV=1	16.088	1.3733	7.5	1	1	1
A0A1D5SE57	60S acidic ribosomal protein P2B OS=Zea mays GN=RPP2B PE=1 SV=1	11.377	21.532	49.1	3	8	1	0.784	0.778	0.734	0.447	1.04	1.08	1.156	1.167	0.971	1.118	0.90684	1.435	0.0048201	1.283	0.3382
A0A1D5SEA1	FRIGIDA-like protein OS=Triticum aestivum	84.693	2.7326	12.4	10	12	1	0.573		0.5	0.892	0.959	0.999	0.956	1.212	1.219	1.771	0.003279	2.104	0.0076389	1.188	0.125385
A0A1D5SEA4		16.041	42.476	34.7	6	12	6	0.562	0.635	0.761	0.996	1.1	1.065	1.027	1.14	1.141	1.614	0.0063563	1.689	0.0049774	1.047	0.37832
A0A1D5SEB6	Isoform 2 of Phosphomethylethanolamine N-methyltransferase OS=Arabidopsis thaliana GN=NMT2	50.936	12.843	11.7	4	5	4	0.751	0.77	0.631	1.103	1.117	1.032	1.161	1.013	0.921	1.511	0.0034642	1.438	0.0168384	0.952	0.49672
A0A1D5SEC3		27.498	17.981	14.6	2	2	1	1.529	1.045	1.133	0.845	1.049	1.059	0.922	1.208	0.855	0.797	0.185921	0.805	0.24238	1.011	0.97202
A0A1D5SED1	Casein kinase 1-like protein 2 OS=Arabidopsis thaliana GN=CKL2 PE=1 SV=1	53.53	29.263	22.6	10	11	2	1.405	1.401	1.249	1.02	0.771	0.873	1.133	0.968	0.963	0.657	0.0090582	0.756	0.0129407	1.15	0.21276
A0A1D5SEI8	Polyadenylate-binding protein 2 OS=Arabidopsis thaliana GN=PAB2 PE=1 SV=1	32.882	17.384	20.9	5	7	5	1.383	1.371	1.352	0.875	0.963	0.876	1.106	0.956	0.967	0.661	0.0002175	0.738	0.022976	1.116	0.127196
A0A1D5SEJ3	ATP-dependent 6-phosphofructokinase OS=Triticum aestivum GN=PFK	62.043	19.24	9.4	4	8	2	0.362	0.375	0.719	0.977	1.054	1.089	1.317	1.301	1.118	2.143	0.068879	2.566	0.0123606	1.197	0.04448
A0A1D5SEL0	Basic 7S globulin OS=Glycine max GN=BG PE=1 SV=2	44.679	75.525	18.2	7	16	2	1.405	2.165	2.021	1.061	0.887	0.9	0.7	0.937	0.601	0.509	0.0105968	0.4	0.0080611	0.786	0.147838
A0A1D5SEM9	Mitochondrial carnitine/acylcarnitine carrier-like protein OS=Arabidopsis thaliana GN=BOU PE=1 SV=1	31.488	2.4643	6.7	2	2	2
A0A1D5SEN7		10.887	7.6414	40.8	3	4	3	1.038	0.877	0.826	0.922	0.734	0.773	1.179	1.128	1.231	0.886	0.2812	1.291	0.023625	1.457	0.0066246
A0A1D5SES1		36.037	10.517	18.6	5	6	4	0.473	1.07	0.592	1.32	1.157	1.242	0.988	0.939	0.962	1.742	0.12994	1.353	0.27432	0.777	0.0035358
A0A1D5SES2	Protein STABILIZED1 OS=Arabidopsis thaliana GN=STA1 PE=1 SV=1	106.29	15.058	8.5	8	9	8	0.51	0.873	0.648	1.03	1.042	1.122	1.022	1.099	0.986	1.573	0.039204	1.53	0.047595	0.973	0.53962
A0A1D5SEV6	PHD finger protein ALFIN-LIKE 5 OS=Oryza sativa subsp. indica GN=OsI_19996 PE=3 SV=1	23.208	1.2838	3.9	1	1	1
A0A1D5SEV8	Enoyl-CoA delta isomerase 3 OS=Arabidopsis thaliana GN=ECI3 PE=1 SV=1	26.019	8.3691	13.5	2	3	2	1.373	1.677	1.416	0.696	0.98	0.956	1.059	0.932	0.909	0.589	0.0132566	0.649	0.0053037	1.102	0.4251
A0A1D5SEZ6		91.688	30.626	16	9	14	2	0.673	0.662	0.976	1.242	0.989	0.911	1.106	1.422	0.848	1.36	0.115257	1.461	0.129056	1.074	0.7559
A0A1D5SF11	Ubiquitin-conjugating enzyme E2 5 OS=Arabidopsis thaliana GN=UBC5 PE=2 SV=2	20.997	4.7346	12	2	2	2
A0A1D5SF46		26.46	25.504	38.2	8	66	2	1.076	1.071	1.218	1.041	1.022	1.021	0.99	0.959	1.017	0.916	0.182656	0.881	0.051576	0.962	0.095981
A0A1D5SF74	10 kDa chaperonin 1, chloroplastic OS=Arabidopsis thaliana GN=CPN10-1 PE=2 SV=1	12.625	1.7044	11.7	2	3	2	0.766	0.613	0.774	1.149	0.769	0.893	1.276	1	0.987	1.306	0.138036	1.516	0.02144	1.161	0.33964
A0A1D5SF94	ATP-dependent Clp protease proteolytic subunit OS=Triticum aestivum	30.794	6.1615	13.9	4	4	4	0.4	0.777	0.544	1.17	0.991	0.724	1.282	1.477	1.077	1.676	0.088139	2.229	0.0174442	1.33	0.152582
A0A1D5SFC3	Plant intracellular Ras-group-related LRR protein 8 OS=Oryza sativa subsp. japonica GN=IRL8 PE=2 SV=1	40.534	9.3115	11.3	3	3	3	0.837	0.933	0.699	1.03	1.002	0.936	1.169	1.088	1.211	1.202	0.099003	1.405	0.018364	1.168	0.021518
A0A1D5SFC9	Premnaspirodiene oxygenase OS=Hyoscyamus muticus GN=CYP71D55 PE=1 SV=1	51.488	19.876	23.5	9	9	3	0.615	0.768	0.658	1.175	1.076	1.145	1.006	1.331	0.947	1.664	0.00192132	1.609	0.0193185	0.967	0.70374
A0A1D5SFF1	Dynein assembly factor with WDR repeat domains 1 OS=Chlamydomonas reinhardtii GN=DAW1 PE=1 SV=1	54.259	6.1757	6.4	3	3	3	0.808	0.783	0.751	0.926	0.711	0.782	1.138	1.124	1.039	1.033	0.75506	1.409	0.00064191	1.365	0.0184798
A0A1D5SFG6	Lysophospholipid acyltransferase LPEAT1 OS=Arabidopsis thaliana GN=LPEAT1 PE=1 SV=1	41.371	4.4668	7.2	2	2	2	0.639	1.112	0.873	1.06	1.122	0.984	0.934	1.14	1.152	1.207	0.26848	1.229	0.26222	1.019	0.85084
A0A1D5SFG8	Phospholipase D OS=Triticum aestivum	96.428	12.89	8.6	6	7	6	0.669		0.468	1.025	0.855	0.989	1.356	1.129	0.782	1.682	0.038778	1.916	0.081378	1.139	0.56328
A0A1D5SFH6	Serine hydroxymethyltransferase OS=Triticum aestivum	58.318	2.5747	18.3	9	20	1	1.447	1.904	1.485	0.743	0.616	1.075	0.912	1.219	0.79	0.503	0.0190023	0.604	0.0295	1.2	0.40452
A0A1D5SFK2	Glycosyltransferase OS=Triticum aestivum	48.352	3.9609	13.3	4	4	1	0.605	0.745	0.496	1.265	0.967	0.975	1.043	1.018	1.48	1.737	0.0191044	1.918	0.0182003	1.104	0.57224
A0A1D5SFK9	Vesicle-fusing ATPase OS=Arabidopsis thaliana GN=NSF PE=2 SV=2	80.907	62.022	25	15	20	15	0.599	0.51	0.537	1.084	0.901	0.986	0.958	1.093	1.099	1.805	0.00117533	1.914	0.00057706	1.06	0.4426
A0A1D5SFS5		60.123	59.489	59.5	24	44	9	0.677	0.889	0.885	1.249	1.361	1.283	0.941	0.69	0.919	1.588	0.0073779	1.04	0.79212	0.655	0.013702
A0A1D5SFT0	Splicing factor U2af small subunit B OS=Oryza sativa subsp. japonica GN=U2AF35B PE=2 SV=1	33.871	9.2915	21.8	7	10	4	0.463	0.651	0.545	0.913	1.082	1.292	1.207	1.201	1.167	1.981	0.0082441	2.155	0.0158226	1.088	0.4498
A0A1D5SFU8	Ribosomal protein OS=Triticum aestivum	29.607	3.8669	10.9	3	3	3	0.736	0.548	0.526	1.004	1.085	1.078	1.192	1.286	1.102	1.75	0.0063034	1.978	0.0038238	1.13	0.076418
A0A1D5SFZ2	Phytepsin OS=Hordeum vulgare PE=1 SV=1	51.387	161.84	32.4	11	51	10	0.736	0.729	0.751	1.041	1.081	1.123	0.938	1.024	1.003	1.464	8.2888e-05	1.338	0.00047959	0.914	0.057979
A0A1D5SFZ4		34.289	4.1695	31.8	8	21	1	2.112	2.577	2.007	0.794	1.009	0.766	0.617	0.693	0.628	0.384	0.0011392	0.289	0.000123375	0.754	0.042417
A0A1D5SFZ8	Protein ESKIMO 1 OS=Arabidopsis thaliana GN=ESK1 PE=1 SV=1	42.132	1.5075	2.8	1	1	1	0.885	0.807	0.995	0.873	0.97	0.87	1.216	1.091	1.275	1.01	0.87256	1.333	0.0191764	1.32	0.0089775
A0A1D5SG20	GDSL esterase/lipase At5g45910 OS=Arabidopsis thaliana GN=At5g45910 PE=2 SV=1	40.555	10.864	6.4	2	4	1	0.485	0.745	0.595	0.574	0.481	0.572	1.839	1.676	1.314	0.892	0.4947	2.646	0.0035645	2.968	0.0007381
A0A1D5SG39	Nucleoside diphosphate kinase OS=Triticum aestivum	16.617	66.894	48.7	7	19	2	1.153	1.359	1.315	0.933	0.885	0.998	1.058	0.92	1.017	0.736	0.0074813	0.783	0.0199842	1.064	0.3226
A0A1D5SG47	Ras-related protein RABE1c OS=Arabidopsis thaliana GN=RABE1C PE=1 SV=1	23.673	29.662	34.6	7	14	3	1.533	1.716	1.41	0.738	0.861	0.849	0.92	0.898	1.004	0.525	0.00103541	0.606	0.00165934	1.153	0.07436
A0A1D5SG68		66.854	1.9339	2.7	2	2	2	1.091	1.099	1.085	0.531	0.681	0.551	1.281	1.254	1.113	0.538	0.0150437	1.114	0.137143	2.069	0.00119754
A0A1D5SG85	Abscisic acid receptor PYR1 OS=Arabidopsis thaliana GN=PYR1 PE=1 SV=1	22.766	37.09	51.2	8	12	1					0.87	0.55	0.674	1.314	0.692					1.258	0.5774
A0A1D5SG95	Non-specific lipid-transfer protein OS=Triticum aestivum	12.606	8.3282	23.2	3	7	3	1.987	2.081	1.656	1.003	1.122	0.984	0.57	0.693	0.644	0.543	0.00168094	0.333	0.00026007	0.613	0.0022033
A0A1D5SGD9	40S ribosomal protein S17-4 OS=Arabidopsis thaliana GN=RPS17D PE=2 SV=3	12.122	2.3827	58.1	7	17	1	0.827	0.83	1.14	1.001	1.076	1.024	1.029	0.977	1.201	1.109	0.3512	1.147	0.3055	1.034	0.66932
A0A1D5SGL1	NAD(P)H dehydrogenase (quinone) FQR1 OS=Arabidopsis thaliana GN=FQR1 PE=1 SV=1	20.478	47.853	57	8	13	5	1.49	1.832	1.917	0.968	0.826	1.055	0.845	0.831	0.819	0.544	0.0045015	0.476	0.0110622	0.876	0.21914
A0A1D5SGT6		45.443	2.4898	2.7	1	1	1	0.661	0.553	0.708	0.704	0.827	0.706	1.394	1.389	1.521	1.164	0.164837	2.239	0.00051922	1.924	0.00042045
A0A1D5SGZ4	Cold shock protein 1 OS=Arabidopsis thaliana GN=CSP1 PE=1 SV=1	20.746	323.31	58.9	7	19	5	1.58	1.4	1.473	0.86	0.877	0.918	0.963	0.874	0.953	0.596	0.00020434	0.627	0.00055873	1.051	0.2482
A0A1D5SGZ8	RNA-binding protein BRN1 OS=Arabidopsis thaliana GN=BRN1 PE=2 SV=1	44.527	12.415	12.6	5	6	3	1.033	1.276	1.114	0.813	0.688	0.589	1.266	1.058	1.154	0.611	0.011164	1.016	0.8424	1.664	0.0084179
A0A1D5SH22	ADP-ribosylation factor 1 OS=Salix bakko GN=ARF1 PE=2 SV=3	21.545	14.791	12	2	3	2	1.117	1.065	1.24	1.019	0.995	1.077	1.001	1.001	0.958	0.903	0.119077	0.865	0.038742	0.958	0.195144
A0A1D5SH44		8.2183	1.5205	12.7	1	1	1
A0A1D5SH53	Cold shock protein 1 OS=Arabidopsis thaliana GN=CSP1 PE=1 SV=1	28.589	17.117	27.7	5	5	5	1.261	1.706	1.56	0.975	1.053	0.974	0.806	0.877	0.829	0.663	0.0123825	0.555	0.0033363	0.837	0.007636
A0A1D5SHH1	NADH dehydrogenase [ubiquinone] 1 alpha subcomplex subunit 1 OS=Arabidopsis thaliana GN=At3g08610 PE=3 SV=1	7.6229	20.864	19.7	1	5	1	1.162	1.325	1.166	1.014	0.945	1.106	0.816	0.887	1.118	0.839	0.048796	0.772	0.062418	0.92	0.4384
A0A1D5SHH3	Glycosyltransferase OS=Triticum aestivum	48.594	3.5428	9.6	4	5	2	0.722	1.061	0.821	0.549	1.325	1.104	1.346	0.972	1.048	1.144	0.7936	1.293	0.158217	1.13	0.56672
A0A1D5SHI3	U4/U6 small nuclear ribonucleoprotein Prp31 homolog OS=Arabidopsis thaliana GN=PRP31 PE=1 SV=1	25.947	2.226	5	1	1	1
A0A1D5SHM0	Heterogeneous nuclear ribonucleoprotein 1 OS=Arabidopsis thaliana GN=RNP1 PE=1 SV=1	45.088	130.54	25.4	9	13	1	1.676	2.412	1.664	0.782	0.929	0.87	0.811	0.852	0.75	0.449	0.0039993	0.42	0.0026211	0.935	0.3489
A0A1D5SHP6		24.243	2.217	4.2	1	1	1	0.772	0.694	0.739	0.973	0.913	1.05	1.36	1.204	1.028	1.332	0.0049438	1.629	0.005116	1.223	0.095437
A0A1D5SHV2	Probable glutathione S-transferase GSTU6 OS=Oryza sativa subsp. japonica GN=GSTU6 PE=2 SV=2	25.195	2.5333	21	4	8	1	1.149	0.924	0.872	1.213	1.043	0.948	0.935	0.952	1.207	1.088	0.47828	1.051	0.69468	0.966	0.75372
A0A1D5SHX1	Tubulin beta chain OS=Triticum aestivum	47.692	44.817	45.8	13	21	3	0.492	0.692	0.831	0.841	0.785	0.893	1.44	1.261	1.414	1.25	0.196418	2.042	0.0098779	1.634	0.00092178
A0A1D5SHZ8	Carboxypeptidase OS=Triticum aestivum	49.026	7.1081	6.4	2	2	2	0.901	1.45	0.471	0.866	1.003	0.712	1.139	1.567	0.946	0.915	0.9963	1.294	0.4001	1.415	0.132639
A0A1D5SI36	Proteasome subunit beta type OS=Triticum aestivum	26.079	2.7562	44.7	9	19	1	0.953	1.364	1.491	1.103	1.011	0.853	1.08	1.043	0.753	0.779	0.20348	0.755	0.197898	0.969	0.7948
A0A1D5SI65	Glycosyltransferase OS=Triticum aestivum	49.425	30.447	14	5	6	5	0.606	0.416	0.599	0.499	0.649	0.512	1.515	1.431	1.442	1.024	0.84464	2.707	0.0149216	2.643	0.00033636
A0A1D5SID6	Histone-lysine N-methyltransferase, H3 lysine-9 specific SUVH1 OS=Nicotiana tabacum GN=SUVH1 PE=1 SV=1	66.097	37.572	13.6	6	7	6	0.921	0.95	0.844	1.148	1.035	1.094	1.032	1.088	0.904	1.207	0.0152973	1.114	0.180805	0.923	0.2589
A0A1D5SIE0		28.528	4.9567	10.4	3	3	3	1.829	1.771	1.722	0.948	0.96	1.094	0.625	0.596	0.629	0.564	0.00030139	0.348	8.4138e-07	0.616	0.00059532
A0A1D5SIE4		9.1584	4.6495	31.4	2	2	2	1.371	1.773	1.548	1.178	0.928	1.015	0.984	0.846	0.563	0.665	0.0161233	0.51	0.0190391	0.767	0.187023
A0A1D5SIE7	NADH dehydrogenase [ubiquinone] 1 beta subcomplex subunit 8, mitochondrial OS=Arabidopsis thaliana GN=At5g47570 PE=2 SV=1	13.241	4.2757	23.2	1	1	1	2.691	1.126	1.968	0.621	1.127	0.641	1.057	0.995	0.552	0.413	0.054381	0.45	0.077305	1.09	0.77696
A0A1D5SIF3	Leucine-rich repeat protein 1 OS=Oryza sativa subsp. japonica GN=LRR1 PE=1 SV=1	17.111	2.8005	6.5	1	1	1	1.614	1.485	1.247	1.205	1.343	1.036	0.775	0.671	0.74	0.825	0.145977	0.503	0.00142235	0.61	0.004756
A0A1D5SIG5	Actin-related protein 6 OS=Oryza sativa subsp. indica GN=ARP6 PE=3 SV=1	32.012	3.3937	7	1	1	1	1.597	1.173	1.255	1.529	1.093	0.991	0.867	0.783	0.651	0.898	0.5091	0.572	0.0114014	0.637	0.047517
A0A1D5SIG8	Isoform 2 of Mediator of RNA polymerase II transcription subunit 16 OS=Arabidopsis thaliana GN=MED16	84.638	2.1692	2.5	2	2	2	0.707	0.542	0.631	0.971	0.962	0.927	1.355	1.295	1.148	1.521	0.0055755	2.02	0.00151697	1.328	0.0054385
A0A1D5SII1	LanC-like protein GCR2 OS=Arabidopsis thaliana GN=GCR2 PE=1 SV=1	49.535	14.029	13.4	4	5	4	0.627	1.193	0.288	1.045	1.124	0.889	0.486	1.255	0.899	1.451	0.27532	1.252	0.56418	0.863	0.49508
A0A1D5SJ26	Alanine aminotransferase 2 OS=Hordeum vulgare PE=1 SV=1	52.819	16.538	40.7	16	33	1	1.038	0.987	1.026	0.907	1.039	0.931	0.914	1.096	1.162	0.943	0.24568	1.04	0.66918	1.103	0.32166
A0A1D5SJ88	DUF724 domain-containing protein 3 OS=Arabidopsis thaliana GN=DUF3 PE=1 SV=1	36.978	6.8149	16.6	3	3	0
A0A1D5SJD7	Thioredoxin-like 2, chloroplastic OS=Oryza sativa subsp. japonica GN=Os05g0200100 PE=2 SV=1	19.011	2.3133	7	1	1	1
A0A1D5SJN8		11.912	16.566	40.2	4	12	1	2.701	2.698	2.481	0.893	0.978	0.856	0.519	0.453	0.455	0.346	2.2706e-05	0.181	2.6998e-06	0.523	0.0004012
A0A1D5SJP9	Beta-hexosaminidase OS=Triticum aestivum	60.404	10.856	10.3	5	6	5	0.885	0.988	1.051	1.074	1.05	1.039	0.975	1.07	1.018	1.082	0.189001	1.048	0.44516	0.968	0.31578
A0A1D5SJT3		14.341	3.4364	21.8	2	3	2	1.337	0.788		0.522	0.679	0.561	1.22	1.462	0.946	0.553	0.084079	1.138	0.60264	2.059	0.0086791
A0A1D5SJZ4	Leucine-rich repeat extensin-like protein 4 OS=Arabidopsis thaliana GN=LRX4 PE=1 SV=1	42.361	1.9044	2.6	1	1	1	1.189	1.319	1.389	0.951	0.965	1.076	0.885	0.941	1.021	0.768	0.0117763	0.731	0.0070592	0.952	0.42998
A0A1D5SK53	Floral homeotic protein APETALA 2 OS=Arabidopsis thaliana GN=AP2 PE=1 SV=1	35.493	3.7018	5.6	2	3	2			0.861	0.522	0.674		1.176	0.881	1.196	0.695		1.259		1.813	0.0338
A0A1D5SKD5	FACT complex subunit SSRP1 OS=Triticum aestivum	70.938	24.744	12.7	7	9	7	0.612	0.715	0.571	1.096	1.017	1.057	1.228	1.058	1.185	1.67	0.00178205	1.829	0.00164305	1.095	0.148084
A0A1D5SKE8		20.309	11.04	29.3	4	5	3	1.851	1.317	1.544	1.139	0.978	1.067	0.782	0.741	0.762	0.676	0.023481	0.485	0.0188771	0.718	0.0021357
A0A1D5SKH0	Glutamate--cysteine ligase A, chloroplastic OS=Oryza sativa subsp. indica GN=GSH1-1 PE=2 SV=2	51.456	2.7534	21.3	9	18	1	0.236	0.338	0.355	1.013	0.711	1.029	1.147	1.258	1.22	2.963	0.0035043	3.902	0.00047554	1.317	0.080176
A0A1D5SKL1	Serine/arginine-rich splicing factor RS2Z32 OS=Arabidopsis thaliana GN=RS2Z32 PE=1 SV=1	34.623	2.1043	4.9	2	2	2	1.522	1.222	1.281	1.041	1.056	1.059	0.914	0.915	0.846	0.784	0.070417	0.665	0.0048224	0.848	0.0033049
A0A1D5SKL6		22.077	2.8827	10.9	2	2	1
A0A1D5SKQ9	Subtilisin-chymotrypsin inhibitor CI-1B OS=Hordeum vulgare PE=1 SV=1	11.855	2.3239	45	3	6	1	1.244	2.018	1.391	1.036	0.806	0.735	1.116	0.931	0.815	0.554	0.031539	0.615	0.051845	1.111	0.47782
A0A1D5SKS6	Defensin SD2 OS=Helianthus annuus GN=SD2 PE=2 SV=1	14.67	7.1896	12.1	2	3	1	2.119	2.328	2.33	1.064	0.853	0.773	0.618	0.661	0.625	0.397	0.00072281	0.281	2.3346e-06	0.708	0.025278
A0A1D5SKS7	Defensin-like protein 1 OS=Arabidopsis thaliana GN=PDF2.3 PE=2 SV=1	14.094	2.2959	13.2	2	4	1	1.62	1.511	1.795	1.077	1.118	1.062	0.911	0.711	0.685	0.661	0.0014165	0.468	0.0017247	0.708	0.0177418
A0A1D5SLF7		14.015	18.571	49.6	5	7	5	0.826	0.924	1.418	0.964	0.952	0.864	0.981	1.148	1.065	0.878	0.57106	1.008	0.85082	1.149	0.073024
A0A1D5SLG9	Glucose-6-phosphate isomerase OS=Triticum aestivum	62.275	176.78	41.6	19	50	0
A0A1D5SLH1	Pentatricopeptide repeat-containing protein At4g35850, mitochondrial OS=Arabidopsis thaliana GN=At4g35850 PE=1 SV=1	50.698	35.565	24.3	10	19	2	0.669	0.574	0.518	0.909	0.915	1.103	1.364	1.301	1.126	1.662	0.0064436	2.153	0.00121971	1.295	0.038895
A0A1D5SLI4	40S ribosomal protein S4 OS=Triticum aestivum	29.95	90.419	53.2	15	47	15	0.557	0.575	0.617	0.995	1.019	1.018	1.168	1.14	1.149	1.734	6.0243e-05	1.977	2.2716e-05	1.14	0.00024112
A0A1D5SLK1		10.159	2.5248	13	1	1	1
A0A1D5SLL7	Bifunctional protein FolD 2 OS=Arabidopsis thaliana GN=FOLD2 PE=2 SV=1	25.475	51.477	29.5	4	10	4	1.635	1.463	1.479	0.922	0.951	1.044	0.846	0.939	0.845	0.637	0.0009381	0.575	0.00036486	0.902	0.113356
A0A1D5SLN9	Subtilisin-chymotrypsin inhibitor CI-1B OS=Hordeum vulgare PE=1 SV=1	11.418	8.046	46.7	3	6	1	1.287	1.727	1.788	0.678	0.729	0.387	1.236	1.14	1.07	0.374	0.0109775	0.718	0.045196	1.921	0.028122
A0A1D5SLU4	Replication protein A 70 kDa DNA-binding subunit C OS=Oryza sativa subsp. japonica GN=RPA1C PE=1 SV=1	84.693	5.6805	2.5	2	3	2	1.175	1.134	1.331	0.87	0.902	1.048	0.889	1.14	1.073	0.775	0.026758	0.852	0.141738	1.1	0.37838
A0A1D5SM26	Pentatricopeptide repeat-containing protein At4g38150 OS=Arabidopsis thaliana GN=At4g38150 PE=2 SV=1	29.168	2.37	5.6	2	2	2	0.82	1.202	1.109	1.079	1.052	1.046	1.004	0.941	1.054	1.015	0.83536	0.958	0.80992	0.944	0.161616
A0A1D5SM29	Probable glutathione S-transferase GSTF1 OS=Oryza sativa subsp. japonica GN=GSTF1 PE=1 SV=2	28.001	3.0696	25	5	8	1	0.747	0.691	0.914	1.126	1.249	1.133	0.87	1.064	1.131	1.491	0.0106969	1.303	0.082015	0.874	0.179181
A0A1D5SM76	Senescence-specific cysteine protease SAG12 OS=Arabidopsis thaliana GN=SAG12 PE=1 SV=1	39.863	2.9846	2.7	1	1	1
A0A1D5SML4		106.55	5.4296	2.3	2	3	2	0.68	0.654	0.239	0.86	0.968	1.194	1.085	1.414	1.317	1.921	0.104055	2.426	0.049079	1.263	0.130055
A0A1D5SMS1		7.5466	19.368	27.2	1	1	1			0.284	0.189		0.144	1.477	1.127	1.635	0.586		4.975		8.486	0.00119782
A0A1D5SMU6	Subtilisin-chymotrypsin inhibitor-2A OS=Hordeum vulgare PE=1 SV=2	8.9861	63.793	36.9	3	8	3	1.421	1.381	1.508	0.946	0.965	0.967	0.873	0.909	1.004	0.668	0.000117207	0.646	0.00086406	0.968	0.46266
A0A1D5SMY1	Nitrogen regulatory protein P-II homolog OS=Oryza sativa subsp. japonica GN=GLB PE=2 SV=1	27.109	8.1743	22.7	6	6	6	1.723	1.724	1.691	0.778	0.935	0.679	0.862	0.929	0.974	0.466	0.0141385	0.538	6.3621e-05	1.156	0.199825
A0A1D5SMZ6	Elongator complex protein 2 OS=Arabidopsis thaliana GN=ELP2 PE=1 SV=1	57.748	7.5577	5.5	2	2	2	0.686	0.642	1.456	1.32	0.808	1.012	1.021	0.95	1.201	1.128	0.59206	1.139	0.50438	1.01	0.87988
A0A1D5SN38		44.228	9.6668	11.5	3	3	3	0.749	0.58	0.674	1.072	1.07	1.019	1.213	1.158	1.098	1.578	0.0037212	1.732	0.0022399	1.097	0.049704
A0A1D5SN88	Glutelin type-D 1 OS=Oryza sativa subsp. japonica GN=GLUD1 PE=2 SV=1	35.222	123.7	43.5	13	22	1	1.49	1.79	1.504	0.901	0.726	0.81	1.043	0.907	0.993	0.509	0.00144157	0.615	0.0025986	1.208	0.06266
A0A1D5SN92	Poly [ADP-ribose] polymerase OS=Triticum aestivum	102.76	2.6045	2.2	2	2	2	0.819	0.49	0.758	1.076	1.45	1.331	1.012	0.973	0.902	1.866	0.024857	1.397	0.094158	0.749	0.0406
A0A1D5SN94	DNA-directed RNA polymerase V subunit 7 OS=Arabidopsis thaliana GN=NRPE7 PE=1 SV=1	17.287	6.9368	22.4	3	4	3	1.093	0.939	1.082	1.244	0.954	0.875	1.029	0.969	1.101	0.987	0.85732	0.995	0.95326	1.008	0.8767
A0A1D5SN95	Universal stress protein PHOS32 OS=Arabidopsis thaliana GN=PHOS32 PE=1 SV=1	17.848	2.6085	61.4	7	10	1	1.615	1.358	1.22	0.932	1.054	1.135	0.955	0.939	0.739	0.744	0.043202	0.628	0.0161417	0.844	0.16044
A0A1D5SNA7	Probable E3 ubiquitin-protein ligase XBOS34 OS=Oryza sativa subsp. japonica GN=XBOS34 PE=2 SV=1	54.836	9.7907	9.9	4	6	4	0.928	0.765	0.946	0.994	1.038	1.11	1.041	1.023	1.07	1.191	0.076718	1.188	0.063184	0.997	0.96354
A0A1D5SNU7	Asparagine--tRNA ligase, cytoplasmic 1 OS=Arabidopsis thaliana GN=SYNC1 PE=1 SV=1	63.345	45.903	17.6	10	17	9	0.453	0.499	0.569	0.949	1.007	0.932	1.225	1.176	1.199	1.899	0.00077703	2.367	0.00020408	1.247	0.00108147
A0A1D5SNX0	E3 UFM1-protein ligase 1 homolog OS=Oryza sativa subsp. indica GN=OsI_18219 PE=3 SV=1	30.315	6.3352	21.4	6	9	3	0.243	0.415	0.527	1.287	1.051	1.285	1.212	1.037	1.186	3.057	0.0082	2.899	0.0089785	0.948	0.57102
A0A1D5SNX8	Probable lactoylglutathione lyase, chloroplastic OS=Arabidopsis thaliana GN=At1g67280 PE=1 SV=1	38.588	3.8527	20.6	7	8	1	0.491	0.327	0.874	1.058	0.935	1.234	1.246	1.158	1.15	1.907	0.071699	2.1	0.102663	1.101	0.29138
A0A1D5SP24	Methionine S-methyltransferase OS=Triticum aestivum	89.308	2.555	4.4	3	3	1
A0A1D5SP29	Alpha-mannosidase OS=Triticum aestivum	70.098	2.495	6.7	4	4	1
A0A1D5SPG9	Heterogeneous nuclear ribonucleoprotein 1 OS=Arabidopsis thaliana GN=RNP1 PE=1 SV=1	45.23	12.417	25.8	9	13	1	1.723	1.953	1.809	0.84	0.951	0.949	0.835	0.78	0.747	0.5	0.00022242	0.431	6.3049e-05	0.862	0.047459
A0A1D5SPJ2	Uncharacterized oxidoreductase At4g09670 OS=Arabidopsis thaliana GN=At4g09670 PE=1 SV=1	39.695	14.184	7	2	2	1	1.086	0.788	0.873	0.968	1.138	1.138	1.138	0.986	0.999	1.181	0.188241	1.137	0.26748	0.963	0.626
A0A1D5SPJ6	60S ribosomal protein L10a-2 OS=Arabidopsis thaliana GN=RPL10AB PE=1 SV=1	48.051	22.46	17.5	6	8	1	0.518	0.418	0.771	0.956	1.081	1.064	1.135	1.307	1.222	1.817	0.026657	2.146	0.0124213	1.182	0.041176
A0A1D5SPR5		16.062	1.321	7.4	1	1	1	0.947	0.941	0.912	1.121	1.113	1.016	0.907	1.308	0.884	1.161	0.0117562	1.107	0.57246	0.954	0.6534
A0A1D5SPU4	DnaJ protein ERDJ3B OS=Arabidopsis thaliana GN=ERDJ3B PE=1 SV=1	38.542	8.0605	43.5	11	18	2	1.77	1.478	1.076	1.055	0.819	1.114	0.862	0.995	0.931	0.691	0.108457	0.645	0.050018	0.933	0.57964
A0A1D5SPW2		45.853	9.2982	10.2	4	5	1	0.598	0.387	0.628	0.884	1.042	0.781	1.362	1.159	1.519	1.678	0.038201	2.505	0.0056597	1.492	0.024898
A0A1D5SPZ0	Protein NINJA homolog 1 OS=Oryza sativa subsp. japonica GN=NINJA1 PE=1 SV=1	46.112	3.5135	9.5	3	3	3	1.229	1.415	1.27	0.909	0.919	0.933	0.833	1.165	1.047	0.705	0.00130273	0.778	0.074137	1.103	0.46706
A0A1D5SPZ3		38.937	7.589	9.9	3	4	3		0.437	0.605	1.086	0.757	0.844	1.111	1.042	1.088	1.719	0.059636	2.074	0.138256	1.206	0.141043
A0A1D5SQ20	Serine hydroxymethyltransferase OS=Triticum aestivum	58.023	49.494	24.8	11	23	3	0.474	0.495	0.391	0.927	0.909	1.006	1.206	1.209	1.232	2.09	0.00071691	2.682	0.0053433	1.283	0.00140147
A0A1D5SQ23	Methionine gamma-lyase OS=Arabidopsis thaliana GN=MGL PE=1 SV=1	35.818	3.7215	5.4	1	1	1	0.666	1.728	1.561	0.905	0.972	1.195	0.992	0.982	0.727	0.777	0.59938	0.683	0.38582	0.879	0.374
A0A1D5SQ29		48.009	1.6987	2.1	1	1	1
A0A1D5SQ94	Isoform 2 of GDSL esterase/lipase At1g54790 OS=Arabidopsis thaliana GN=At1g54790	28.769	4.7185	9.1	2	3	2	1.062	1.009	0.855	0.801	0.84	0.911	1.204	1.144	0.983	0.872	0.150423	1.138	0.21894	1.305	0.02098
A0A1D5SQC0	DnaJ homolog subfamily C GRV2 OS=Arabidopsis thaliana GN=GRV2 PE=1 SV=1	244.16	3.301	0.7	1	1	1				0.91	1.761	0.711	0.387		0.651					0.46	0.164097
A0A1D5SQG1	Pre-mRNA-processing factor 19 OS=Oryza sativa subsp. japonica GN=PRP19 PE=2 SV=1	57.66	2.267	42.3	17	34	1	0.923	0.475	0.965	0.928	1.199	1.121	0.936	1.354	0.992	1.375	0.21022	1.389	0.22956	1.01	0.98566
A0A1D5SQR1	Notchless protein homolog OS=Arabidopsis thaliana GN=NLE1 PE=2 SV=1	48.225	20.707	20	8	8	8	0.87	0.83	0.842	1.076	0.999	0.916	1	1.188	1.072	1.177	0.029679	1.282	0.009002	1.09	0.27772
A0A1D5SQR6	Receptor-like protein kinase FERONIA OS=Arabidopsis thaliana GN=FER PE=1 SV=1	92.122	16.213	3.1	2	2	2
A0A1D5SQR9	DUF21 domain-containing protein At4g14240 OS=Arabidopsis thaliana GN=CBSDUF1 PE=1 SV=1	56.202	5.462	7.2	3	4	3
A0A1D5SQY8	Tubulin alpha chain OS=Triticum aestivum	45.862	323.31	46.4	17	39	1	0.411		0.273	0.563	0.853	0.504	1.396	1.356	1.566	1.871	0.094459	4.209	0.002942	2.249	0.0073416
A0A1D5SR02	Carboxypeptidase OS=Triticum aestivum	48.165	58.859	14.3	4	8	1	1.675	1.446	1.446	0.967	1.01	1.058	0.737	0.981	0.838	0.665	0.0018387	0.56	0.0036848	0.842	0.109319
A0A1D5SR31	Phosphotransferase OS=Triticum aestivum	54.708	44.689	25	11	13	2	1.228	0.531	0.401	1.055	1.19	0.999	0.998	1.139	1.106	1.502	0.2642	1.501	0.26212	1	0.9908
A0A1D5SRA3	Endo-1,3;1,4-beta-D-glucanase OS=Zea mays PE=1 SV=1	25.491	23.763	30.7	8	11	4	1.28	1.39	1.486	1.006	1.047	0.961	0.986	0.95	0.851	0.725	0.0030023	0.671	0.0029407	0.925	0.19118
A0A1D5SRE1	Amidophosphoribosyltransferase OS=Triticum aestivum	58.637	81.23	24	9	12	8	0.937	0.631	0.711	0.974	1.041	0.933	1.216	1.107	1.235	1.294	0.089799	1.561	0.0198195	1.207	0.0158404
A0A1D5SRH1	Glycine-rich protein 2 OS=Nicotiana sylvestris GN=GRP-2 PE=2 SV=1	19.645	85.693	30.7	4	13	2	1.969	1.425	1.576	0.91	0.837	0.897	0.918	0.826	0.921	0.532	0.0032611	0.536	0.0038047	1.008	0.8764
A0A1D5SRX8	60S ribosomal protein L18a OS=Triticum aestivum	21.284	56.431	46.6	8	12	4	0.648	0.648	0.539	1.046	1.141	1.067	1.157	1.067	1.135	1.773	0.00099743	1.831	0.00077818	1.032	0.42488
A0A1D5SS06	AP-1 complex subunit mu-2 OS=Arabidopsis thaliana GN=AP1M2 PE=1 SV=1	43.578	3.2086	10.6	3	3	2	0.932	0.704	0.824	0.956	0.939	0.923	1.229	1.206	1.165	1.146	0.22412	1.463	0.0094395	1.278	0.00019744
A0A1D5SS37		115.91	23.347	10.4	9	12	9	0.472	0.634	0.638	1.105	1.273	1.158	0.968	1.158	1.031	2.028	0.0026825	1.81	0.0059354	0.893	0.162862
A0A1D5SS61	Glycosyltransferase OS=Triticum aestivum	51.674	6.163	6.1	2	2	2
A0A1D5SS62	Glycosyltransferase OS=Triticum aestivum	51.387	19.37	13.1	5	6	2
A0A1D5SSB0		45.014	7.1028	24.9	9	15	1	0.322	0.754	0.503	1.191	1.075	1.214	1.133	1.052	0.978	2.204	0.076257	2.003	0.039322	0.909	0.166719
A0A1D5SSB3	Late embryogenesis abundant protein 19 OS=Oryza sativa subsp. japonica GN=LEA19 PE=2 SV=1	20.1	16.208	42.7	6	15	2	1.488	1.312	1.396	1.206	1.234	1.27	0.689	0.754	0.692	0.884	0.03606	0.509	0.000136589	0.575	7.6855e-05
A0A1D5SSC2		8.4575	8.0624	51.2	4	6	4	1.558	1.637	1.513	1.198	0.971	1.185	0.785	0.841	0.711	0.712	0.008884	0.496	0.00020003	0.697	0.0128407
A0A1D5SSC8	Mitochondrial outer membrane protein porin 2 OS=Oryza sativa subsp. japonica GN=VDAC2 PE=2 SV=1	30.62	3.9171	42.7	10	16	3	2.004	1.839	1.658	0.988	1.002	0.934	0.802	0.808	0.752	0.532	0.00043644	0.429	0.000141338	0.808	0.0024201
A0A1D5SSD8	Poly [ADP-ribose] polymerase OS=Triticum aestivum	91.994	1.1322	17.7	11	18	1	0.365	0.44	0.286	1.219	1.569	1.388	0.76	1.023	1.258	3.828	0.00072252	2.787	0.0060757	0.728	0.111342
A0A1D5SSE6	Guanosine nucleotide diphosphate dissociation inhibitor OS=Triticum aestivum	46.699	101.96	36.7	12	24	6	0.67	0.671	0.393	1.133	1.131	1.118	1.05	1.033	1.085	1.95	0.059438	1.827	0.071437	0.937	0.0120571
A0A1D5SSL2	PLASMODESMATA CALLOSE-BINDING PROTEIN 3 OS=Arabidopsis thaliana GN=PDCB3 PE=1 SV=1	18.64	37.638	22.8	3	13	2	1.777	1.809	1.729	0.918	0.96	1.028	0.731	0.729	0.85	0.547	6.4604e-05	0.435	9.5223e-05	0.795	0.0187631
A0A1D5SSL6	Thymidine kinase OS=Triticum aestivum	31.099	2.3007	5.6	1	1	1
A0A1D5SSL8	Putative F-box/kelch-repeat protein At1g12870 OS=Arabidopsis thaliana GN=At1g12870 PE=4 SV=2	92.782	-2	1.1	1	1	1	1.035	0.499	0.734	1.009	1.021	0.997	1.361	1.043	1.103	1.335	0.25576	1.546	0.104336	1.159	0.22602
A0A1D5SSP4	NADPH-dependent aldehyde reductase-like protein, chloroplastic OS=Arabidopsis thaliana GN=At3g03980 PE=3 SV=1	26.968	8.6111	7.4	1	1	1	0.841	1	1.245	1.168	1.082	1.074	0.95	1.076	0.867	1.077	0.49944	0.937	0.69016	0.87	0.105222
A0A1D5SSS5		36.864	5.8349	7.6	2	2	2
A0A1D5SSV1	Probable 2-oxoglutarate-dependent dioxygenase AOP1 OS=Arabidopsis thaliana GN=AOP1 PE=2 SV=1	34.934	4.1239	4.7	1	1	1	1.014	1.079	1.136	0.906	0.75	0.965	1.19	1.132	1.111	0.812	0.061175	1.063	0.185037	1.31	0.024758
A0A1D5SSW1		31.895	1.4941	3.1	1	1	1
A0A1D5SSX5		21.494	1.5189	14.4	3	4	2	0.298	0.477	0.625	1.325	1.198	1.284	0.944	0.975	0.942	2.719	0.041077	2.044	0.072657	0.752	0.0008583
A0A1D5SSX8	Probable serine protease EDA2 OS=Arabidopsis thaliana GN=EDA2 PE=2 SV=2	52.307	46.295	22.3	9	17	0
A0A1D5ST11		61.33	85.97	60.7	26	51	1	1.073	0.958	1.105	1.099	1.338	1.091	0.717	0.758	0.806	1.125	0.22252	0.727	0.0044974	0.647	0.0044592
A0A1D5ST13		65.365	9.3806	52.3	25	47	0
A0A1D5ST26	Chaperone protein dnaJ 13 OS=Arabidopsis thaliana GN=ATJ13 PE=1 SV=2	59.952	4.2935	3.9	2	3	2	0.798	0.976	0.807	0.856	0.993	0.994	1.016	1.125	1.205	1.102	0.29574	1.296	0.033243	1.177	0.080978
A0A1D5ST38	Malate dehydrogenase OS=Triticum aestivum	35.475	1.6366	40.2	11	35	1	0.725	0.391	0.725	1.05	1.155	1.129	1.253	1.075	1.088	1.811	0.093216	1.856	0.036421	1.025	0.71114
A0A1D5ST60	Probable aquaporin TIP3-1 OS=Oryza sativa subsp. japonica GN=TIP3-1 PE=2 SV=1	27.598	4.266	4.2	1	3	1	2.04	2.215	1.753	0.987	0.966	1.011	0.905	0.548	0.541	0.493	0.00054411	0.332	0.0034966	0.673	0.12886
A0A1D5ST74	Cyclic phosphodiesterase OS=Arabidopsis thaliana GN=At4g18930 PE=1 SV=1	20.814	3.5287	7.5	1	2	1	0.456	1.27	1.168	1.368	1.245	0.769	1.093	0.783	1.025	1.169	0.58726	1.002	0.81348	0.858	0.55118
A0A1D5ST78	Late embryogenesis abundant protein Lea14-A OS=Gossypium hirsutum GN=LEA14-A PE=2 SV=1	15.573	5.287	44.4	4	9	2	1.222	1.355	1.034	0.778	0.933	1.006	0.971	0.906	1.062	0.752	0.060658	0.814	0.091257	1.082	0.40864
A0A1D5ST87	Oleosin 16 kDa OS=Oryza sativa subsp. japonica GN=OLE16 PE=2 SV=3	17.496	14.353	25.1	5	14	1	1.998	1.981	1.29	0.647	0.968	1.225	0.848	0.827	0.754	0.539	0.055259	0.461	0.0070798	0.855	0.54894
A0A1D5ST91	DNA helicase OS=Triticum aestivum	76.063	8.9664	6.8	4	4	4	0.691	1.071	1.135	0.851	0.739	0.831	1.178	1.237	1.378	0.836	0.38574	1.309	0.149956	1.567	0.0021363
A0A1D5STE1	Probable glucan 1,3-alpha-glucosidase OS=Arabidopsis thaliana GN=PSL5 PE=1 SV=1	108.54	34.604	15.8	12	12	12	0.726	0.682	0.706	1.009	1.115	1.161	1.049	1.091	1.077	1.554	0.00064036	1.522	4.0073e-05	0.979	0.67824
A0A1D5STG8	Probable protein phosphatase 2C 51 OS=Oryza sativa subsp. japonica GN=Os05g0572700 PE=2 SV=1	39.576	2.0577	4.2	1	1	1
A0A1D5STJ3	Pistil-specific extensin-like protein OS=Nicotiana tabacum PE=2 SV=1	20.299	2.3911	14.7	3	4	1
A0A1D5STK8	Glycosyltransferase OS=Triticum aestivum	50.612	10.729	16.4	7	8	1	0.876	0.675	0.677	0.917	1.084	1.312	1.195	1.104	0.976	1.487	0.043221	1.47	0.020398	0.989	0.9732
A0A1D5STT7		53.692	4.6927	2.3	2	2	2	0.797	0.829	0.699	1.048	1.172	0.935	1.12	1.044	1.207	1.357	0.021725	1.45	0.004978	1.068	0.42544
A0A1D5STT9	RGG repeats nuclear RNA binding protein B OS=Arabidopsis thaliana GN=RGGB PE=1 SV=1	40.149	23.472	21.8	7	11	0
A0A1D5STW8		47.359	2.2603	20.1	6	9	1	1.283	1.318	1.264	0.959	0.704	0.99	1.065	1.152	0.933	0.686	0.071303	0.815	0.029422	1.187	0.22446
A0A1D5STX4		15.823	95.609	57.6	8	19	8	1.221	1.321	1.402	1.634	1.609	1.487	0.395	0.392	0.369	1.199	0.021144	0.293	1.5617e-05	0.244	1.3145e-06
A0A1D5STZ3	Sugar transporter ERD6-like 6 OS=Arabidopsis thaliana GN=At1g75220 PE=1 SV=1	53.351	2.077	4.6	2	4	1
A0A1D5SU07	Peptide-N4-(N-acetyl-beta-glucosaminyl)asparagine amidase A OS=Prunus dulcis PE=1 SV=2	68.376	4.3517	4.2	2	2	2	1.542	2.057	1.454	1.047	0.808	0.945	0.849	0.737	0.948	0.554	0.0111777	0.501	0.0061972	0.905	0.39632
A0A1D5SU11	Em protein CS41 OS=Triticum aestivum GN=EM PE=2 SV=1	9.9676	70.488	72.3	8	42	2	2.503	1.829	1.617	0.969	1.146	0.936	0.541	0.212	0.797	0.513	0.010539	0.261	0.024063	0.508	0.178704
A0A1D5SU19		31.358	3.5803	11.8	2	2	2
A0A1D5SU51		67.01	199.57	62.2	39	167	14	1.275	1.35	1.365	1.386	1.341	1.348	0.607	0.629	0.563	1.021	0.41344	0.451	3.677e-05	0.441	1.90807e-05
A0A1D5SU52	Late embryogenesis abundant protein B19.4 OS=Hordeum vulgare GN=B19.4 PE=2 SV=1	16.771	38.18	59.5	9	36	3	1.671	2.472	2.246	1.093	1.077	1.335	0.455	0.48	0.421	0.549	0.0123561	0.212	0.00024086	0.387	0.00027948
A0A1D5SU74	Probable methyltransferase PMT8 OS=Arabidopsis thaliana GN=At1g04430 PE=2 SV=1	59.507	4.1237	3.4	2	2	2	0.987	1.002	0.615	1.07	0.916	0.934	1.202	1.018	1.244	1.121	0.46162	1.33	0.149685	1.186	0.098096
A0A1D5SU77	GDSL esterase/lipase At1g71691 OS=Arabidopsis thaliana GN=At1g71691 PE=2 SV=1	42.757	2.6539	6.5	2	2	2	0.78	0.846	0.746	0.849	1.134	1.234	1.084	1.032	1.177	1.356	0.0692	1.388	0.0035039	1.024	0.7886
A0A1D5SU87	Chitinase 8 OS=Oryza sativa subsp. japonica GN=Cht8 PE=2 SV=1	27.134	8.0374	14.5	3	3	2	1.334	1.285	1.438	1.054	1.054	1.095	0.866	0.831	0.91	0.789	0.0026625	0.643	0.00047576	0.814	0.0021027
A0A1D5SUG6		25.246	5.3814	7.7	3	5	3	1.933	2.06	1.363	0.921	1.108	1.054	0.657	0.697	0.55	0.576	0.0181389	0.355	0.0022228	0.618	0.0057998
A0A1D5SUM7	Probable nucleolar protein 5-2 OS=Arabidopsis thaliana GN=NOP5-2 PE=1 SV=1	59.2	-2	29	12	20	1				0.664	1.563	0.457	0.913	0.886	0.587					0.889	0.99926
A0A1D5SUN4		40.279	9.8267	15.5	6	7	6	1.062	1.065	1.05	1.084	1.009	1.172	1.003	0.912	0.923	1.028	0.61716	0.893	0.063918	0.869	0.057138
A0A1D5SUN9	N-terminal acetyltransferase B complex auxiliary subunit NAA25 OS=Arabidopsis thaliana GN=NAA25 PE=2 SV=1	88.552	1.5587	2.7	2	2	2	0.869	0.57	0.671	1.179	1.303	1.328	0.803	1.294	0.83	1.806	0.0091827	1.387	0.181635	0.768	0.143842
A0A1D5SUR0	Probable ADP-ribosylation factor GTPase-activating protein AGD8 OS=Arabidopsis thaliana GN=AGD8 PE=1 SV=1	43.552	37.719	28.6	8	9	8	1.07	1.208	1.049	1.082	0.991	1.044	0.876	0.955	1.056	0.937	0.27826	0.868	0.109937	0.926	0.25682
A0A1D5SUR5		32.917	1.4828	3	1	1	1	0.68	0.695	0.494	0.996	1.11	1.044	1.16	1.227	1.181	1.685	0.0097024	1.909	0.027563	1.133	0.024178
A0A1D5SUT3	3-hydroxyisobutyryl-CoA hydrolase 1 OS=Arabidopsis thaliana GN=CHY1 PE=1 SV=1	41.908	70.05	29.4	9	10	3	0.933	0.984	1.017	1.072	1.05	1.131	0.941	1.073	1.018	1.109	0.036682	1.033	0.52166	0.932	0.181197
A0A1D5SUT9	Basic 7S globulin OS=Glycine max GN=BG PE=1 SV=2	44.965	2.5991	17.9	6	15	1	1.359	1.887	1.463	0.852	0.926	1.027	0.786	1.019	0.858	0.596	0.0107012	0.566	0.0106979	0.949	0.58842
A0A1D5SUU3	Coatomer subunit delta OS=Triticum aestivum	56.914	67.465	30.2	13	22	2	0.677	0.72	0.202	1.047	1.012	0.801	0.817	1.35	1.213	1.789	0.164277	2.114	0.119917	1.182	0.43344
A0A1D5SUU8	Expansin-B3 OS=Oryza sativa subsp. japonica GN=EXPB3 PE=2 SV=2	28.687	3.1798	12.1	2	2	2	0.597	0.478	0.751	0.849	0.909	0.941	1.293	1.164	1.496	1.478	0.03846	2.165	0.0062999	1.465	0.0087237
A0A1D5SUV6		53.154	6.3744	9.2	4	4	4	0.326		0.24	0.99	1.187	1.13	1.013	0.93	1.263	3.895	0.0019976	3.776	0.0038998	0.969	0.7475
A0A1D5SUX5	Early nodulin-like protein 1 OS=Arabidopsis thaliana GN=At2g25060 PE=1 SV=2	19.896	12.715	31.1	5	6	5	1.461	1.469	1.5	1.031	0.907	1.049	0.887	0.88	0.991	0.674	0.00104375	0.623	0.0002624	0.923	0.256
A0A1D5SUY6	ABA-inducible protein PHV A1 OS=Hordeum vulgare GN=HVA1 PE=2 SV=1	18.74	88.266	75.6	14	60	1	1.882	2.373	2.063	0.904	0.938	1.205	0.613	0.523	0.647	0.482	0.0028798	0.282	0.000164137	0.585	0.0086035
A0A1D5SUZ5	Methionine aminopeptidase OS=Triticum aestivum	41.988	3.481	34.7	10	12	1
A0A1D5SV11	CTP synthase OS=Triticum aestivum	60.685	9.9851	11.1	6	7	5	0.524	0.754	0.676	0.709	0.806	0.754	1.343	1.525	1.411	1.161	0.23452	2.19	0.0022373	1.886	0.00026289
A0A1D5SV17		13.197	9.1267	26.2	2	3	2	0.697	0.966	0.761	1.116	1.093	1.004	1.05	1.078	1.147	1.325	0.047478	1.351	0.037315	1.019	0.66444
A0A1D5SV82	Nascent polypeptide-associated complex subunit beta OS=Triticum aestivum	17.95	2.4339	25.7	5	10	1	1.235	1.334	0.615	0.905	0.955	1.267	0.979	0.899	1.182	0.982	0.92754	0.961	0.97456	0.979	0.90324
A0A1D5SVG3	Translation initiation factor IF-2, chloroplastic OS=Arabidopsis thaliana GN=At1g17220 PE=2 SV=2	151.78	6.6682	2.8	4	4	4	1.081	0.886	0.933	0.901	0.916	0.871	1.107	1.133	1.149	0.927	0.30298	1.169	0.058184	1.261	0.00022364
A0A1D5SVN9	Probable E3 ubiquitin-protein ligase LUL3 OS=Arabidopsis thaliana GN=LUL3 PE=1 SV=1	28.437	2.3531	7.4	2	2	2	1.72	1.231	1.418	1.106	1.137	0.96	0.75	0.954	0.801	0.733	0.051076	0.573	0.0102167	0.782	0.049119
A0A1D5SVQ0	Basic secretory protease (Fragments) OS=Boswellia serrata PE=1 SV=1	24.385	116.34	53.8	10	27	3	2.368	1.995	1.911	0.981	0.922	0.847	0.635	0.704	0.686	0.438	0.00046027	0.323	9.9781e-05	0.736	0.0044024
A0A1D5SVU0	Late embryogenesis abundant protein 19 OS=Oryza sativa subsp. japonica GN=LEA19 PE=2 SV=1	18.39	140	66.7	12	37	6	2.638	2.663	2.678	0.906	0.873	0.829	0.446	0.52	0.495	0.327	8.8873e-07	0.183	0.00071735	0.56	0.00036377
A0A1D5SVV6	Inositol-tetrakisphosphate 1-kinase OS=Triticum aestivum	31.631	11.715	15.7	3	4	1	1.249		0.65	0.956	0.283	1.355	0.773	1.188	1.345	0.911	0.75	1.161	0.62922	1.274	0.46636
A0A1D5SVW4	Glutenin, high molecular weight subunit 12 OS=Triticum aestivum PE=3 SV=1	43.002	7.686	31.5	8	28	1
A0A1D5SVY8	Mitochondrial carnitine/acylcarnitine carrier-like protein OS=Arabidopsis thaliana GN=BOU PE=1 SV=1	30.376	24.82	24.7	6	10	6	1.748	1.911	1.7	0.833	0.768	0.737	0.936	0.814	0.92	0.436	7.9861e-05	0.498	0.0002427	1.142	0.080518
A0A1D5SW09	Beta-hexosaminidase OS=Triticum aestivum	58.221	35.312	11.4	5	7	5	0.64	0.792	0.843	0.916	0.896	0.939	1.247	1.289	1.267	1.209	0.08054	1.672	0.025039	1.382	4.0225e-05
A0A1D5SW13	Mitochondrial import inner membrane translocase subunit TIM23-1 OS=Arabidopsis thaliana GN=TIM23-1 PE=2 SV=1	20.395	29.499	24.2	3	4	3	1.429	1.39	1.12	0.942	0.902	0.844	1.033	1.066	0.851	0.682	0.0106155	0.749	0.050781	1.097	0.31308
A0A1D5SW48	Cation-transporting ATPase OS=Triticum aestivum	121.38	8.8229	5.7	5	5	5	0.754	0.734	0.501	0.819	1.117	1.066	1.135	1.366	1.143	1.509	0.062456	1.832	0.0130847	1.214	0.155776
A0A1D5SW53	Ankyrin repeat-containing protein At5g02620 OS=Arabidopsis thaliana GN=At5g02620 PE=1 SV=1	26.625	29.93	19.4	3	3	3	1.016	0.827	1.119	1.109	1.013	0.971	1.079	1.087	0.988	1.044	0.63786	1.065	0.501	1.02	0.70636
A0A1D5SW68		56.596	71.938	24.3	13	17	3	1.213	1.174	1.171	1.246	0.84	0.942	0.732	1.017	0.805	0.851	0.27492	0.718	0.074019	0.843	0.33768
A0A1D5SW86	Heterogeneous nuclear ribonucleoprotein 1 OS=Arabidopsis thaliana GN=RNP1 PE=1 SV=1	37.683	56.425	36.8	8	15	1	1.279	1.156	1.022	1.176	0.854	1.063	0.742	1.074	1.167	0.895	0.36924	0.863	0.35148	0.964	0.79806
A0A1D5SWI7	Mannosylglycoprotein endo-beta-mannosidase OS=Lilium longiflorum GN=EBM PE=1 SV=4	76.725	60.252	22.5	10	13	1	0.758	0.856	0.845	1.057	1.145	1.262	1.007	0.994	1.048	1.409	0.0059832	1.24	0.0065817	0.88	0.079943
A0A1D5SWJ4	Proline--tRNA ligase, cytoplasmic OS=Arabidopsis thaliana GN=At3g62120 PE=1 SV=1	57.339	4.6957	52.6	23	45	2	0.506	0.923	0.614	0.876	1.352	1.085	0.935	1.359	1.05	1.622	0.082558	1.637	0.070116	1.009	0.94386
A0A1D5SWM0	DNA replication complex GINS protein PSF2 OS=Triticum aestivum	24.313	2.0594	7.6	2	3	2	0.561	0.674	0.635	1.111	0.955	0.976	1.098	1.247	1.049	1.627	0.0024597	1.815	0.0013416	1.116	0.19452
A0A1D5SWP7	Peroxidase OS=Triticum aestivum	34.196	2.9648	4.2	1	1	1
A0A1D5SWQ8	Argininosuccinate synthase, chloroplastic OS=Arabidopsis thaliana GN=At4g24830 PE=1 SV=3	52.149	61.839	21.3	10	20	2	0.537	0.847	0.755	1.137	1.052	0.982	1.104	1.096	1.224	1.482	0.045835	1.601	0.02616	1.08	0.23526
A0A1D5SWY4		9.7347	32.093	21.6	1	1	1	2.875	2.551	2.452	1.058	1.387	1.173	0.16	0.422	0.116	0.459	0.00106081	0.089	0.02222	0.193	0.0105152
A0A1D5SX11	CTP synthase OS=Triticum aestivum	66.047	14.264	13.3	7	9	0
A0A1D5SX19	Eukaryotic translation initiation factor 3 subunit D OS=Triticum aestivum	64.505	79.461	14.9	8	13	8	0.355	0.462	0.439	1.123	1.026	1.077	1.093	1.042	1.048	2.568	0.00036136	2.534	0.00033848	0.987	0.68918
A0A1D5SX23	FRIGIDA-like protein OS=Triticum aestivum	68.056	9.8787	14.1	9	12	2	0.668	0.778	0.687	0.924	1.141	1.006	1.146	1.158	1.21	1.44	0.0092759	1.647	0.00054238	1.144	0.09504
A0A1D5SX70	Urease accessory protein G OS=Oryza sativa subsp. indica GN=UREG PE=2 SV=1	30.434	4.1004	35.7	9	16	1
A0A1D5SXB2	UDP-glycosyltransferase 88B1 OS=Stevia rebaudiana GN=UGT88B1 PE=2 SV=1	45.482	2.7625	2.4	1	1	1
A0A1D5SXD3	Late embryogenesis abundant protein, group 3 OS=Triticum aestivum PE=2 SV=1	22.708	125.65	79.5	21	137	2	2.784	2.835	2.779	0.904	0.871	0.707	0.513	0.469	0.395	0.296	0.0039029	0.164	0.00179747	0.555	0.0055411
A0A1D5SXD8	Sorting nexin 2A OS=Arabidopsis thaliana GN=SNX2A PE=1 SV=1	36.133	3.7874	7.3	2	2	2	0.316	0.314	0.383	1.326	1.178	1.572	1.044	0.949	1.149	4.024	0.000198209	3.102	0.000183278	0.771	0.062982
A0A1D5SXG0	Transcription factor VOZ1 OS=Arabidopsis thaliana GN=VOZ1 PE=1 SV=1	59.263	3.9901	4.4	2	2	2
A0A1D5SXI2	ABA-inducible protein PHV A1 OS=Hordeum vulgare GN=HVA1 PE=2 SV=1	18.788	36.636	76.1	14	42	1	2.473	2.097	1.945	0.942	1.071	0.842	0.546	0.609	0.655	0.438	0.00114372	0.278	0.000136666	0.634	0.0065399
A0A1D5SXJ1	Coilin OS=Arabidopsis thaliana GN=COIL PE=1 SV=1	77.709	3.4407	2.3	1	1	1
A0A1D5SXJ7	Reticulon-like protein OS=Triticum aestivum	27.706	5.2093	12.1	4	7	4	0.681	0.734	0.796	1.03	1.045	1.106	1.168	1.17	1.153	1.439	0.00186463	1.579	0.0096035	1.097	0.0136186
A0A1D5SXL9		45.834	2.7377	3.2	1	1	1
A0A1D5SXQ4		52.061	11.252	14.9	6	6	6	0.529	0.6	0.655	1.079	1.073	1.015	1.105	1.326	1.275	1.775	0.00088382	2.077	0.00091956	1.17	0.058158
A0A1D5SXQ9	Histone deacetylase HDT2 OS=Zea mays GN=HDT2 PE=1 SV=1	29.94	4.8751	11.1	3	3	3	1.701	1.185	1.463	0.916	0.983	0.86	0.914	1.106	0.858	0.634	0.016263	0.662	0.034642	1.043	0.68138
A0A1D5SXT8	Probable glutathione S-transferase GSTU6 OS=Oryza sativa subsp. japonica GN=GSTU6 PE=2 SV=2	26.019	2.0821	8.1	2	2	2
A0A1D5SXZ1	3-ketoacyl-CoA synthase OS=Triticum aestivum	58.249	1.796	4.9	2	2	1
A0A1D5SY09	RNA-binding KH domain-containing protein PEPPER OS=Arabidopsis thaliana GN=PEP PE=1 SV=1	48.146	25.841	19.8	7	17	1	1.19	1.053	1.67	1.158	0.976	1.026	0.84	0.975	0.878	0.808	0.25164	0.688	0.06982	0.852	0.077098
A0A1D5SY22	Pyruvate kinase OS=Triticum aestivum	76.16	14.795	11.1	7	10	2
A0A1D5SY47		39.421	4.8895	19	4	7	0
A0A1D5SY48		35.543	3.0531	13.6	3	4	1	0.836	1.029	1.278	0.938	1.1	1.077	0.921	1.142	0.98	0.991	0.97974	0.968	0.88394	0.977	0.77274
A0A1D5SY61	Cytokinin riboside 5'-monophosphate phosphoribohydrolase OS=Triticum aestivum	23.152	10.509	14.4	2	2	2		0.509	0.853	0.887	0.52	0.969	1.28	1.384	0.935	1.163	0.67028	1.762	0.098439	1.515	0.128478
A0A1D5SY62	Isoform 2 of DEAD-box ATP-dependent RNA helicase 56 OS=Oryza sativa subsp. japonica GN=AIP1	40.897	4.653	25.6	8	13	3		0.333	0.389	0.975	1.17	0.946	1.213	1.098	0.971	2.854	0.0020563	3.03	0.0016384	1.062	0.54968
A0A1D5SY68	Probable flavonol synthase 5 OS=Arabidopsis thaliana GN=FLS5 PE=2 SV=1	34.541	3.3732	10.6	4	4	4	0.726	0.729	1.008	0.929	1.175	1.14	1.007	0.999	1.04	1.317	0.098115	1.237	0.176598	0.939	0.48268
A0A1D5SY74		91.344	63.066	18.9	10	20	1	0.613	0.816	0.569	0.861	1.005	1.069	1.384	1.224	1.065	1.469	0.036743	1.838	0.0099351	1.251	0.088481
A0A1D5SY81	Chitinase 2 OS=Tulipa bakeri PE=1 SV=1	31.772	82.348	34.6	8	17	8	1.696	1.742	1.843	0.981	0.929	0.929	0.791	0.776	0.792	0.538	3.7226e-05	0.447	2.936e-06	0.831	0.00066267
A0A1D5SY89	Chaperonin CPN60-like 2, mitochondrial OS=Arabidopsis thaliana GN=At3g13860 PE=1 SV=2	61.175	42.8	23.5	12	17	10	0.673	0.425	0.435	0.988	1.065	1.092	1.112	1.154	1.123	2.052	0.0082814	2.211	0.032097	1.078	0.078038
A0A1D5SYC2	Phosphotransferase OS=Triticum aestivum	38.092	28.475	15.3	4	5	3	0.544	0.462	0.759	1.137	1.46	1.121	0.777	0.971	1.093	2.107	0.0109773	1.61	0.051043	0.764	0.108645
A0A1D5SYD2		57.561	41.431	23.3	11	17	11	0.607	0.804	0.834	1.244	1.195	1.337	0.885	0.976	0.875	1.682	0.0074593	1.219	0.123942	0.725	0.0025171
A0A1D5SYE6	Chlorophyll synthase, chloroplastic OS=Avena sativa GN=CHLG PE=1 SV=1	40.642	3.9241	5.8	2	2	2	1.647	1.374	1.408	0.887	0.73	0.801	0.988	1.11	1.032	0.546	0.00163583	0.707	0.0064447	1.294	0.0167017
A0A1D5SYG2	Expansin-B6 OS=Oryza sativa subsp. japonica GN=EXPB6 PE=2 SV=1	29.203	9.3201	14.8	3	3	1	0.743	0.56	0.661	0.637	0.657	0.698	1.487	1.389	1.621	1.014	0.82734	2.29	0.00087698	2.258	9.9388e-05
A0A1D5SYH3	Protein SAR DEFICIENT 4 OS=Arabidopsis thaliana GN=SARD4 PE=1 SV=1	34.519	6.3603	7.5	2	2	2
A0A1D5SYM3		35.358	5.9764	13.9	3	3	3		0.699		1.624	0.699	0.494	1.211	0.351	1.211	1.343		1.322		0.984	0.96062
A0A1D5SYN4	DEAD-box ATP-dependent RNA helicase 6 OS=Oryza sativa subsp. japonica GN=Os04g0533000 PE=2 SV=1	66.348	72.092	23.2	10	19	1	1.408	2.091	1.295	1.114	0.792	1.259	0.877	0.821	0.629	0.66	0.112397	0.485	0.0166764	0.735	0.156917
A0A1D5SYR2		13.276	6.386	9.4	1	1	1	2.141	2.243	2.007	1.085	1.102	1.145	0.469	0.522	0.548	0.521	5.752e-05	0.241	1.71644e-05	0.462	9.5682e-05
A0A1D5SYT6	Thioredoxin OS=Triticum aestivum	13.446	4.9796	20.6	3	7	2	1.703	1.82	1.625	0.95	1.04	1.051	0.802	0.738	0.695	0.591	0.00033541	0.434	9.7263e-05	0.735	0.0041755
A0A1D5SYU1	Probable prolyl 4-hydroxylase 3 OS=Arabidopsis thaliana GN=P4H3 PE=2 SV=1	25.964	11.064	25.3	5	6	5	1.075	1.128	0.924	0.94	1.214	1.133	0.975	0.941	1.011	1.051	0.64914	0.936	0.37798	0.89	0.23454
A0A1D5SZ44	Late embryogenesis abundant protein 19 OS=Oryza sativa subsp. japonica GN=LEA19 PE=2 SV=1	21.966	63.941	62.1	13	47	6	2.497	2.268	2.364	1.01	0.943	0.825	0.541	0.592	0.504	0.39	0.00013748	0.23	1.54797e-05	0.589	0.0022024
A0A1D5SZ58	Guanine nucleotide-binding protein subunit beta-like protein A OS=Oryza sativa subsp. japonica GN=RACK1A PE=1 SV=1	33.002	148.77	50.5	12	34	9	1.629	1.589	1.618	0.862	0.859	0.791	0.914	0.913	0.94	0.519	2.1411e-05	0.572	6.5608e-07	1.102	0.030424
A0A1D5SZB0	Cyanate hydratase OS=Sorghum bicolor GN=CYN PE=3 SV=1	17.688	6.6154	22.5	4	6	4	0.927	1.009	0.937	1.101	1.072	1.026	1.077	0.965	0.946	1.113	0.032841	1.04	0.47228	0.934	0.199736
A0A1D5SZE0	Cytochrome P450 98A1 OS=Sorghum bicolor GN=CYP98A1 PE=2 SV=1	57.969	20.214	19.5	9	10	9	0.437	0.718	0.698	1.059	1.065	1.04	1.113	1.169	1.128	1.708	0.073922	1.84	0.059283	1.078	0.0101778
A0A1D5SZF6	Nicotinamide adenine dinucleotide transporter 1, chloroplastic OS=Arabidopsis thaliana GN=NDT1 PE=1 SV=2	36.222	29.25	11.4	3	3	1
A0A1D5SZG3	Mitochondrial-processing peptidase subunit alpha OS=Solanum tuberosum GN=MPP PE=1 SV=1	60.632	72.387	21.5	11	22	11	0.456	0.511	0.513	1.008	1.077	1.009	1.168	1.081	1.074	2.091	7.8309e-05	2.245	6.3606e-05	1.074	0.109844
A0A1D5SZH7	Pre-mRNA cleavage factor Im 25 kDa subunit 2 OS=Arabidopsis thaliana GN=CFIS2 PE=1 SV=1	23.182	1.3245	24.6	4	6	1	1.671	1.708	1.196	1.125	0.92	0.952	0.848	0.909	0.833	0.655	0.034119	0.566	0.0092633	0.864	0.102358
A0A1D5SZL6	Premnaspirodiene oxygenase OS=Hyoscyamus muticus GN=CYP71D55 PE=1 SV=1	55.903	2.7328	15.9	7	8	1	0.317	0.432	0.337	1.315	1.287	1.236	1.332	1.048	0.915	3.534	0.000195366	3.034	0.00157968	0.859	0.21354
A0A1D5SZP9	Transportin MOS14 OS=Arabidopsis thaliana GN=MOS14 PE=1 SV=1	90.567	5.6946	4.3	2	2	2	0.58	0.656	0.586	1.111	0.929	0.997	1.191	1.228	1.261	1.667	0.00145574	2.02	7.9759e-05	1.212	0.023516
A0A1D5SZT2	Phenylalanine--tRNA ligase beta subunit, cytoplasmic OS=Arabidopsis thaliana GN=At1g72550 PE=2 SV=1	60.547	3.9961	6.1	3	3	3	1.072	0.903	1.039	0.996	1.091	1.075	0.991	1.047	1.041	1.049	0.4513	1.022	0.69078	0.974	0.47534
A0A1D5SZX2	Probable glycosyltransferase STELLO1 OS=Arabidopsis thaliana GN=STL1 PE=1 SV=1	47.07	2.7668	4.1	2	2	1	0.757	0.67	0.434	0.752	0.801	0.767	1.503	1.345	1.419	1.247	0.28288	2.293	0.0075974	1.839	8.0382e-05
A0A1D5SZY2	Expansin-A4 OS=Oryza sativa subsp. indica GN=EXPA4 PE=2 SV=1	26.279	17.737	9.2	1	1	1	1.376	1.524	1.339	0.878	0.921	0.819	1.01	1.002	1.009	0.618	0.00076054	0.713	0.0134234	1.154	0.051738
A0A1D5T057	Histone H2B OS=Triticum aestivum	15.721	1.8241	47.6	7	76	1	0.577	0.46	0.521	1.076	1.111	1.324	1.178	1.128	1.081	2.254	0.00090209	2.174	0.00037504	0.965	0.66402
A0A1D5T065	Nuclear pore complex protein NUP50B OS=Arabidopsis thaliana GN=NUP50B PE=1 SV=1	43.254	19.227	17.9	7	9	7	0.585	0.734	0.548	1.179	1.181	1.08	1.057	1.19	1.098	1.843	0.0026973	1.792	0.0034441	0.972	0.56868
A0A1D5T084	NDR1/HIN1-like protein 1 OS=Arabidopsis thaliana GN=NHL1 PE=2 SV=1	21.937	1.9823	11.7	2	4	0
A0A1D5T095		14.025	22.192	25.6	4	9	3	2.173	2.703	2.812	0.753	0.854	0.807	0.617	0.643	0.555	0.314	0.000197958	0.236	9.7426e-05	0.752	0.0074026
A0A1D5T0F1		45.443	6.1589	6	2	2	2
A0A1D5T0Q4	Carbon catabolite repressor protein 4 homolog 2 OS=Arabidopsis thaliana GN=CCR4-2 PE=2 SV=2	59.272	10.859	8.6	4	5	4	0.157	0.921	0.37	0.888	0.933	1.128	1.22	1.225	1.144	2.037	0.20588	2.479	0.15244	1.217	0.057459
A0A1D5T0U5	DNA ligase OS=Triticum aestivum	89.166	19.415	4.8	3	4	3	0.219	0.232	0.278	1.291	1.197	1.186	1.197	1.094	1.306	5.04	2.4799e-05	4.934	5.7225e-05	0.979	0.71008
A0A1D5T0V0		82.359	5.9477	6.8	4	5	1	0.217	0.257	0.398	0.86	0.882	0.935	1.641	1.263	1.447	3.07	0.024057	4.99	0.00112266	1.625	0.0037824
A0A1D5T0V5	Isoform 2 of Probable 3-hydroxyisobutyrate dehydrogenase-like 1, mitochondrial OS=Arabidopsis thaliana GN=At4g29120	31.475	12.834	6	1	1	1	1.531	1.122	0.668	0.801	0.845	1.08	1.057	1.003	1.297	0.821	0.59256	1.011	0.8242	1.231	0.156457
A0A1D5T0W8	Vesicle transport v-SNARE 13 OS=Arabidopsis thaliana GN=VTI13 PE=2 SV=1	24.642	9.1164	15.9	2	2	2
A0A1D5T0X1	Ubiquitin domain-containing protein DSK2b OS=Arabidopsis thaliana GN=DSK2B PE=1 SV=1	56.442	118.73	29.3	11	20	10	1.34	1.385	1.207	0.938	0.954	0.872	0.901	0.998	1.019	0.703	0.0021217	0.742	0.0061011	1.056	0.31798
A0A1D5T0X8	Glutathione transferase GST 23 OS=Zea mays PE=2 SV=1	28.722	3.5871	7.1	2	2	2	0.528	0.571	0.582	1.032	0.745	1.225	1.193	0.944	1.354	1.786	0.0197242	2.077	0.002782	1.163	0.4229
A0A1D5T0Z8		17.005	158.08	51.9	7	15	3	1.599	1.157	1.228	1.003	0.919	0.952	0.933	0.954	1.054	0.721	0.036576	0.738	0.050098	1.023	0.64866
A0A1D5T1D2	DNA-directed RNA polymerases II, IV and V subunit 11 OS=Arabidopsis thaliana GN=NRPB11 PE=1 SV=1	13.954	5.1122	29.4	4	6	4	1.54	1.962	1.541	1.05	1.008	0.904	0.816	0.813	0.878	0.587	0.0046179	0.497	0.00120044	0.846	0.031984
A0A1D5T1J5	Peroxisomal membrane protein PEX14 OS=Arabidopsis thaliana GN=PEX14 PE=1 SV=2	50.886	56.587	25.9	9	13	9	0.85	0.408	0.729	0.98	1.102	1.034	1.079	1.193	1.048	1.568	0.159897	1.671	0.069718	1.065	0.29126
A0A1D5T1Y9	Transcription initiation factor IIA subunit 2 OS=Triticum aestivum	11.997	1.5604	10.4	1	1	1	1.129	1.215	0.842	0.966	0.969	0.984	0.932	1.088	1.208	0.916	0.57054	1.013	0.89162	1.106	0.33546
A0A1D5T249		29.42	3.5282	7.8	2	2	2	0.424	0.664	0.65	1.051	1.034	0.997	1.285	1.192	1.179	1.773	0.056284	2.104	0.0068048	1.186	0.0054969
A0A1D5T261	Isovaleryl-CoA dehydrogenase, mitochondrial OS=Oryza sativa subsp. japonica GN=Os05g0125500 PE=2 SV=2	44.577	30.563	38.7	12	19	12	1.156	1.184	1.143	1.058	0.991	1.024	0.974	0.973	1.016	0.882	0.0043373	0.851	0.00078169	0.964	0.199715
A0A1D5T266	12S seed storage globulin 1 OS=Avena sativa PE=2 SV=1	62.285	111.42	28.4	13	35	4	2.166	2.568	1.92	0.799	0.905	0.853	0.732	0.659	0.684	0.384	0.00048457	0.312	0.00020384	0.811	0.0116384
A0A1D5T298	Mediator of RNA polymerase II transcription subunit 32 OS=Arabidopsis thaliana GN=MED32 PE=1 SV=1	16.619	7.8723	15.3	2	3	2	1.33	0.559	0.963	0.56	0.866	1.133	1.262	0.896	1.117	0.897	0.79992	1.148	0.52502	1.28	0.29142
A0A1D5T2E9	Putative 12-oxophytodienoate reductase 5 OS=Oryza sativa subsp. japonica GN=OPR5 PE=2 SV=1	40.292	18.343	28.2	8	11	3
A0A1D5T2F3	Ras-related protein RABD1 OS=Arabidopsis thaliana GN=RABD1 PE=1 SV=1	22.832	4.1351	13.7	3	4	2	1.547	1.419	1.521	0.934	0.969	0.984	0.982	0.874	0.836	0.643	0.000137812	0.6	0.00072349	0.932	0.2264
A0A1D5T2J4	Metal tolerance protein A2 OS=Arabidopsis thaliana GN=MTPA2 PE=2 SV=2	38.961	6.688	7.6	2	2	2	1.093	1.142	0.959	1.109	1.179	0.919	1.016	1.046	0.904	1.004	0.98958	0.929	0.34694	0.925	0.44068
A0A1D5T2N4	Calcium-transporting ATPase 4, endoplasmic reticulum-type OS=Arabidopsis thaliana GN=ECA4 PE=2 SV=2	114.14	1.9618	1.8	2	4	1	0.257	0.913	0.694	1.008	0.968	1.348	1.323	1.065	0.988	1.783	0.155838	1.811	0.144337	1.016	0.89624
A0A1D5T2P6	Proteasome subunit beta type OS=Triticum aestivum	29.12	9.4643	11.8	3	7	2	0.809	1.084	1.05	1.001	0.989	1.115	1.105	1.02	0.983	1.055	0.57902	1.056	0.56674	1.001	0.98198
A0A1D5T2R7		11.411	20.576	42.2	4	20	1	2.579	2.502	2.316	0.865	0.828	0.808	0.634	0.665	0.648	0.338	4.3671e-06	0.263	1.3938e-06	0.778	0.00049885
A0A1D5T313	U1 small nuclear ribonucleoprotein 70 kDa OS=Arabidopsis thaliana GN=RNU1 PE=1 SV=1	56.261	8.9274	11.3	5	6	5	1.057	0.962	0.947	1.017	0.997	1.105	0.997	1.11	0.985	1.052	0.33936	1.042	0.46454	0.991	0.86186
A0A1D5T329	Alpha-mannosidase OS=Triticum aestivum	83.891	30.571	9.6	6	6	3	0.623	0.251	0.426	1.172	1.231	1.105	1.177	1.16	1.173	2.698	0.057523	2.7	0.056661	1.001	0.96586
A0A1D5T345	Glucose and ribitol dehydrogenase homolog OS=Oryza sativa subsp. japonica GN=Os05g0140800 PE=2 SV=2	36.351	8.4423	61	23	184	2	1.232	1.151	1.251	1.134	0.985	1.081	0.842	0.84	0.99	0.881	0.0578	0.735	0.0067192	0.835	0.056461
A0A1D5T347	Endoglucanase OS=Triticum aestivum	39.021	8.1396	4.7	1	1	1	1.261	1.259	1.019	0.961	1.067	1.237	0.874	0.835	1.077	0.923	0.47044	0.787	0.084859	0.853	0.2111
A0A1D5T367	6-phosphofructo-2-kinase/fructose-2,6-bisphosphatase OS=Arabidopsis thaliana GN=FKFBP PE=1 SV=1	78.207	2.5509	2	1	1	1	1.343	0.749		0.772	1.826	1.468	1.104	0.39	0.455	1.296	0.59006	0.621	0.33066	0.479	0.130941
A0A1D5T371	Stromal 70 kDa heat shock-related protein, chloroplastic OS=Pisum sativum GN=HSP70 PE=2 SV=1	72.977	124.31	32.4	19	31	13	0.465	0.417	0.442	1.085	1.109	1.156	1.083	1.11	1.137	2.53	1.712e-05	2.515	1.57779e-05	0.994	0.81446
A0A1D5T395	REF/SRPP-like protein Os05g0151300/LOC_Os05g05940 OS=Oryza sativa subsp. japonica GN=Os05g0151300 PE=2 SV=2	26.905	2.5595	47.6	11	18	1	1.009	1.152	1.384	1.041	1.106	1.023	0.952	0.956	0.923	0.894	0.33374	0.799	0.143497	0.893	0.0124952
A0A1D5T3B7	E3 UFM1-protein ligase 1 homolog OS=Oryza sativa subsp. indica GN=OsI_18219 PE=3 SV=1	30.313	4.2758	27.6	7	10	2	0.484	0.827	0.593	1.675	0.954	0.884	0.857	0.904	0.938	1.845	0.080081	1.418	0.078036	0.768	0.38948
A0A1D5T3B9	E3 UFM1-protein ligase 1 homolog OS=Oryza sativa subsp. indica GN=OsI_18219 PE=3 SV=1	86.872	1.394	6.7	5	7	1
A0A1D5T3D4	DUF724 domain-containing protein 3 OS=Arabidopsis thaliana GN=DUF3 PE=1 SV=1	36.972	10.012	16.9	4	5	2
A0A1D5T3R0		40.69	3.5869	5.2	2	2	2	0.891	0.434	0.866	1.017	1.05	1.124	1.008	1.212	1.188	1.456	0.21444	1.555	0.113836	1.068	0.38786
A0A1D5T3R6	Universal stress protein PHOS32 OS=Arabidopsis thaliana GN=PHOS32 PE=1 SV=1	17.772	-2	61.4	7	13	0
A0A1D5T3S2	Patatin OS=Triticum aestivum	40.814	5.6305	10.2	3	3	3	0.695	0.708	0.514	0.696	0.713	0.788	1.258	1.369	1.489	1.146	0.2591	2.147	0.0025357	1.873	0.00053501
A0A1D5T3T7	Gamma-hordein-3 OS=Hordeum vulgare PE=1 SV=1	36.423	57.931	15.1	4	9	4	3.422	2.521	2.817	0.604	0.853	0.701	0.449	0.57	0.411	0.246	0.00047542	0.163	0.000162023	0.663	0.042296
A0A1D5T3U5	GDSL esterase/lipase LIP-4 OS=Arabidopsis thaliana GN=LIP4 PE=2 SV=1	27.719	5.9749	11.1	2	2	2	1.735	1.328	1.601	0.833	0.931	0.958	0.855	0.871	1.049	0.584	0.0040357	0.595	0.007278	1.019	0.84062
A0A1D5T3W0	Dihydrolipoyl dehydrogenase OS=Triticum aestivum	59.245	87.145	29	14	26	14	0.68	0.711	0.672	0.928	1.081	0.991	1.078	1.166	1.177	1.454	0.00141722	1.658	0.000101327	1.14	0.06422
A0A1D5T406	Arginine--tRNA ligase, chloroplastic/mitochondrial OS=Arabidopsis thaliana GN=EMB1027 PE=1 SV=1	67.858	80.779	30.7	17	24	17	0.729	0.619	0.8	0.926	1.015	0.943	1.217	1.145	1.207	1.343	0.020121	1.662	0.0026829	1.238	0.0032602
A0A1D5T438	Vacuolar-sorting receptor 3 OS=Arabidopsis thaliana GN=VSR3 PE=2 SV=1	63.77	3.4429	10.6	6	6	2	0.963	1.051	1.002	1.136	1	1.027	1.071	1.026	0.975	1.049	0.37048	1.019	0.64758	0.971	0.58114
A0A1D5T469		20.53	22.897	31.9	6	7	2	1.739	1.665	1.746	1.012	1.016	0.834	0.839	0.826	0.776	0.556	0.00090207	0.474	1.61098e-05	0.853	0.088444
A0A1D5T471	Protein DJ-1 homolog B OS=Arabidopsis thaliana GN=DJ1B PE=1 SV=1	48.774	13.994	12.1	3	4	2	1.749	1.342	1.591	0.652	0.679	1.241	0.986	0.976	0.972	0.549	0.045161	0.627	0.02714	1.141	0.4839
A0A1D5T487	Mitochondrial dicarboxylate/tricarboxylate transporter DTC OS=Arabidopsis thaliana GN=DTC PE=1 SV=1	13.42	4.0296	19	2	2	1
A0A1D5T491		26.069	11.054	13.2	2	3	2	0.992	0.315	0.421	0.899	0.764	0.845	1.408	1.534	1.246	1.451	0.29064	2.424	0.045118	1.67	0.0026374
A0A1D5T4H8	Acetylornithine aminotransferase, mitochondrial OS=Alnus glutinosa GN=AG118 PE=2 SV=1	53.88	87.06	20.1	8	13	8	0.471	0.354	0.499	1.041	1.075	1.064	1.284	1.061	1.223	2.402	0.0141223	2.695	0.00115924	1.122	0.125739
A0A1D5T4J5	Serine/threonine-protein phosphatase OS=Triticum aestivum	29.269	3.9934	9.2	2	2	2
A0A1D5T4Q8	Glutamate--cysteine ligase A, chloroplastic OS=Oryza sativa subsp. indica GN=GSH1-1 PE=2 SV=2	56.097	25.996	19.3	9	19	0
A0A1D5T4V7		51.143	1.7257	4.4	2	2	2	1.477	1.105	1.207	0.909	0.957	0.808	0.851	1.017	1.326	0.706	0.025924	0.843	0.30944	1.194	0.30266
A0A1D5T525	Glycerophosphodiester phosphodiesterase GDPD5 OS=Arabidopsis thaliana GN=GDPD5 PE=2 SV=1	44.191	13.624	4.5	1	1	1	0.542	0.762	0.607	0.52	0.561	0.536	1.535	1.575	1.714	0.846	0.199783	2.524	0.00089858	2.983	1.53219e-05
A0A1D5T598	1,4-dihydroxy-2-naphthoyl-CoA thioesterase 1 OS=Arabidopsis thaliana GN=DHNAT1 PE=1 SV=1	17.29	23.377	7.3	1	2	1	1.739	1.376	1.933	0.968	0.893	0.954	0.808	0.832	0.883	0.558	0.0051376	0.5	0.0027388	0.896	0.03832
A0A1D5T5B4	Heat shock 70 kDa protein 15 OS=Arabidopsis thaliana GN=HSP70-15 PE=1 SV=1	28.861	1.1322	16.5	4	4	1
A0A1D5T5H1	Isoform 2 of Ubiquitin carboxyl-terminal hydrolase 12 OS=Arabidopsis thaliana GN=UBP12	113.03	77.722	25.1	22	25	1	0.207	0.487	0.455	1.454	1.531	1.304	0.91	0.862	1.128	3.733	0.0076962	2.524	0.026236	0.676	0.0139364
A0A1D5T5K7	Probable aldehyde oxidase 3 OS=Oryza sativa subsp. japonica GN=Os03g0790700 PE=2 SV=1	141.96	5.0042	3.5	4	4	3	1.129	1.053	1.182	1.001	1.037	1.069	0.91	1.073	0.997	0.924	0.111001	0.886	0.103859	0.959	0.44292
A0A1D5T5N6		23.725	1.1239	4.3	1	1	1
A0A1D5T629		47.809	8.9732	4.3	1	1	1	1.314	1.767	1.543	0.901	0.838	0.875	1.044	0.8	1.003	0.565	0.0030775	0.616	0.0152798	1.089	0.40702
A0A1D5T660		52.407	19.344	9.2	7	10	6	0.998	0.677	0.943	1.143	1.14	0.982	1.024	1.027	0.89	1.247	0.150717	1.123	0.37962	0.901	0.20496
A0A1D5T677	Clathrin light chain 1 OS=Oryza sativa subsp. japonica GN=Os04g0679100 PE=2 SV=1	28.742	18.964	15.6	4	8	4	0.546	0.712	0.539	1.172	1.243	1.241	1.007	0.971	0.924	2.035	0.00149872	1.615	0.0066179	0.794	0.00184281
A0A1D5T695	60S ribosomal protein L23A OS=Fritillaria agrestis GN=RPL23A PE=2 SV=1	16.113	6.2246	25.7	5	8	5	0.555	0.792	0.743	1.09	1.222	1.411	1.004	0.998	0.851	1.781	0.0116639	1.365	0.058817	0.766	0.046105
A0A1D5T6D6	Probable inactive UDP-arabinopyranose mutase 2 OS=Oryza sativa subsp. japonica GN=UAM2 PE=1 SV=1	26.796	2.6473	49	9	23	1	1.439	1.035	1.368	0.718	1.081	0.941	1.277	0.786	1.012	0.713	0.096265	0.8	0.25234	1.122	0.58346
A0A1D5T6F6	23.2 kDa heat shock protein OS=Oryza sativa subsp. japonica GN=HSP23.2 PE=2 SV=2	21.717	155.29	54.2	9	17	3	1.273	1.63	1.816	0.797	1.149	1.143	0.913	0.993	0.481	0.655	0.056224	0.506	0.046223	0.773	0.32274
A0A1D5T6G0	Betaine aldehyde dehydrogenase OS=Hordeum vulgare PE=2 SV=1	54.626	21.48	14.4	6	8	6	0.595	0.495	0.659	1.013	0.983	1.126	0.974	1.013	1.027	1.785	0.0033156	1.723	0.0029449	0.965	0.48722
A0A1D5T6J0		42.638	94.087	21.6	6	8	2	1.019	1.032	1.176	0.98	1.181	1.102	0.975	0.867	1.053	1.011	0.89208	0.897	0.20632	0.887	0.20128
A0A1D5T6R4	Glutamate--glyoxylate aminotransferase 2 OS=Arabidopsis thaliana GN=GGAT2 PE=1 SV=1	49.14	72.955	36.4	12	20	12	1.167	1.245	1.148	0.95	1.037	0.98	1.004	1.012	1.019	0.833	0.0069214	0.853	0.0031981	1.023	0.42084
A0A1D5T6W7	Thioredoxin X, chloroplastic OS=Oryza sativa subsp. japonica GN=TRX-X PE=2 SV=1	18.668	3.0078	7	1	1	1	1.488	1.334	1.285	1.217	0.944	1.053	0.949	0.852	0.788	0.783	0.044082	0.63	0.0026608	0.806	0.079065
A0A1D5T6X7		60.971	8.4333	6	2	2	2	0.736	0.733	0.876	1.085	1.027	1.148	0.963	1.09	1.221	1.39	0.0077217	1.396	0.021124	1.004	0.99372
A0A1D5T762	Probable nucleoredoxin 1-2 OS=Oryza sativa subsp. japonica GN=Os03g0405900 PE=2 SV=1	53.615	13.201	16.6	7	12	1	0.84	0.809	1.014	1.198	1.016	1.301	1.107	0.952	0.854	1.32	0.05132	1.094	0.43486	0.829	0.146164
A0A1D5T771	Putative disease resistance RPP13-like protein 1 OS=Arabidopsis thaliana GN=RPPL1 PE=3 SV=1	38.884	2.1822	3.2	1	2	1
A0A1D5T7I0	11-beta-hydroxysteroid dehydrogenase 1B OS=Arabidopsis thaliana GN=HSD1 PE=1 SV=1	38.969	125.53	53.6	15	33	15	1.322	1.273	1.23	1.134	1.089	1.071	0.831	0.793	0.847	0.861	0.0051366	0.646	0.000103424	0.75	0.00037729
A0A1D5T7L9		69.453	6.0858	5.1	3	3	3	0.898	0.768	1.019	0.939	0.937	0.83	0.569	1.062	1.385	1.008	0.89542	1.123	0.84322	1.115	0.88042
A0A1D5T7M8	Deoxymugineic acid synthase 1 OS=Oryza sativa subsp. japonica GN=DMAS1 PE=1 SV=1	36.101	4.8329	22.3	6	9	2	1.314	0.908	1.041	1.041	0.911	1.009	1.031	0.87	0.911	0.907	0.4923	0.862	0.30668	0.95	0.46198
A0A1D5T7N6	Calreticulin OS=Zea mays GN=CRT PE=2 SV=1	42.663	5.4266	8.6	4	5	4	1.85	1.689	1.698	0.887	0.963	0.883	0.777	0.741	0.917	0.522	9.5313e-05	0.465	0.00041615	0.891	0.166898
A0A1D5T7R3	DEAD-box ATP-dependent RNA helicase 53 OS=Oryza sativa subsp. japonica GN=Os07g0143700 PE=2 SV=2	63.608	56.398	8.6	4	7	3	0.384	0.448	0.917	0.984	1.034	1.148	1.07	1.101	1.126	1.81	0.070181	1.885	0.11832	1.041	0.42486
A0A1D5T837	40S ribosomal protein S8 OS=Triticum aestivum	25.288	70.785	43.6	7	16	1	0.758	0.595	1.073	1.398	1.023	1.066	1.248	1.008	0.773	1.437	0.124398	1.249	0.35034	0.869	0.42696
A0A1D5T869		26.725	3.7724	4.5	1	1	1			0.266	1.016	1.005	1.123	0.964	0.865	0.838	3.94		3.342		0.848	0.040296
A0A1D5T877	Peroxidase OS=Triticum aestivum	39.945	66.469	16.3	5	8	2	2.032	1.577	1.543	0.877	0.665	0.897	0.954	0.785	0.919	0.473	0.0045843	0.516	0.0035197	1.09	0.46478
A0A1D5T880		39.254	2.4121	12.6	3	3	1
A0A1D5T887	NADPH--cytochrome P450 reductase OS=Triticum aestivum	76.321	8.6992	9.2	5	5	5	0.737	0.796	0.894	0.937	0.836	0.879	1.163	1.301	1.27	1.093	0.2359	1.539	0.0027415	1.408	0.00196016
A0A1D5T8E9	Non-specific lipid-transfer protein OS=Triticum aestivum	21.11	68.135	29.3	5	12	2	2.043	1.722	2.02	0.958	0.875	0.872	0.824	0.768	0.749	0.468	0.00027839	0.405	0.000135349	0.865	0.026358
A0A1D5T8H3	Aminomethyltransferase OS=Triticum aestivum	44.237	85.011	32.6	11	18	11	1.076	1.123	1.105	1.026	1.09	1.031	0.951	0.938	1.075	0.952	0.101319	0.897	0.070656	0.942	0.26536
A0A1D5T8I8	NADH dehydrogenase [ubiquinone] 1 alpha subcomplex subunit 2 OS=Arabidopsis thaliana GN=At5g47890 PE=3 SV=1	10.71	17.359	25.3	2	5	2	1.467	1.629	1.483	0.977	0.981	0.874	0.896	0.882	0.908	0.618	0.00067646	0.587	0.000100285	0.948	0.25396
A0A1D5T8K1		27.646	1.1501	4	1	1	1				0.69	0.576	0.489	1.59	0.709	0.851					1.795	0.114003
A0A1D5T8M3	Exocyst complex component EXO70A1 OS=Arabidopsis thaliana GN=EXO70A1 PE=1 SV=1	69.232	24.734	12.8	6	7	6	0.922	0.752	0.741	0.986	0.893	1.085	1.12	1.171	1.193	1.227	0.08362	1.443	0.0070419	1.175	0.050077
A0A1D5T8Q1		66.067	6.6109	5.9	3	3	3	0.82	0.535	0.758	1.275	1.45	1.302	0.908	0.768	1.058	1.906	0.0085784	1.294	0.173359	0.679	0.0173419
A0A1D5T8V7	Probable aquaporin TIP3-2 OS=Oryza sativa subsp. japonica GN=TIP3-2 PE=2 SV=2	27.512	4.0484	9.8	2	2	2	0.556	0.47	1.161	1.152	1.15	1.119	1.108	0.904	1.166	1.564	0.197342	1.453	0.194216	0.929	0.41686
A0A1D5T914	Amine oxidase OS=Triticum aestivum	73.988	16.985	9.6	5	5	5	0.733	0.68	1.097	0.998	0.902	1.019	0.976	1.19	1.065	1.163	0.32326	1.287	0.162563	1.107	0.22012
A0A1D5T972	Auxin response factor OS=Triticum aestivum	92.547	2.549	2	2	2	2
A0A1D5T980	Protein DJ-1 homolog D OS=Arabidopsis thaliana GN=DJ1D PE=1 SV=1	35.329	23.454	19.8	6	12	1	0.717	0.845	0.581	1.555	1.172	1.241	1.039	0.779	0.951	1.852	0.0110373	1.292	0.131498	0.698	0.04144
A0A1D5T9D3		12.866	1.9164	9.9	1	1	1
A0A1D5T9I3	Cysteine proteinase 1 OS=Zea mays GN=CCP1 PE=2 SV=1	41.445	62.874	7.9	2	2	1	1.833	1.622	1.133	1.028	1.05	1.045	0.869	0.807	0.81	0.681	0.127636	0.542	0.0154216	0.796	0.00078153
A0A1D5T9J7	Expansin-B15 OS=Oryza sativa subsp. japonica GN=EXPB15 PE=3 SV=2	26.924	2.8823	8.8	2	2	1		0.758	1.143	1.366	0.614	0.547	0.976	1.096	1.186	0.886	0.6717	1.143	0.43884	1.289	0.31198
A0A1D5T9M0		8.5169	11.187	54.5	6	7	3	1.563	0.939	0.984	0.938	0.942	0.843	0.918	0.991	1.384	0.781	0.25592	0.945	0.83502	1.209	0.25312
A0A1D5T9N6	Probable aldo-keto reductase 2 OS=Oryza sativa subsp. japonica GN=Os04g0338000 PE=2 SV=2	37.801	65.534	25.1	8	12	1	0.894	1.033	0.845	0.956	1.149	1.09	1.074	0.984	1.087	1.153	0.153084	1.135	0.12902	0.984	0.83746
A0A1D5T9Q3		11.928	8.5385	44.5	4	5	4	1.656	2.156	2.143	1.012	0.951	0.989	0.663	0.704	0.639	0.496	0.00144144	0.337	0.00029615	0.68	0.00032178
A0A1D5T9Q7		23.418	9.5617	17.4	4	17	2	2.073	2.782	2.062	1.026	0.935	0.935	0.531	0.519	0.537	0.419	0.00114294	0.229	0.0045978	0.548	5.5359e-05
A0A1D5TA76	Mechanosensitive ion channel protein 1, mitochondrial OS=Arabidopsis thaliana GN=MSL1 PE=2 SV=1	51.665	7.0153	5.2	2	2	2	1.499	1.256	0.848	1.028	0.881	1.345	0.858	0.902	0.831	0.903	0.68816	0.719	0.21658	0.796	0.166077
A0A1D5TA93	Polyprenol reductase 1 OS=Oryza sativa subsp. japonica GN=Os04g0576800 PE=2 SV=2	29.251	1.619	3.4	1	2	1	1.074	0.98	1.087	1.052	0.914	1.035	0.986	1.044	1.135	0.955	0.44688	1.008	0.90016	1.055	0.42562
A0A1D5TAB1	Peroxidase OS=Triticum aestivum	37.263	13.862	16.8	5	9	3	0.526	1.255	1.434	0.926	0.805	0.833	1.062	1.181	1.145	0.798	0.70106	1.054	0.70316	1.321	0.0060551
A0A1D5TAN0	Dynein assembly factor with WDR repeat domains 1 OS=Chlamydomonas reinhardtii GN=DAW1 PE=1 SV=1	85.799	1.1926	8.8	5	5	1	1.059	0.503	1.056	1.148	0.875	1.092	1.029	1.305	0.959	1.19	0.44234	1.258	0.35572	1.057	0.69102
A0A1D5TAN8	Alpha-amylase OS=Triticum aestivum	39.996	2.4735	3.7	1	1	1
A0A1D5TAW7	Superoxide dismutase OS=Triticum aestivum	21.187	2.7414	40.4	6	14	1	1.25	1.694	1.143	1.104	1.055	1.178	0.724	0.981	0.784	0.816	0.199681	0.609	0.030817	0.746	0.035598
A0A1D5TB98		29.604	2.7099	3.7	1	1	1
A0A1D5TBB1	4-hydroxy-tetrahydrodipicolinate synthase 1, chloroplastic OS=Triticum aestivum PE=1 SV=1	39.211	22.81	16.7	5	8	3	1.121	0.762	1.089	0.879	1.085	1.057	1.063	1.078	1.112	1.016	0.85826	1.095	0.48922	1.077	0.31212
A0A1D5TBC5		32.28	2.833	8.4	1	1	1	1.68	0.702	0.559	1.162	0.75	1.055	1.003	1.272	1.064	1.009	0.77388	1.135	0.52128	1.125	0.43764
A0A1D5TBQ3		16.833	9.0233	26.2	4	6	4	1.094	1.067	1.005	1.051	0.894	0.845	1.057	0.996	1.156	0.881	0.136804	1.014	0.81898	1.15	0.143619
A0A1D5TBT9	Aquaporin PIP2-4 OS=Zea mays GN=PIP2-4 PE=1 SV=1	27.534	39.913	18.2	4	6	2	1.519	1.716	1.469	0.915	0.969	0.942	0.959	0.788	0.905	0.601	0.00053599	0.564	0.00156198	0.938	0.33308
A0A1D5TBU1	Adenosylhomocysteinase OS=Triticum aestivum	53.226	6.4021	42.9	17	38	2	0.696	0.693	0.682	0.934	1.03	1.034	1.305	1.164	1.128	1.448	0.00040126	1.737	0.0065413	1.2	0.030724
A0A1D5TC14	Oleosin OS=Triticum aestivum	12.156	31.856	33.3	4	11	1	2.438	2.596	1.883	0.983	0.987	0.913	0.486	0.429	0.493	0.417	0.0010362	0.204	0.000122184	0.488	0.000143367
A0A1D5TCC2	Serine/threonine-protein kinase PBS1 OS=Arabidopsis thaliana GN=PBS1 PE=1 SV=1	41.802	4.976	6.8	3	4	2
A0A1D5TCF9	Aldehyde dehydrogenase family 3 member F1 OS=Arabidopsis thaliana GN=ALDH3F1 PE=2 SV=2	40.482	5.1394	4.3	1	1	1
A0A1D5TCH8	Anthranilate synthase beta subunit 1, chloroplastic OS=Oryza sativa subsp. japonica GN=ASB1 PE=1 SV=1	30.573	21.396	19.7	4	6	4	0.207	0.47	0.365	0.623	0.787	0.756	1.443	1.457	1.312	2.079	0.036543	4.042	0.027298	1.945	0.00109607
A0A1D5TCN3	Cytochrome b-c1 complex subunit Rieske, mitochondrial OS=Triticum aestivum	28.975	30.89	21	4	9	0
A0A1D5TCQ2	Glycosyltransferase OS=Triticum aestivum	50.233	5.7345	7.7	3	4	1	1.181	1.352	1.023	1.178	1.145	0.984	0.72	0.904	1.125	0.93	0.51902	0.773	0.153156	0.831	0.23086
A0A1D5TCR3	Ultraviolet-B receptor UVR8 OS=Arabidopsis thaliana GN=UVR8 PE=1 SV=1	56.171	13.091	16.4	8	12	2	1.059	1.097	0.862	0.885	1.088	0.975	1.175	1.04	1.013	0.977	0.83358	1.07	0.46686	1.095	0.2872
A0A1D5TCS7	Glutathione peroxidase OS=Triticum aestivum	18.454	31.291	47	8	19	1	1.714	1.854	1.658	0.828	0.947	0.966	0.865	0.85	0.791	0.524	0.00038264	0.48	6.4328e-05	0.914	0.188442
A0A1D5TCS8	Glycosyltransferase OS=Triticum aestivum	49.921	2.9559	2.2	1	1	1				0.346	0.283	0.799	0.893	1.245	1.328					2.427	0.045302
A0A1D5TCU4	Subtilisin-like protease SBT1.3 OS=Arabidopsis thaliana GN=SBT1.3 PE=2 SV=1	64.128	6.1908	4.9	2	3	2	0.529	0.908	0.699	1.025	1.07	1.015	1.026	1.225	1.228	1.456	0.125676	1.629	0.038196	1.119	0.152121
A0A1D5TCY2	Methylmalonate-semialdehyde dehydrogenase [acylating], mitochondrial OS=Arabidopsis thaliana GN=ALDH6B2 PE=1 SV=2	57.068	2.8564	33.2	11	19	1	0.656	0.658	1.004	0.926	1.149	1.177	1.15	1.026	1.093	1.403	0.09242	1.41	0.066465	1.005	0.91186
A0A1D5TCZ0		33.657	19.177	22.8	5	6	1	0.691	1.525	1.084	1.016	1.123	1.042	0.946	1.026	0.942	0.964	0.95928	0.883	0.7784	0.916	0.099302
A0A1D5TD12	Putative kinase-like protein TMKL1 OS=Arabidopsis thaliana GN=TMKL1 PE=1 SV=1	39.013	2.6328	2.5	1	1	1
A0A1D5TD20		29.148	2.0282	6.2	1	1	1	0.683	0.61	1.499	1.09	1.213	1.073	0.827	1.052	1.088	1.209	0.43898	1.063	0.66358	0.879	0.22696
A0A1D5TD39	Putative glucose-6-phosphate 1-epimerase OS=Cenchrus ciliaris PE=2 SV=1	36.737	21.446	27.9	7	7	1	1.491	1.367	1.038	0.807	0.928	1.05	0.892	1.098	1.061	0.715	0.068218	0.783	0.134761	1.096	0.40358
A0A1D5TD52	Endogenous alpha-amylase/subtilisin inhibitor OS=Triticum aestivum PE=1 SV=1	22.34	6.7783	54.6	10	37	1	2.328	2.121	1.986	0.628	1.17	0.646	0.781	0.927	0.556	0.38	0.0083233	0.352	0.0024794	0.926	0.83836
A0A1D5TD66	6,7-dimethyl-8-ribityllumazine synthase OS=Triticum aestivum	22.417	4.7784	16.8	2	3	1	1.68	2.117	1.956	0.683	0.736	0.559	0.76	1.09	1.074	0.344	0.00055647	0.508	0.0072752	1.478	0.055517
A0A1D5TD68	Isoform 2 of La protein 1 OS=Arabidopsis thaliana GN=LA1	50.414	28.005	37.4	14	26	2	0.453	0.401	0.457	0.859	0.914	0.892	1.35	1.213	1.28	2.033	0.000100672	2.931	3.6451e-05	1.442	0.00051894
A0A1D5TD91	Protein BOBBER 2 OS=Arabidopsis thaliana GN=BOB2 PE=2 SV=1	16.849	13.503	26.5	3	4	1
A0A1D5TDD8	Pectinesterase inhibitor 8 OS=Oryza sativa subsp. japonica GN=PMEI8 PE=2 SV=1	26.254	3.3901	8.1	1	1	1	2.212	1.882	1.152	1.634	1.815	0.54	0.57	0.432	0.508	0.76	0.44754	0.288	0.0045818	0.379	0.098417
A0A1D5TDE0		39.99	5.4966	12.4	3	3	2	1.317	1.607	1.554	0.799	1.015	1.183	1.078	0.65	0.847	0.669	0.033983	0.575	0.022742	0.859	0.43662
A0A1D5TDE3		35.402	6.335	13.6	4	4	4	0.63	0.887	1.178	1.091	1.107	1.026	1.015	1.141	0.977	1.196	0.36718	1.163	0.38864	0.972	0.59256
A0A1D5TDT1	Probable L-ascorbate peroxidase 7, chloroplastic OS=Oryza sativa subsp. japonica GN=APX7 PE=2 SV=1	37.316	18.174	27.5	7	9	1		0.32	0.319	1.01	1.25	0.773	1.009	1.069	1.308	3.164	0.0147362	3.533	0.0039019	1.116	0.48476
A0A1D5TDT9	Nucleolin 2 OS=Oryza sativa subsp. japonica GN=Os04g0620700 PE=2 SV=2	72.659	2.5182	1.4	1	2	1	0.788	0.719	0.812	1.007	1.047	1.192	1.188	1.051	1.048	1.4	0.0059362	1.417	0.0032202	1.013	0.84758
A0A1D5TDW9	60S ribosomal protein L7-4 OS=Arabidopsis thaliana GN=RPL7D PE=2 SV=1	28.101	6.3017	40.6	11	27	3	0.461	0.961	0.671	1.068	0.985	1.098	1.11	1.074	1.196	1.505	0.169484	1.615	0.135079	1.073	0.198144
A0A1D5TE23	Polyadenylate-binding protein RBP45 OS=Nicotiana plumbaginifolia GN=RBP45 PE=1 SV=1	46.45	2.1487	21.9	7	12	1	1.102	1.842	1.64	0.383	0.873	1.679	0.773	1.014	0.786	0.64	0.26218	0.561	0.034564	0.877	0.9468
A0A1D5TE82	Serine/threonine-protein phosphatase 5 OS=Arabidopsis thaliana GN=PAPP5 PE=1 SV=1	50.229	5.0022	8	3	3	3	1.136	0.695		1.123	1.046	1.277	0.893	1.24	0.468	1.255	0.29078	0.947	0.82242	0.755	0.29194
A0A1D5TED4	Bifunctional dihydrofolate reductase-thymidylate synthase OS=Triticum aestivum	58.69	16.557	15.4	8	13	8	0.616	0.734	0.547	0.949	0.95	1.003	1.282	1.147	1.218	1.53	0.0077769	1.923	0.00194002	1.257	0.003523
A0A1D5TEF3		84.753	2.6158	2.4	1	1	1
A0A1D5TEI6		44.795	22.33	13.7	4	9	4	0.445	0.393	0.372	0.785	0.87	0.925	1.312	1.253	1.205	2.132	0.00044342	3.116	4.0433e-05	1.461	0.0021013
A0A1D5TEK9	Probable (S)-tetrahydroprotoberberine N-methyltransferase 2 OS=Papaver bracteatum PE=2 SV=1	96.198	1.4171	4.9	4	6	0
A0A1D5TEM4	Non-functional NADPH-dependent codeinone reductase 2 OS=Papaver somniferum GN=COR2 PE=1 SV=1	44.989	13.741	20	7	11	1				0.628	0.803	1.136	0.859	0.852	0.783					0.972	0.99954
A0A1D5TES2	Peroxidase OS=Triticum aestivum	37.579	23.473	25	6	7	6	1.197	1.452	1.482	1.081	0.99	0.855	0.956	0.834	1.007	0.708	0.023259	0.677	0.011663	0.956	0.6484
A0A1D5TET8		9.3165	1.5905	13.6	1	1	1
A0A1D5TEU4	Glycerol kinase OS=Arabidopsis thaliana GN=GLPK PE=1 SV=1	57.25	6.0209	5.8	3	3	3	0.897	0.913	1.101	0.868	0.922	0.94	1.004	1.193	1.143	0.938	0.43586	1.147	0.171157	1.223	0.025045
A0A1D5TF03	ATP-dependent Clp protease proteolytic subunit OS=Triticum aestivum	27.092	19.973	11.9	2	3	2	0.772	0.75	0.947	1.104	0.754	0.689	1.31	1.157	1.348	1.032	0.93074	1.545	0.0073167	1.498	0.049425
A0A1D5TFA8	Salt stress-induced protein OS=Oryza sativa subsp. japonica GN=SALT PE=1 SV=1	19.224	9.698	17.5	2	2	2	1.5	1.446	1.895	1.193	0.717	1.003	0.953	0.829	0.727	0.602	0.038397	0.518	0.0047023	0.861	0.47208
A0A1D5TFI9		20.103	1.9412	8	1	1	1	0.761	1.137	1.056	1.11	1.016	1.126	1.067	0.987	0.951	1.101	0.43802	1.017	0.82282	0.924	0.16564
A0A1D5TFT9	Molybdopterin biosynthesis protein CNX1 OS=Arabidopsis thaliana GN=CNX1 PE=1 SV=2	68.964	12.092	20	10	18	1		0.423		0.895	1.266	0.791	0.894	0.916	0.96	2.326		2.183		0.938	0.78784
A0A1D5TG01		22.18	6.4501	10.3	2	3	2	0.442	0.893	0.838	1.024	1.23	1.176	1.046	1.083	1.046	1.578	0.096783	1.461	0.199118	0.926	0.25738
A0A1D5TG13		60.555	158.62	31	16	35	3	0.591	0.569	0.664	1.103	1.274	1.337	0.922	0.972	0.97	2.036	0.00066236	1.57	0.0007973	0.771	0.0130615
A0A1D5TG32	Ribosome biogenesis protein BRX1 homolog 1 OS=Arabidopsis thaliana GN=BRIX1-1 PE=2 SV=1	28.328	3.4477	11	3	4	3	1.087	0.88	0.639	1.012	1.024	1.055	1.167	0.98	1.177	1.186	0.33744	1.276	0.187162	1.075	0.31884
A0A1D5TG41	Flavanone 3-dioxygenase 2 OS=Oryza sativa subsp. japonica GN=F3H-2 PE=1 SV=1	35.522	3.5461	8.7	3	4	3	0.64	0.797	0.985	1.032	1	1.051	1.132	1.116	1.095	1.273	0.177276	1.38	0.113875	1.084	0.0096416
A0A1D5TGA2	Outer envelope protein 61 OS=Arabidopsis thaliana GN=OEP61 PE=1 SV=1	56.66	16.7	18	6	6	6	0.25	0.604	0.883	0.978	1.126	0.912	1.074	0.936	1.085	1.736	0.150297	1.782	0.20406	1.026	0.7427
A0A1D5TGH6	Chaperone protein dnaJ A6, chloroplastic OS=Arabidopsis thaliana GN=DJA6 PE=2 SV=2	72.757	4.2594	3.7	2	2	2	1.306	1.33	1.337	1.044	0.913	0.896	0.965	0.992	0.981	0.718	0.020637	0.739	4.7225e-06	1.03	0.552
A0A1D5TGI2		45.335	2.4098	3.2	1	1	1
A0A1D5TGX0	Methylthioribose kinase 1 OS=Oryza sativa subsp. japonica GN=MTK1 PE=2 SV=1	47.845	38.61	17.2	7	7	4	0.663	0.722	0.806	0.991	1.089	0.916	1.104	1.186	1.057	1.367	0.0142001	1.528	0.0029351	1.117	0.13606
A0A1D5TGX9	Heat shock 70 kDa protein BIP5 OS=Oryza sativa subsp. japonica GN=BIP5 PE=1 SV=1	71.867	30.682	5.1	3	16	1	0.379	0.507	0.333	1.052	1.021	1.025	1.177	1.209	1.1	2.541	0.0168402	2.86	0.0011191	1.125	0.0167032
A0A1D5TH00	Chitinase 5 OS=Oryza sativa subsp. japonica GN=Cht5 PE=2 SV=1	28.997	105.94	43.1	9	12	4	1.929	2.111	1.598	0.749	0.788	0.695	0.877	0.905	0.996	0.396	0.00050397	0.493	0.00148169	1.245	0.0144184
A0A1D5THJ0	30S ribosomal protein S17, chloroplastic OS=Oryza sativa subsp. japonica GN=RPS17 PE=2 SV=1	12.057	3.964	9.7	1	1	1	1.321	0.944	1.061	0.999	1.082	1.081	0.972	1.01	0.98	0.951	0.70538	0.891	0.39632	0.937	0.088518
A0A1D5THJ9	Probable plastid-lipid-associated protein 9, chloroplastic OS=Arabidopsis thaliana GN=PAP9 PE=1 SV=1	32.551	6.3114	10.4	3	3	3	1.178	1.348	1.178	1.034	0.788	1.178	0.985	0.991	0.948	0.81	0.153958	0.789	0.0075564	0.975	0.92794
A0A1D5THW5		69.442	1.4018	4.1	2	2	2
A0A1D5TI00	Oxalate--CoA ligase OS=Arabidopsis thaliana GN=AAE3 PE=1 SV=1	55.281	4.2777	20.4	7	12	1	1.254	0.916	1.178	1.069	1.163	1.161	0.899	1.133	0.718	1.013	0.83996	0.821	0.2766	0.81	0.167496
A0A1D5TI81	Ras-related protein RABH1b OS=Arabidopsis thaliana GN=RABH1B PE=1 SV=1	22.595	36.899	57.8	11	23	11	1.636	1.671	1.57	0.851	0.892	0.888	0.942	0.94	0.873	0.539	1.64217e-05	0.565	5.5464e-05	1.047	0.192458
A0A1D5TI94	Probable (S)-ureidoglycine aminohydrolase OS=Oryza sativa subsp. japonica GN=UGLYAH PE=1 SV=1	33.209	21.282	16.2	3	6	2
A0A1D5TIA2	Glycine-rich RNA-binding protein RZ1C OS=Arabidopsis thaliana GN=RZ1C PE=1 SV=1	31.371	6.3152	16.3	4	5	2	1.721	1.653	1.839	0.991	1.074	0.792	0.874	0.727	0.812	0.548	0.0032034	0.463	0.00023868	0.845	0.196443
A0A1D5TIA4	Fatty acid amide hydrolase OS=Arabidopsis thaliana GN=FAAH PE=1 SV=1	67.018	18.018	13.1	6	12	6	0.835	0.732	1.068	0.995	1.003	0.926	1.152	1.12	1.014	1.11	0.36534	1.247	0.119338	1.124	0.066536
A0A1D5TIB3	Phosphoglycerate mutase-like protein 1 OS=Arabidopsis thaliana GN=At5g64460 PE=2 SV=1	38.881	22.054	21.9	8	11	3	0.219	0.511	0.622	1.166	1.034	1.135	1.292	1.246	1.057	2.467	0.091203	2.659	0.030882	1.078	0.36828
A0A1D5TID5	Signal peptidase complex-like protein DTM1 OS=Oryza sativa subsp. japonica GN=DTM1 PE=2 SV=1	17.491	1.3509	11.5	1	1	1	1.538	1.394	1.735	0.99	0.905	0.901	0.931	0.905	0.853	0.599	0.00193511	0.576	0.00131568	0.962	0.38858
A0A1D5TID8	NADH dehydrogenase [ubiquinone] flavoprotein 1, mitochondrial OS=Arabidopsis thaliana GN=At5g08530 PE=1 SV=1	44.893	106.84	34.6	11	29	3	0.673	0.794	0.795	1.108	1.057	0.962	1.107	1.232	1.117	1.382	0.0093159	1.528	0.0028213	1.105	0.135195
A0A1D5TIL8	Mitochondrial import inner membrane translocase subunit TIM44-2 OS=Arabidopsis thaliana GN=TIM44-2 PE=1 SV=1	45.312	3.9899	11	4	4	4	0.347	0.899	0.192	0.812	1.243	1.218	1.195	1.411	1.02	2.276	0.099041	2.522	0.071481	1.108	0.54024
A0A1D5TIS5	Putative 12-oxophytodienoate reductase 5 OS=Oryza sativa subsp. japonica GN=OPR5 PE=2 SV=1	40.839	14.655	19	6	11	3	1.073	0.884	1.222	0.809	0.919	0.972	1.213	1.123	1.09	0.849	0.22068	1.078	0.45264	1.269	0.0189005
A0A1D5TIV6	Malic enzyme OS=Triticum aestivum	65.071	13.203	10.4	5	7	5	0.692	0.851	0.814	1.113	1.218	0.953	1.094	1.038	1.082	1.393	0.025644	1.364	0.0084183	0.979	0.83094
A0A1D5TIZ4	Formamidopyrimidine-DNA glycosylase OS=Arabidopsis thaliana GN=FPG1 PE=1 SV=1	45.362	2.3962	2.4	1	1	1	0.563	1.242	0.609	1.69	1.055	0.75	0.842	0.956	1.264	1.448	0.33054	1.268	0.35652	0.876	0.74774
A0A1D5TJ01	Dihydrolipoyllysine-residue succinyltransferase component of 2-oxoglutarate dehydrogenase complex 1, mitochondrial OS=Arabidopsis thaliana GN=At5g55070 PE=1 SV=1	48.335	26.408	22.4	8	11	7	1.105	0.557	1.316	0.991	0.927	0.908	0.968	0.863	0.955	0.949	0.97374	0.936	0.98652	0.986	0.75702
A0A1D5TJ12	Eukaryotic translation initiation factor 3 subunit M OS=Triticum aestivum	45.779	28.428	26.7	8	11	2
A0A1D5TJ37		55.023	5.1468	5.4	2	2	2
A0A1D5TJ54	Isoform 2 of Nuclear pore complex protein NUP214 OS=Arabidopsis thaliana GN=NUP214	132.99	15.59	6.2	6	7	1
A0A1D5TJ58	Probable cellulose synthase A catalytic subunit 8 [UDP-forming] OS=Oryza sativa subsp. japonica GN=CESA8 PE=1 SV=1	76.831	1.7784	1.6	1	1	1
A0A1D5TJ86	Protein MET1, chloroplastic OS=Arabidopsis thaliana GN=MET1 PE=1 SV=1	35.623	6.259	4.1	1	1	1	0.914	0.438	0.789	1.02	1.077	0.853	1.297	1.327	0.997	1.378	0.19862	1.691	0.080779	1.227	0.156177
A0A1D5TJK0		64.312	25.508	15.2	6	7	3	0.413	0.432	0.883	1.199	1.172	1.206	0.948	0.97	1.09	2.07	0.08464	1.741	0.069083	0.841	0.0165222
A0A1D5TJP9	Glycosyltransferase OS=Triticum aestivum	51.311	10.099	9.4	2	2	1	1.581	1.159	1.221	0.991	0.792	0.804	0.841	1.106	1.254	0.653	0.024679	0.808	0.22656	1.237	0.21298
A0A1D5TJX6	29 kDa ribonucleoprotein B, chloroplastic OS=Nicotiana sylvestris PE=2 SV=1	26.374	2.4903	6.1	1	1	1
A0A1D5TK02	Isoform 2 of Copper-transporting ATPase PAA1, chloroplastic OS=Arabidopsis thaliana GN=PAA1	13.617	2.0299	12.1	1	1	1	1.247	1.454	1.158	1.099	0.912	1.122	0.955	0.98	0.813	0.812	0.091216	0.712	0.0190356	0.877	0.21336
A0A1D5TK40	Importin subunit beta-1 OS=Arabidopsis thaliana GN=KPNB1 PE=1 SV=1	82.26	12.224	4.6	3	4	3	1.063	1.03	1.282	1.15	1.091	1.073	0.952	1.018	0.745	0.982	0.85498	0.804	0.130944	0.819	0.099379
A0A1D5TK48	Ricin B-like lectin R40G2 OS=Oryza sativa subsp. japonica GN=R40G2 PE=2 SV=1	41.529	128.57	41.8	13	42	10	1.878	1.92	1.766	0.943	0.885	0.895	0.835	0.75	0.794	0.489	2.1555e-05	0.428	2.4272e-05	0.874	0.020844
A0A1D5TKE5	Elongation factor 1-beta OS=Triticum aestivum PE=1 SV=2	23.386	74.709	59.6	11	35	1	0.696	0.974	0.818	0.994	1.029	0.992	0.985	1.054	0.992	1.212	0.175577	1.218	0.106461	1.005	0.84948
A0A1D5TKF2	Protein ANTI-SILENCING 1 OS=Arabidopsis thaliana GN=ASI1 PE=4 SV=2	52.779	2.0703	5.5	2	2	2	1.524	0.942	1.218	0.882	0.963	1.157	0.825	1.118	1.016	0.815	0.29708	0.803	0.2772	0.986	0.9015
A0A1D5TKH0	Isoform 3 of UPF0235 protein At5g63440 OS=Arabidopsis thaliana GN=At5g63440	20.804	1.3715	5.3	1	1	1
A0A1D5TKJ1		42.707	1.5598	1.9	1	1	1	0.383	0.433		1.141	1.025	1.124	1.135	1.223	0.756	2.688	0.00055987	2.544	0.0191809	0.947	0.64964
A0A1D5TKK8	Non-specific lipid transfer protein-like 1 OS=Oryza sativa subsp. japonica GN=LTPL1 PE=1 SV=1	14.768	2.4251	11.8	1	1	1	1.397	1.17	1.161	1.069	1.074	0.799	0.962	0.985	1.034	0.789	0.102821	0.8	0.026302	1.013	0.83716
A0A1D5TKV5	ATP sulfurylase 2 OS=Arabidopsis thaliana GN=APS2 PE=1 SV=1	52.203	10.054	8.8	3	3	2
A0A1D5TL17	Elongation factor 1-alpha OS=Oryza sativa subsp. japonica GN=REFA1 PE=2 SV=2	45.598	53.738	37	13	21	13	0.676	0.52	0.636	1.109	1.052	1.028	1.099	1.103	1.11	1.741	0.0024439	1.808	0.0171242	1.039	0.23234
A0A1D5TL26	4-alpha-glucanotransferase OS=Triticum aestivum	63.565	5.3101	5.4	3	4	3	0.606	0.311	0.44	1.086	1.125	1.284	1.139	1.105	0.987	2.576	0.007939	2.381	0.0102762	0.924	0.31062
A0A1D5TL88	Glycosyltransferase OS=Triticum aestivum	50.998	1.4417	12.7	5	7	1
A0A1D5TLD6	UMP-CMP kinase 2 OS=Oryza sativa subsp. japonica GN=Os04g0105500 PE=2 SV=3	20.299	15.937	19.8	3	4	3	1.129	1.098	0.957	0.822	1.015	1.04	1.244	0.995	0.999	0.904	0.31344	1.017	0.88512	1.125	0.32366
A0A1D5TLE0	Pectinesterase inhibitor 7 OS=Arabidopsis thaliana GN=PMEI7 PE=2 SV=1	21.779	2.6732	6.6	1	2	1		0.336	0.332	0.886	0.601	0.608	1.22	1.576	1.366	2.091	0.022063	4.154	0.00066356	1.987	0.0090836
A0A1D5TLG4	Transketolase, chloroplastic OS=Zea mays PE=1 SV=1	76.833	68.78	26.8	15	25	3	0.789	0.587	0.624	1.16	1.238	1.24	0.981	1.1	1.036	1.819	0.0028379	1.558	0.0093352	0.857	0.0174026
A0A1D5TLI3	Probable cleavage and polyadenylation specificity factor subunit 1 OS=Oryza sativa subsp. japonica GN=Os04g0252200 PE=3 SV=2	154.9	1.1607	0.6	1	1	1
A0A1D5TLJ3	Fatty-acid-binding protein 1 OS=Arabidopsis thaliana GN=FAP1 PE=1 SV=1	29.24	11.39	9.9	2	2	2	1.436	1.098	1.508	1.069	1.015	0.916	0.982	0.909	0.895	0.742	0.05534	0.689	0.024023	0.929	0.24668
A0A1D5TLL5	Acetyl-CoA carboxylase 2 OS=Oryza sativa subsp. japonica GN=ACC2 PE=3 SV=2	148.3	19.924	4.6	5	5	5	0.47	0.883	0.312	1.153	1.212	1.346	1.012	1.204	0.961	2.229	0.100281	1.908	0.077103	0.856	0.12638
A0A1D5TLP8	Dirigent protein OS=Triticum aestivum	32.776	14.59	15.6	3	4	3	1.286	1.472	1.273	0.889	0.898	0.646	1.028	1.17	1.09	0.604	0.0120572	0.816	0.027623	1.351	0.053118
A0A1D5TLU1	Pentatricopeptide repeat-containing protein At1g10270 OS=Arabidopsis thaliana GN=GRP23 PE=1 SV=1	80.441	-2	10.2	6	9	0
A0A1D5TLY0		25.981	3.7645	11.8	2	2	2	0.767	0.761	0.494	0.965	1.187	1.218	0.986	1.152	1.192	1.667	0.032138	1.647	0.030182	0.988	0.92048
A0A1D5TM21	Glycosyltransferase OS=Triticum aestivum	50.752	23.402	16.9	6	9	2	1.536	2.267	2.369	1.415	1.185	1.592	0.185	0.239	0.099	0.679	0.081299	0.085	0.00105538	0.125	0.00148291
A0A1D5TM63		35.939	7.7657	6.7	2	2	2	0.847	0.578	1.206	1.058	1.377	0.88	0.753	1.006	1.354	1.26	0.35784	1.183	0.53514	0.939	0.74514
A0A1D5TM77	Folate synthesis bifunctional protein, mitochondrial OS=Pisum sativum GN=MitHPPK/DHPS PE=1 SV=1	57.46	4.8333	6.3	3	3	0
A0A1D5TMA4	40S ribosomal protein S6 OS=Triticum aestivum	24.795	24.734	29	7	14	7	0.404	0.388	0.488	1.18	1.167	1.17	1.129	1.151	1.088	2.748	0.0048179	2.631	0.000179774	0.958	0.06104
A0A1D5TMA7	Probable cinnamyl alcohol dehydrogenase 6 OS=Oryza sativa subsp. japonica GN=CAD6 PE=2 SV=2	38.867	6.9866	7.8	2	2	2	1.102	0.87	1.136	0.722	0.698	0.78	1.356	1.213	1.269	0.708	0.0198822	1.235	0.074297	1.745	0.00027536
A0A1D5TMB7	Stress-related protein OS=Vitis riparia GN=SRP PE=2 SV=1	34.161	15.225	27.2	9	14	5	0.854	1.087	0.862	1.28	1.212	1.092	0.851	0.914	0.787	1.279	0.052538	0.91	0.37708	0.712	0.0059228
A0A1D5TMB9	Probable histone-arginine methyltransferase CARM1 OS=Oryza sativa subsp. japonica GN=CARM1 PE=2 SV=1	59.116	1.2531	2.4	1	1	1	0.425	0.557	0.942	1.433	1.215	1.239	0.784	1.196	0.933	2.02	0.034181	1.514	0.159259	0.749	0.086721
A0A1D5TMP2	Protein STRICTOSIDINE SYNTHASE-LIKE 4 OS=Arabidopsis thaliana GN=SSL4 PE=1 SV=1	39.41	102.64	42.8	11	16	2	0.568	0.536	0.644	1.159	1.296	1.056	1.175	0.924	1.175	2.009	0.00096391	1.873	0.0029623	0.932	0.5064
A0A1D5TMP9		25.9	17.349	14.1	2	3	2	0.673	0.719	0.956	1.258	1.191	1.129	0.904	0.905	0.78	1.524	0.0182371	1.103	0.41656	0.724	0.0051169
A0A1D5TMS5		8.5671	2.0696	22	2	2	2	1.427	1.389	1.608	1.02	0.953	0.903	0.845	0.935	0.95	0.65	0.00167639	0.617	0.00114405	0.949	0.36296
A0A1D5TN46	60S ribosomal protein L27a-3 OS=Arabidopsis thaliana GN=RPL27AC PE=2 SV=2	15.01	4.5709	56.2	9	50	1	0.582	0.518	0.502	0.995	1.075	1.138	1.316	0.854	1.247	2.002	0.00030341	2.133	0.0066191	1.065	0.75658
A0A1D5TN56		6.6175	2.0611	16.7	1	1	1	2.08	1.458	1.664	0.758	1.169	0.968	0.929	0.76	0.716	0.557	0.022158	0.462	0.0041574	0.831	0.29984
A0A1D5TN64	SH3 domain-containing protein 3 OS=Arabidopsis thaliana GN=SH3P3 PE=1 SV=1	38.711	23.587	22.9	7	8	1
A0A1D5TNL4		48.789	1.294	1.8	1	1	1	1.247	1.447	1.292	0.896	1.042	1.102	0.909	0.936	0.925	0.763	0.023363	0.695	0.00137502	0.911	0.28852
A0A1D5TNM9	Elongation factor 1-alpha OS=Triticum aestivum	49.115	1.7023	50.3	25	90	1	1.312	1.388	1.248	1.071	1.105	0.961	0.878	0.987	0.848	0.795	0.0115612	0.687	0.0024227	0.865	0.0801
A0A1D5TNS1	Stress-response A/B barrel domain-containing protein UP3 OS=Arabidopsis thaliana GN=UP3 PE=1 SV=1	27.562	5.6161	10	2	3	2	0.923	1.339	0.761	1.291	0.943	0.957	0.821	0.842	1.019	1.056	0.73272	0.887	0.6195	0.84	0.24432
A0A1D5TNS3		35.708	15.55	8.8	2	3	2	1.092	1.32	1.213	1.078	0.947	0.78	1.075	0.996	1.044	0.774	0.07366	0.859	0.065376	1.111	0.30688
A0A1D5TNW2	GDSL esterase/lipase At3g26430 OS=Arabidopsis thaliana GN=At3g26430 PE=2 SV=1	42.603	1.5382	18.2	5	7	1
A0A1D5TNY3	Probable acyl-CoA dehydrogenase IBR3 OS=Arabidopsis thaliana GN=IBR3 PE=1 SV=1	92.208	44.652	16.9	11	15	1	0.827	1.132	1.438	0.797	1.223	0.989	1.05	1.081	0.875	0.886	0.61148	0.885	0.58996	0.999	0.94692
A0A1D5TP77		18.052	1.1997	7.6	1	1	1
A0A1D5TPB4		26.526	6.4347	25.9	5	9	2	2.019	2.092	1.89	1.016	0.986	0.952	0.918	0.665	0.614	0.492	3.7995e-05	0.366	0.00128343	0.744	0.129376
A0A1D5TPB6	Ribosomal protein L19 OS=Triticum aestivum	24.26	39.196	33	6	9	1	1.625	1.565	1.006	1.338	1.511	1.451	0.69	0.427	0.534	1.025	0.78724	0.393	0.0109362	0.384	0.0024242
A0A1D5TPD6	Protein transport protein SEC31 homolog B OS=Arabidopsis thaliana GN=SEC31B PE=1 SV=1	121.71	1.8827	22.6	21	36	0
A0A1D5TPF0	PLASMODESMATA CALLOSE-BINDING PROTEIN 3 OS=Arabidopsis thaliana GN=PDCB3 PE=1 SV=1	18.895	2.4289	5.2	1	1	1
A0A1D5TPJ1		74.956	4.8424	4.1	2	2	2
A0A1D5TPL2	Reactive Intermediate Deaminase A, chloroplastic OS=Arabidopsis thaliana GN=RIDA PE=1 SV=1	18.573	83.004	64.4	10	26	10	1.414	1.546	1.583	0.963	1.039	0.961	0.953	0.879	0.889	0.652	0.00057658	0.599	0.00027813	0.918	0.077277
A0A1D5TPL5	Isoform 2 of Serine/arginine-rich splicing factor SR30 OS=Arabidopsis thaliana GN=SR30	21.706	24.784	12.6	2	3	1
A0A1D5TPR7	Probable ADP-ribosylation factor GTPase-activating protein AGD5 OS=Arabidopsis thaliana GN=AGD5 PE=1 SV=1	50.413	4.9992	14.2	6	8	1	1.036	0.911	0.938	0.951	1.064	0.833	1.158	1.129	1.108	0.987	0.84932	1.177	0.0160378	1.192	0.06598
A0A1D5TPT2	Eukaryotic translation initiation factor 4G OS=Triticum aestivum PE=1 SV=1	164.92	3.7718	16	18	24	2	1.573	1.228	1.435	0.975	0.975	1.034	1.033	0.977	0.729	0.704	0.009917	0.647	0.027265	0.918	0.42906
A0A1D5TPW3	Oxalate oxidase 2 OS=Hordeum vulgare PE=2 SV=1	24.277	2.5056	30.4	5	11	1
A0A1D5TQ40	Late embryogenesis abundant protein 14 OS=Oryza sativa subsp. japonica GN=LEA14 PE=2 SV=1	22.721	196.41	65.8	11	45	4	2.072	2.288	2.235	1.029	0.997	1	0.596	0.644	0.59	0.459	1.80352e-05	0.277	3.0429e-06	0.605	6.4233e-05
A0A1D5TQ45	Isoform 2 of Short-chain dehydrogenase/reductase 2b OS=Arabidopsis thaliana GN=SDR2b	39.482	2.1242	3	1	2	1	0.704	0.711	0.805	1.038	0.785	1.386	0.78	0.81	1.291	1.445	0.112919	1.298	0.23358	0.898	0.66262
A0A1D5TQ69	Probable AMP deaminase OS=Oryza sativa subsp. japonica GN=AMPD PE=2 SV=1	92.04	6.7219	8.1	6	6	6	0.966	0.622	0.594	1.001	1.138	1.076	1.165	1.004	1.006	1.473	0.061297	1.455	0.070804	0.988	0.83616
A0A1D5TQ82	Lactoylglutathione lyase OS=Triticum aestivum	20.779	45.974	38	6	10	6	1.704	1.502	1.528	1.027	0.985	0.966	0.855	0.878	0.813	0.629	0.00044087	0.538	0.000164395	0.855	0.00558
A0A1D5TQ86	Glycerol-3-phosphate dehydrogenase OS=Triticum aestivum	68.279	39.842	15.4	9	10	9	0.85	0.845	0.919	1.103	1.115	1.123	0.998	1.022	1.077	1.278	0.00086443	1.185	0.0084969	0.927	0.029839
A0A1D5TQA4	2-dehydro-3-deoxyphosphooctonate aldolase OS=Pisum sativum GN=KDSA PE=2 SV=1	29.153	30.017	39	7	12	2	0.886	1.624	1.422	1.072	0.952	1.029	0.83	0.962	0.969	0.776	0.30056	0.702	0.164342	0.904	0.171999
A0A1D5TQC7	Ferredoxin-dependent glutamate synthase, chloroplastic OS=Oryza sativa subsp. japonica GN=GLU PE=2 SV=2	167.28	12.088	3.3	4	5	4	1.332	1.195	1.429	1.203	1.093	1.029	0.906	0.788	0.858	0.84	0.066343	0.645	0.0026847	0.768	0.0123243
A0A1D5TQE1	CDT1-like protein a, chloroplastic OS=Arabidopsis thaliana GN=CDT1A PE=1 SV=1	63.438	1.5285	3.8	2	2	2	0.614	0.743	0.88	1.04	1.032	1.11	1.397	0.833	1.124	1.422	0.027163	1.499	0.097062	1.054	0.85632
A0A1D5TQJ2		22.148	1.2805	15.9	2	2	1
A0A1D5TQP1	Probable protein phosphatase 2C 62 OS=Oryza sativa subsp. japonica GN=Os07g0507000 PE=2 SV=1	30.812	43.083	40.9	10	13	10	0.495	0.405	0.519	1.111	1.078	1.096	1.172	0.991	1.267	2.315	0.0081004	2.417	0.00109784	1.044	0.65384
A0A1D5TQP3		55.359	57.73	12.6	5	5	0
A0A1D5TQQ5	Probable proteasome inhibitor OS=Arabidopsis thaliana GN=At3g53970 PE=1 SV=1	31.382	43.295	38.8	8	13	4	0.671	1.3	1.303	1.255	1.106	1.327	0.937	0.699	1.098	1.126	0.51806	0.835	0.58526	0.741	0.093183
A0A1D5TQW7	Adenylyl-sulfate kinase OS=Triticum aestivum	33.98	2.2917	6.3	2	2	2
A0A1D5TQX6	H/ACA ribonucleoprotein complex subunit 4 OS=Arabidopsis thaliana GN=CBF5 PE=1 SV=1	66.6	3.7726	24	11	22	0
A0A1D5TR21		35.541	6.8018	13.8	3	3	3	0.353	0.969	0.863	0.962	0.906	0.996	1.199	1.093	0.835	1.311	0.37822	1.431	0.2647	1.092	0.52858
A0A1D5TR40	Actin-related protein 2/3 complex subunit 5 OS=Triticum aestivum	15.112	3.3162	13.4	2	2	2			1.394	0.997	0.796	0.626	0.875	1.179	0.716	0.578		0.662		1.145	0.5401
A0A1D5TR41	Probable protein phosphatase 2C 58 OS=Arabidopsis thaliana GN=At4g28400 PE=2 SV=1	33.502	4.5122	28.2	8	9	2	1.518	0.726	1.589	1.609	1.431	2.055	0.192		0.16	1.329	0.29514	0.138	0.0103953	0.104	0.00068
A0A1D5TR91		100.28	2.9163	1.4	1	2	1
A0A1D5TRA9	Eukaryotic translation initiation factor 2 subunit alpha homolog OS=Arabidopsis thaliana GN=At2g40290 PE=1 SV=2	29.669	23.076	26.6	7	12	5	0.413	0.73	0.606	1.07	1.047	1.031	1.167	1.116	1.046	1.8	0.067277	1.903	0.0171954	1.057	0.176416
A0A1D5TRI4	Tubulin alpha chain OS=Triticum aestivum	47.665	7.2999	29.3	13	24	0
A0A1D5TRK9		45.717	2.0936	7.8	3	4	1
A0A1D5TRM0	Isoform 2 of Protein EARLY RESPONSIVE TO DEHYDRATION 15 OS=Arabidopsis thaliana GN=ERD15	13.644	2.7514	10.8	1	2	1	0.79	0.942	0.413	0.9	1.1	1.063	1.109	1.107	1.319	1.428	0.187361	1.648	0.097738	1.154	0.166141
A0A1D5TRM3	Ubiquitin carboxyl-terminal hydrolase 24 OS=Arabidopsis thaliana GN=UBP24 PE=1 SV=1	71.463	7.1625	15.1	8	10	1	1.219	1.315	1.311	0.907	0.93	0.874	0.934	1.074	1.1	0.705	0.00033927	0.808	0.0193222	1.146	0.067895
A0A1D5TRM9	Isoform 2 of SUMO-activating enzyme subunit 2 OS=Arabidopsis thaliana GN=SAE2	69.686	24.758	8.7	5	5	5	0.398	0.341	0.7	1.215	1.248	1.174	1.096	1.132	1.108	2.527	0.046879	2.318	0.055375	0.917	0.0127239
A0A1D5TRN9	Elongation factor 1-delta 1 OS=Oryza sativa subsp. japonica GN=Os07g0614500 PE=2 SV=3	21.898	3.4454	34.2	6	22	1	0.471	0.398	0.585	1.137	0.996	1.179	1.114	1.03	1.15	2.278	0.0024583	2.265	0.0020393	0.995	0.95166
A0A1D5TRT2	Anthocyanidin 3-O-glucosyltransferase OS=Petunia hybrida GN=RT PE=2 SV=1	49.364	60.408	25.6	8	11	8	0.763	1	0.938	0.893	0.997	0.931	1.177	1.11	1.166	1.044	0.60658	1.278	0.039498	1.224	0.0053385
A0A1D5TSK7	Plant intracellular Ras-group-related LRR protein 3 OS=Oryza sativa subsp. japonica GN=IRL3 PE=2 SV=3	45.536	3.4729	7.7	3	3	3	1.085	0.719	0.908	1.131	1.09	1.224	0.915	0.89	1.08	1.27	0.111741	1.064	0.61782	0.837	0.060559
A0A1D5TSP8	Ubiquitin carboxyl-terminal hydrolase 12 OS=Arabidopsis thaliana GN=UBP12 PE=1 SV=2	113.33	3.7284	24.9	21	23	1		0.909	0.827	0.779	1.109	1.217	0.898	1.067	0.863	1.192	0.43872	1.086	0.44824	0.911	0.62336
A0A1D5TSS8	ABC transporter B family member 19 OS=Arabidopsis thaliana GN=ABCB19 PE=1 SV=1	124.79	1.3428	1.7	2	2	2
A0A1D5TSX0	Eukaryotic translation initiation factor 3 subunit H OS=Triticum aestivum	37.281	34.793	29.1	7	13	7	0.409	0.39	0.29	0.997	0.94	1.025	1.232	1.218	1.127	2.72	0.00079657	3.285	0.00041893	1.208	0.0076151
A0A1D5TT10	Amidase 1 OS=Oryza sativa subsp. japonica GN=AMI1 PE=1 SV=1	42.101	1.2317	2	1	1	1	0.814	0.705	0.671	1.135	1.192	0.965	1.075	1.15	1.094	1.503	0.0091635	1.516	0.0024156	1.008	0.8691
A0A1D5TT39	Proline--tRNA ligase, chloroplastic/mitochondrial OS=Arabidopsis thaliana GN=OVA6 PE=2 SV=1	23.82	35.779	31.3	6	6	1
A0A1D5TT48		60.171	4.9268	5.9	3	3	0
A0A1D5TT83	Copper chaperone for superoxide dismutase, chloroplastic OS=Oryza sativa subsp. japonica GN=CCS PE=2 SV=1	32.154	5.6988	15.6	4	4	4	0.953	0.745	1.225	0.988	1.033	1.346	0.868	0.96	1.111	1.152	0.42816	1.005	0.90304	0.873	0.33524
A0A1D5TT84		63.384	2.6096	2.5	1	1	1
A0A1D5TTB2	Plant UBX domain-containing protein 4 OS=Arabidopsis thaliana GN=PUX4 PE=1 SV=1	28.691	54.159	63.6	13	17	2	1.882	1.178	1.765	0.909	1.088	0.813	0.738	0.863	1.038	0.582	0.035764	0.547	0.028457	0.939	0.64228
A0A1D5TTC5	Mitochondrial import receptor subunit TOM9-2 OS=Arabidopsis thaliana GN=TOM9-2 PE=1 SV=3	8.5288	6.2164	35.4	4	4	4	0.881	0.912	0.937	1.148	1.058	1.059	1.01	0.89	0.914	1.196	0.0052978	1.031	0.53016	0.862	0.033697
A0A1D5TTP6	Peroxidase OS=Triticum aestivum	36.647	2.6676	34.4	10	30	1			1.002		1.343	1.053	0.8	0.824	0.536	1.196		0.719		0.601	0.080976
A0A1D5TTQ5		27.985	6.1957	14.6	3	3	3	1.124	1.094	1.195	1.049	0.987	0.95	1.084	1.173	0.793	0.875	0.026362	0.894	0.36292	1.021	0.94956
A0A1D5TTV7	Glycosyltransferase OS=Triticum aestivum	50.662	2.0652	2.1	1	1	1				0.872	1.301		0.758	0.551	0.745					0.63	0.109103
A0A1D5TU80	Trafficking protein particle complex II-specific subunit 120 homolog OS=Oryza sativa subsp. japonica GN=TRS120 PE=2 SV=1	129.77	8.4363	3.2	3	3	3	0.792	0.482	0.425	1.07	0.929	1.025	1.147	1.32	1.297	1.78	0.034584	2.215	0.0130446	1.245	0.022863
A0A1D5TUK5	40S ribosomal protein S8 OS=Triticum aestivum	25.264	5.9934	43.6	7	16	1	0.46			1.21	0.777	1.101	1.168	0.704	0.792	2.238		1.93		0.863	0.4907
A0A1D5TUL6	Probable protein phosphatase 2C 44 OS=Oryza sativa subsp. japonica GN=Os04g0609600 PE=2 SV=1	34.602	1.8243	3.5	1	1	1	0.981	0.773	1.628	0.773	1.543	0.655	0.923	0.936	1.202	0.878	0.67886	0.905	0.81884	1.03	0.74844
A0A1D5TUM8	Inositol-pentakisphosphate 2-kinase IPK1 OS=Oryza sativa subsp. indica GN=IPK1 PE=3 SV=1	49.784	43.101	32.7	13	19	2	0.747	1.568	0.623	0.785	1.25	1.114	1.106	1.117	0.874	1.072	0.691	1.054	0.67932	0.983	0.98092
A0A1D5TUQ0	Regulator of nonsense transcripts UPF3 OS=Arabidopsis thaliana GN=UPF3 PE=1 SV=1	47.712	15.276	8.3	2	3	2	1.031	1.02	0.905	1.111	0.89	1.087	1.035	1.143	0.993	1.045	0.64696	1.073	0.30046	1.027	0.73612
A0A1D5TUQ8	Peroxidase OS=Triticum aestivum	37.973	2.0073	7	2	2	1
A0A1D5TV00	Peroxidase OS=Triticum aestivum	38.126	2.6213	2.9	1	1	1
A0A1D5TV02	Non-specific lipid-transfer protein 2G OS=Triticum aestivum PE=1 SV=2	11.249	2.226	11.5	1	1	1	1.665	2.094	1.265	0.802	1.077	0.788	1.048	0.854	0.75	0.531	0.024677	0.528	0.023144	0.994	0.97528
A0A1D5TV23	4-hydroxy-7-methoxy-3-oxo-3,4-dihydro-2H-1,4-benzoxazin-2-yl glucoside beta-D-glucosidase 1a, chloroplastic OS=Triticum aestivum GN=GLU1A PE=1 SV=1	53.224	1.1041	11.2	5	9	1		0.246		0.181	0.128	0.281	1.612	1.787	1.418	0.799		6.527		8.164	0.00082233
A0A1D5TV35	Acyl-[acyl-carrier-protein] desaturase OS=Triticum aestivum	38.558	5.1168	15.8	5	8	1	0.839	0.667	0.619	1.188	1.863	0.597	0.935	0.548	0.811	1.717	0.2635	1.08	0.7583	0.629	0.35322
A0A1D5TV46	Serine hydroxymethyltransferase OS=Triticum aestivum	50.652	102.33	28.2	10	22	9	0.459	0.426	0.415	0.877	0.996	0.909	1.306	1.176	1.363	2.14	9.8125e-05	2.958	3.7202e-05	1.382	0.0050629
A0A1D5TV88	Probable carbohydrate esterase At4g34215 OS=Arabidopsis thaliana GN=At4g34215 PE=1 SV=2	25.686	6.5516	12.2	2	2	2	1.29	0.675	1.882	1.024	0.918	1.044	0.974	0.905	0.984	0.776	0.62856	0.744	0.55354	0.959	0.43886
A0A1D5TVU5	Valine--tRNA ligase, chloroplastic/mitochondrial 2 OS=Arabidopsis thaliana GN=EMB2247 PE=3 SV=1	109.36	3.3974	2	2	2	1
A0A1D5TW43		45.411	11.362	13.3	5	6	2	1.197	1.155	1.134	1.124	1.078	1.067	1.006	0.905	1.048	0.938	0.045963	0.849	0.023585	0.905	0.09506
A0A1D5TWB7	Ultraviolet-B receptor UVR8 OS=Arabidopsis thaliana GN=UVR8 PE=1 SV=1	56.309	123.94	20.8	9	12	4	0.719	1.253	1.054	0.866	0.906	0.995	1.148	0.994	1.249	0.914	0.71914	1.121	0.4873	1.226	0.062279
A0A1D5TWP8		40.573	7.047	10.2	4	6	4	0.891	0.831	0.818	0.996	0.844	1.06	1.155	1.186	1.071	1.142	0.152225	1.343	0.00185696	1.177	0.089658
A0A1D5TWQ5	Pyruvate kinase OS=Triticum aestivum	55.401	1.1828	39.9	17	35	1
A0A1D5TX00	60S ribosomal protein L35-2 OS=Arabidopsis thaliana GN=RPL35B PE=2 SV=1	14.182	4.016	19.7	3	6	1	0.274	0.842	0.433	1.084	1.168	1.071	0.997	0.88	1.114	2.145	0.117159	1.931	0.08448	0.9	0.21076
A0A1D5TX28	Probable methionine--tRNA ligase OS=Oryza sativa subsp. japonica GN=Os06g0508700 PE=2 SV=2	28.746	15.407	8.1	2	2	2	1.173	1.14	1.037	0.99	0.98	0.874	1.028	1.044	1.139	0.849	0.039882	0.959	0.43978	1.129	0.075659
A0A1D5TX45	Ultraviolet-B receptor UVR8 OS=Arabidopsis thaliana GN=UVR8 PE=1 SV=1	46.552	23.887	28.7	10	22	1
A0A1D5TXF7		14.166	2.2813	27	4	6	1	0.78	1.945	0.613	0.548	1.115	0.99	1.188	0.891	1.268	0.795	0.74694	1.003	0.75632	1.262	0.33912
A0A1D5TXH9	DNA-directed RNA polymerases II and IV subunit 5A OS=Arabidopsis thaliana GN=NRPB5A PE=1 SV=1	20.685	7.9615	21.7	3	5	3	0.969	1.175	0.798	0.898	1.028	1.083	0.898	1.053	1.03	1.023	0.81108	1.013	0.859	0.991	0.91286
A0A1D5TXL2		31.96	108.38	30.7	7	9	7	1.338	1.269	1.388	0.813	0.715	0.842	1.101	1.087	1.125	0.593	0.00073588	0.829	0.002596	1.398	0.0026554
A0A1D5TXR0	Protein SRC2 homolog OS=Arabidopsis thaliana GN=SRC2 PE=1 SV=1	44.696	3.9427	4.7	1	1	1
A0A1D5TY11	Binding partner of ACD11 1 OS=Arabidopsis thaliana GN=BPA1 PE=1 SV=1	25.777	8.4437	20.7	5	6	5	0.877	0.728	0.619	1.081	1.081	0.932	1.167	1.184	1.063	1.391	0.039423	1.535	0.0145971	1.103	0.171255
A0A1D5TY47	Acetyltransferase At1g77540 OS=Arabidopsis thaliana GN=At1g77540 PE=1 SV=2	17.149	9.6614	34	4	4	4	1.156	1.66	1.563	1.005	0.705	0.858	0.979	0.981	1.119	0.586	0.024796	0.703	0.046743	1.199	0.164236
A0A1D5TY95	Late embryogenesis abundant protein 76 OS=Brassica napus PE=2 SV=2	32.372	39.988	37.4	13	29	1	0.867	0.799	0.875	1.218	1.294	0.961	0.967	1.006	0.865	1.367	0.032761	1.117	0.111161	0.817	0.125544
A0A1D5TYB4	Agmatine deiminase OS=Arabidopsis thaliana GN=AIH PE=1 SV=2	42.218	8.1822	12.9	4	4	4	2.013	1.79	1.256	1.058	1.027	1.098	0.628	0.601	0.552	0.629	0.0899	0.352	0.0022004	0.56	0.000162629
A0A1D5TYC3	D-lactate dehydrogenase [cytochrome], mitochondrial OS=Arabidopsis thaliana GN=DLD PE=1 SV=1	57.206	5.3611	11.3	5	8	1	0.684	0.657	0.865	1.039	1.031	0.838	1.331	1.122	1.158	1.318	0.065762	1.637	0.0077643	1.242	0.067562
A0A1D5TYC5	Probable carboxylesterase 15 OS=Arabidopsis thaliana GN=CXE15 PE=2 SV=1	45.413	3.5263	4.3	1	1	1	1.273	1.431	1.116	1.152	0.975	1.118	1.055	0.847	0.768	0.849	0.143022	0.699	0.037558	0.823	0.132935
A0A1D5TYJ1		18.486	1.9962	10.8	2	2	2	0.744	0.87	0.879	0.692	0.904	0.897	1.232	1.523	1.086	1	0.96642	1.541	0.0194045	1.541	0.031242
A0A1D5TYL7		63.925	2.6793	8.8	4	6	0
A0A1D5TYS4		77.483	54.068	21.8	12	13	3	0.617	0.783	0.922	0.834	0.734	1.02	1.021	1.217	1.082	1.115	0.4971	1.43	0.0447	1.283	0.078577
A0A1D5TYY0	Probable D-2-hydroxyglutarate dehydrogenase, mitochondrial OS=Oryza sativa subsp. japonica GN=D2HGDH PE=3 SV=1	66.723	2.7139	7.3	4	5	1
A0A1D5TZ01	Gamma-aminobutyrate transaminase 1, mitochondrial OS=Oryza sativa subsp. japonica GN=OSL2 PE=1 SV=2	48.653	7.9031	21.8	7	9	1	0.558	0.98	0.784	1.121	1.036	0.923	1.219	0.665	1.536	1.326	0.152556	1.473	0.29966	1.11	0.85482
A0A1D5TZ09	SWI/SNF complex component SNF12 homolog OS=Arabidopsis thaliana GN=At5g14170 PE=1 SV=1	51.35	28.017	24.7	9	11	9	0.842	0.872	0.792	1.086	0.996	0.912	1.105	1.225	1.124	1.195	0.037945	1.378	0.00165922	1.154	0.072679
A0A1D5TZ33	Protein-L-isoaspartate O-methyltransferase OS=Triticum aestivum	24.694	96.635	39.6	7	15	2	2.036	2.346	2.138	1.201	1.205	1.192	0.428	0.36	0.341	0.552	0.0049047	0.173	2.282e-05	0.314	0.0034581
A0A1D5TZ76		40.256	30.342	22.2	7	8	1	1.222	1.507	1.035	1.379	1.2	1.176	0.681	0.781	0.821	0.998	0.9566	0.607	0.0158805	0.608	0.0026753
A0A1D5TZB3	Protoporphyrinogen oxidase OS=Triticum aestivum	58.428	10.887	13.1	6	7	1
A0A1D5TZK2		47.876	18.5	10.1	4	4	4	1.185	1.018	1.143	1.103	1.045	1.204	0.831	1.049	0.909	1.002	0.97382	0.834	0.087115	0.832	0.078302
A0A1D5TZL1	DEAD-box ATP-dependent RNA helicase 6 OS=Oryza sativa subsp. japonica GN=Os04g0533000 PE=2 SV=1	56.475	3.8281	20	7	12	2	2.221	1.705	1.829	1.4	1.05	0.615	0.676	0.69	0.687	0.533	0.055476	0.357	0.0059406	0.67	0.288
A0A1D5TZM1	Importin subunit alpha-1b OS=Oryza sativa subsp. japonica GN=Os05g0155601 PE=1 SV=2	36.446	10.266	22	6	11	1	0.762	0.682	0.926	0.98	1.062	0.998	1.187	1.195	1.054	1.283	0.050423	1.45	0.0183647	1.13	0.062844
A0A1D5TZP3	Beta-D-xylosidase 4 OS=Arabidopsis thaliana GN=BXL4 PE=1 SV=1	66.413	3.6112	16.3	8	14	1	0.383	0.504	0.75	1.077	1.284	0.809	1.287	1.256	1.075	1.936	0.045203	2.21	0.0151026	1.141	0.37142
A0A1D5TZW8	Salutaridine reductase OS=Papaver bracteatum GN=SALR PE=1 SV=1	22.688	3.3661	4.9	1	1	1	0.794	0.742		0.897	1.108	1.068	0.932	0.925	1.168	1.334	0.047905	1.313	0.079216	0.984	0.86966
A0A1D5TZY6	Trihelix transcription factor GT-2 OS=Arabidopsis thaliana GN=GT-2 PE=2 SV=1	59.089	4.1009	5	3	3	3	1.088	0.62		1.034	1.17	0.962	0.842	0.923	0.772	1.236	0.34668	0.99	0.91152	0.801	0.045521
A0A1D5U013	3-oxoacyl-[acyl-carrier-protein] synthase III, chloroplastic OS=Arabidopsis thaliana GN=At1g62640 PE=2 SV=2	34.614	38.871	24	4	5	4	0.926	0.778	0.733	0.83	0.912	0.924	1.204	1.134	1.016	1.094	0.29516	1.376	0.020024	1.258	0.0191554
A0A1D5U015	Glutamyl-tRNA(Gln) amidotransferase subunit A, chloroplastic/mitochondrial OS=Triticum aestivum GN=GATA	56.831	6.9129	7.6	3	3	3
A0A1D5U063	D-3-phosphoglycerate dehydrogenase OS=Triticum aestivum	64.014	69.55	23.3	11	23	1	0.839	0.867	0.783	1.053	0.927	0.964	1.22	1.063	1.198	1.183	0.025522	1.399	0.0031391	1.182	0.043458
A0A1D5U075	Cell division control protein 48 homolog B OS=Arabidopsis thaliana GN=CDC48B PE=2 SV=1	62.136	13.962	12.3	5	5	5	0.657	0.305	0.678	1.103	0.91	0.849	1.347	1.38	1.086	1.745	0.088164	2.325	0.029759	1.332	0.058042
A0A1D5U093	Late embryogenesis abundant protein 18 OS=Arabidopsis thaliana GN=LEA18 PE=2 SV=1	12.825	5.2454	19.8	3	13	3	2.899	2.9	2.867	1.148	1.048	0.996	0.188	0.189	0.128	0.368	0.00173698	0.058	0.0020366	0.158	0.000162063
A0A1D5U0A3		14.836	63.639	50.4	7	12	7	1.014	1.18	1.079	1.056	0.998	0.989	1.085	0.987	0.934	0.93	0.21562	0.918	0.24226	0.988	0.79032
A0A1D5U0E8	Putative glucose-6-phosphate 1-epimerase OS=Cenchrus ciliaris PE=2 SV=1	36.737	1.1387	28.8	7	8	1
A0A1D5U0P4		13.252	3.9986	17.9	2	2	2
A0A1D5U0P5	Serine racemase OS=Oryza sativa subsp. japonica GN=SERR PE=1 SV=2	32.963	2.7424	8.4	2	3	1	1.334	1.135	1.593	1.123	0.917	0.796	1.169	0.797	0.934	0.698	0.061821	0.714	0.083422	1.023	0.90036
A0A1D5U0S7	Mitochondrial fission protein ELM1 OS=Arabidopsis thaliana GN=ELM1 PE=1 SV=1	44.166	6.5658	6.5	2	2	1	1.531	1.355	1.155	0.989	0.938	0.905	0.862	1.164	0.924	0.701	0.0150376	0.73	0.0605	1.042	0.74372
A0A1D5U0Y3	Methylmalonate-semialdehyde dehydrogenase [acylating], mitochondrial OS=Arabidopsis thaliana GN=ALDH6B2 PE=1 SV=2	55.3	47.449	35	11	19	2	0.704	0.657	0.436	0.95	1.147	0.918	1.134	1.073	1.062	1.678	0.031684	1.819	0.054583	1.084	0.30242
A0A1D5U1C9	Pentatricopeptide repeat-containing protein At1g60770 OS=Arabidopsis thaliana GN=At1g60770 PE=2 SV=1	46.762	1.1685	2.2	1	1	1	0.706	0.676	0.686	0.807	1.005	0.918	1.337	1.251	1.236	1.32	0.0134997	1.849	2.1978e-05	1.401	0.0075351
A0A1D5U1M7	Zinc finger CCCH domain-containing protein 30 OS=Oryza sativa subsp. japonica GN=Os04g0663200 PE=2 SV=3	56.517	2.7441	2.1	1	1	1
A0A1D5U1N2		165.09	1.6845	15.6	17	21	1
A0A1D5U1Q2	CDK5RAP1-like protein OS=Arabidopsis thaliana GN=At4g36390 PE=2 SV=1	54.556	1.404	2	1	1	1
A0A1D5U1T5	Peptidylprolyl isomerase OS=Triticum aestivum	64.384	1.4435	2.8	2	2	1	0.923	1.32	1.334	1.161	1.176	1.084	0.906	0.861	0.836	0.956	0.81318	0.728	0.069045	0.761	0.00137914
A0A1D5U1V9	Cysteine and histidine-rich domain-containing protein RAR1 OS=Oryza sativa subsp. japonica GN=RAR1 PE=1 SV=2	25.361	3.2591	18.6	5	5	5	1.08	1.088	0.963	0.969	1.022	1.128	1.026	1.082	0.958	0.996	0.94594	0.979	0.716	0.983	0.78724
A0A1D5U204	Isoform 2 of Probable isoaspartyl peptidase/L-asparaginase 3 OS=Arabidopsis thaliana GN=At5g61540	29.065	1.176	3.3	1	1	1	1.902	1.73	1.711	0.86	1.041	1.175	0.741	0.654	0.795	0.576	0.0044647	0.41	0.000177188	0.712	0.035503
A0A1D5U214	Antimicrobial peptide 1b OS=Triticum kiharae PE=1 SV=1	11.656	9.1749	18.8	2	11	1	1.968	2.065	1.807	0.997	0.983	0.943	0.692	0.697	0.649	0.501	8.1707e-05	0.349	2.0051e-05	0.697	0.00021703
A0A1D5U289	Isoform 2 of La protein 1 OS=Arabidopsis thaliana GN=LA1	51.519	92.201	44.2	17	29	3
A0A1D5U2B3	2-Cys peroxiredoxin BAS1, chloroplastic (Fragment) OS=Hordeum vulgare GN=BAS1 PE=2 SV=1	27.463	2.8253	36.6	7	14	1	0.708	1.075	0.957	1.019	1.096	0.962	1.221	0.92	1.097	1.123	0.37548	1.182	0.30558	1.052	0.6409
A0A1D5U2D1	Indole-3-glycerol phosphate synthase, chloroplastic OS=Arabidopsis thaliana GN=IGPS PE=1 SV=2	39.326	4.938	11.1	3	6	2	0.965	0.617	0.631	0.554	0.652	0.741	1.301	1.442	1.448	0.88	0.53812	1.894	0.0116353	2.153	0.00106134
A0A1D5U2E5	Pre-mRNA cleavage factor Im 25 kDa subunit 2 OS=Arabidopsis thaliana GN=CFIS2 PE=1 SV=1	18.346	14.355	31.4	4	6	1	2.146	2.354	1.653	0.876	0.789	0.894	0.65	0.824	0.83	0.416	0.00152494	0.374	0.00181841	0.9	0.28568
A0A1D5U2F0	Probable ribosomal protein S11, mitochondrial OS=Arabidopsis thaliana GN=NFD3 PE=2 SV=1	20.508	2.1029	9.6	2	2	2	0.504	0.507	1.43	1.222	0.846	1.434	0.86	1.065	1.078	1.435	0.28684	1.23	0.40266	0.858	0.47634
A0A1D5U2F1	Pentatricopeptide repeat-containing protein At1g10270 OS=Arabidopsis thaliana GN=GRP23 PE=1 SV=1	111.67	3.9583	4.6	5	6	1
A0A1D5U2J2		23.704	4.1973	27.1	5	10	1	1.57	1.378	1.435	0.764	0.885	0.974	0.955	0.966	0.876	0.598	0.0030192	0.638	0.00081693	1.066	0.42604
A0A1D5U2S0		9.0557	1.9336	11.5	1	2	1	1.446	1.293	1.241	0.742	0.699	0.738	1.055	1.084	1.378	0.547	0.00026232	0.884	0.25194	1.614	0.0056032
A0A1D5U2X3	Probable (S)-tetrahydroprotoberberine N-methyltransferase 2 OS=Papaver bracteatum PE=2 SV=1	71.058	2.4515	8.6	5	7	1
A0A1D5U309	Vacuolar protein-sorting-associated protein 11 homolog OS=Arabidopsis thaliana GN=VPS11 PE=1 SV=1	41.827	3.6663	6.1	2	2	2	0.864	0.762	0.915	0.82	0.847	0.7	1.093	1.126	1.084	0.932	0.42184	1.3	0.0086646	1.395	0.0049645
A0A1D5U391	Dynamin-related protein 3A OS=Arabidopsis thaliana GN=DRP3A PE=1 SV=2	85.087	36.821	16	12	13	3	0.274	0.194	0.249	0.944	0.88	0.922	1.223	1.327	1.153	3.83	0.00020453	5.165	0.000118919	1.349	0.0028592
A0A1D5U3G3	Probable polyamine oxidase 2 OS=Arabidopsis thaliana GN=PAO2 PE=2 SV=1	42.371	3.667	2.9	1	2	1	0.292	0.421	0.412	0.784	0.956	0.869	1.415	1.515	1.383	2.319	0.002942	3.834	0.000364	1.653	0.00135533
A0A1D5U3H1		64.183	2.1005	3.4	2	2	2
A0A1D5U3H6	Transportin-1 OS=Oryza sativa subsp. japonica GN=TRN1 PE=3 SV=2	89.092	7.4209	6.9	4	4	4	1.362	1.033	0.832	1.328	0.995	1.071	0.861	0.988	0.835	1.052	0.72392	0.832	0.33406	0.791	0.085017
A0A1D5U3I4	Probable (S)-tetrahydroprotoberberine N-methyltransferase 2 OS=Papaver bracteatum PE=2 SV=1	91.348	13.757	6.6	5	8	2	0.474	0.526	0.339	0.687	0.746	0.512	1.743	1.547	1.495	1.453	0.097084	3.574	0.00078237	2.46	0.00179725
A0A1D5U3J2	Probable acyl-activating enzyme 5, peroxisomal OS=Arabidopsis thaliana GN=AAE5 PE=1 SV=1	60.337	17.313	14.3	6	6	6	1.097	0.966	1.171	0.97	0.889	1.07	0.989	1.113	1.091	0.906	0.27326	0.987	0.87894	1.09	0.24662
A0A1D5U440	Protein DJ-1 homolog D OS=Arabidopsis thaliana GN=DJ1D PE=1 SV=1	35.233	2.6776	19.8	6	13	1		0.287	0.357	0.966	1.309	1.088	1.131	1.088	0.867	3.481	0.0030022	3.195	0.0032636	0.918	0.52284
A0A1D5U454		11.478	2.3113	8.9	1	1	1	1.315	1.114	1.229	0.257	0.241	0.316	1.552	1.696	1.53	0.223	9.5867e-05	1.306	0.0097975	5.87	3.7694e-05
A0A1D5U485	Methylthioribose kinase 1 OS=Oryza sativa subsp. japonica GN=MTK1 PE=2 SV=1	41.905	4.1544	14.2	4	4	1
A0A1D5U4G8	Carboxypeptidase OS=Triticum aestivum	57.061	21.599	18.7	8	14	1
A0A1D5U4G9	Adenosylhomocysteinase OS=Triticum aestivum	53.226	5.4112	42.9	17	37	0
A0A1D5U4L3	Autophagy-related protein 101 OS=Arabidopsis thaliana GN=ATG101 PE=1 SV=1	22.089	5.4178	11.1	2	2	2
A0A1D5U4M2	Protein argonaute 2 OS=Oryza sativa subsp. japonica GN=AGO2 PE=2 SV=2	113.19	40.581	18.1	17	21	2	0.852	0.759	0.902	1.232	0.985	1.139	0.912	1.059	1.163	1.335	0.025619	1.247	0.066259	0.934	0.51312
A0A1D5U4M6	Isoform 2 of Plant cysteine oxidase 3 OS=Arabidopsis thaliana GN=PCO3	36.496	11.74	11	2	2	2	0.946	1.279	1.456	1.076	0.992	0.918	0.893	1.068	0.967	0.811	0.22308	0.795	0.192579	0.981	0.78472
A0A1D5U4Y4	Polyadenylate-binding protein RBP45 OS=Nicotiana plumbaginifolia GN=RBP45 PE=1 SV=1	34.877	28.212	29.3	8	15	2	1.172	1.282	1.522	0.873	0.891	1.141	0.879	0.981	0.964	0.731	0.052023	0.71	0.0158437	0.972	0.82508
A0A1D5U500	Elongation factor 1-alpha 3 OS=Arabidopsis thaliana GN=A3 PE=1 SV=2	71.603	23.91	8.5	4	5	4	0.83	0.681	0.749	1.025	0.966	1.017	1.124	1.111	1.264	1.331	0.008601	1.548	0.0033832	1.163	0.029538
A0A1D5U505		72.205	1.4324	2.7	2	2	2	0.719	0.678	1.293	1.475	1.025	0.861	1.161	0.746	1.118	1.249	0.4052	1.125	0.59772	0.9	0.66678
A0A1D5U518	Peroxisomal (S)-2-hydroxy-acid oxidase GLO3 OS=Oryza sativa subsp. indica GN=GLO3 PE=3 SV=1	39.745	11.993	18.8	6	7	6	0.846	0.868	0.916	0.817	0.8	0.855	1.282	1.184	1.172	0.94	0.113203	1.383	0.00091714	1.472	0.00036138
A0A1D5U539	Protein EI24 homolog OS=Arabidopsis thaliana GN=At4g06676 PE=2 SV=1	36.101	2.1298	4.4	1	1	1
A0A1D5U551	Eukaryotic translation initiation factor 4B1 OS=Triticum aestivum GN=EIF4B PE=1 SV=1	48.862	19.622	40.5	17	22	3	0.779	0.697	0.711	1.167	1.017	1.153	1.066	1.078	1.061	1.526	0.00163753	1.465	0.0080369	0.96	0.47614
A0A1D5U586	Wound-induced basic protein OS=Phaseolus vulgaris GN=PR4 PE=2 SV=1	5.6053	5.9385	43.8	2	3	2	2.188	3.017	1.918	1.102	0.846	0.805	0.682	0.31	0.69	0.386	0.0047767	0.236	0.00744	0.611	0.125082
A0A1D5U5B8		42.177	8.4575	9	4	5	3	0.514	0.932	0.772	0.992	0.951	0.999	0.925	1.057	0.95	1.326	0.21894	1.322	0.16382	0.997	0.91672
A0A1D5U5C4	Putative invertase inhibitor OS=Platanus acerifolia PE=1 SV=1	19.011	10.188	20	3	4	3	1.719	1.442	1.516	1.111	1.069	1.018	0.839	0.756	0.773	0.684	0.0028767	0.506	0.00037684	0.74	0.00175946
A0A1D5U5C8	Probable pyridoxal 5'-phosphate synthase subunit PDX1.1 OS=Oryza sativa subsp. japonica GN=PDX11 PE=2 SV=1	45.616	40.09	18.1	7	20	5	0.45	0.57	0.521	0.746	0.753	0.784	1.409	1.353	1.383	1.482	0.0048817	2.69	0.000140914	1.816	3.2175e-06
A0A1D5U5E1		40.104	2.4361	3.7	1	1	1
A0A1D5U5E3	Vesicle-associated protein 1-2 OS=Arabidopsis thaliana GN=PVA12 PE=1 SV=1	27.329	35.901	38.5	9	12	9	1.111	1.071	1.111	0.931	1.077	0.959	1.038	1.032	0.992	0.901	0.082803	0.93	0.0178644	1.032	0.51482
A0A1D5U5I8		23.054	2.3645	4.2	1	2	1		0.532	0.431	1.053	0.935	0.979	1.529	0.76	0.978	2.054	0.0040435	2.262	0.066198	1.101	0.8042
A0A1D5U5J8	Casein kinase II subunit alpha-2 OS=Oryza sativa subsp. japonica GN=HD6 PE=3 SV=1	36.486	40.616	50	12	17	4	0.855	0.942	1.043	1.054	1.07	0.897	1.088	1.079	1.111	1.064	0.48442	1.154	0.127379	1.085	0.2763
A0A1D5U5L6		27.168	7.6124	6.4	1	1	1
A0A1D5U5M7	Probable low-specificity L-threonine aldolase 1 OS=Arabidopsis thaliana GN=THA1 PE=1 SV=1	38.182	9.8884	20.1	5	5	4	1.145	1.421	1.344	1.177	1.044	0.967	0.852	0.909	0.915	0.815	0.078182	0.684	0.0054198	0.839	0.048857
A0A1D5U5P3	4-hydroxy-7-methoxy-3-oxo-3,4-dihydro-2H-1,4-benzoxazin-2-yl glucoside beta-D-glucosidase 1a, chloroplastic OS=Triticum aestivum GN=GLU1A PE=1 SV=1	49.072	14.938	11	5	9	0
A0A1D5U674		40.292	1.142	5.2	2	3	1	0.94	1.063	0.914	0.944	0.949	1.023	1.051	1.159	1.114	1	0.98368	1.14	0.072222	1.14	0.027277
A0A1D5U6K7	Protein FLX-like 1 OS=Arabidopsis thaliana GN=FLXL1 PE=1 SV=1	40.664	51.292	24.3	8	9	8	0.665	0.713	0.804	1.099	1.061	0.978	1.07	1.006	1.054	1.438	0.005019	1.434	0.003402	0.997	0.96728
A0A1D5U6N6		45.826	14.079	13.5	5	6	5	0.406	0.703	0.446	0.971	0.893	0.961	1.113	1.238	1.118	1.817	0.067524	2.231	0.0086356	1.228	0.0093393
A0A1D5U6P2	THO complex subunit 4A OS=Arabidopsis thaliana GN=ALY1 PE=1 SV=1	26.574	93.79	31.4	6	6	6	0.555	0.418	0.659	0.865	0.926	1.113	1.087	1.047	1.076	1.779	0.0182781	1.967	0.034961	1.105	0.29896
A0A1D5U6X6	Glucose-6-phosphate 1-dehydrogenase OS=Triticum aestivum	50.946	12.469	15.7	7	9	5	0.522	0.491	0.562	0.794	0.84	0.884	1.437	1.271	1.353	1.599	0.00070369	2.578	5.8195e-05	1.613	0.00053587
A0A1D5U793		18.616	5.1975	7.1	1	2	1	0.645	0.602	0.462	0.927	0.906	1.006	1.351	1.184	1.357	1.661	0.0083555	2.277	0.00170398	1.371	0.0045845
A0A1D5U7A5	Isoform 2 of Chromatin remodeling protein EBS OS=Arabidopsis thaliana GN=EBS	24.951	12.419	31.7	6	7	4	0.878	0.893	0.818	1.153	1.048	0.955	1.037	1.064	1.07	1.219	0.032057	1.225	0.0020553	1.005	0.89714
A0A1D5U7A6	Zeta-carotene desaturase, chloroplastic/chromoplastic OS=Zea mays GN=ZDS1 PE=2 SV=1	58.755	5.0921	9.4	5	5	2	1.163	0.987	1.06	1.101	1.009	1.154	0.95	0.98	0.988	1.017	0.79174	0.909	0.129676	0.894	0.054563
A0A1D5U7F1	AP-4 complex subunit mu OS=Arabidopsis thaliana GN=AP4M PE=2 SV=1	42.906	16.107	15.9	5	5	5	0.884	0.81	0.928	0.975	0.846	0.954	1.329	1.222	1.037	1.058	0.39652	1.368	0.02022	1.293	0.040836
A0A1D5U7H6	DExH-box ATP-dependent RNA helicase DExH10 OS=Arabidopsis thaliana GN=HEN2 PE=1 SV=2	76.029	3.2957	3.1	2	2	2	1.272	1.082	0.919	1.026	0.96	1.133	1.2	0.964	0.846	0.953	0.71248	0.92	0.57062	0.965	0.71772
A0A1D5U7N5	Probable (S)-ureidoglycine aminohydrolase OS=Oryza sativa subsp. japonica GN=UGLYAH PE=1 SV=1	33.215	5.6521	10.9	2	3	1
A0A1D5U7Y5		47.049	2.2944	2.1	1	1	1
A0A1D5U807	Ribosomal protein L19 OS=Triticum aestivum	24.453	4.1553	32.7	6	10	1	1.298	1.075	1.474	1.209	1.364	1.294	0.755	0.678	0.7	1.005	0.90646	0.554	0.0038815	0.552	0.00023502
A0A1D5U868	Probable mitochondrial saccharopine dehydrogenase-like oxidoreductase At5g39410 OS=Arabidopsis thaliana GN=At5g39410 PE=1 SV=2	48.276	16.949	19.7	5	9	5	1.168	0.997	0.912	1.12	0.979	1.208	0.979	0.926	1.015	1.075	0.48126	0.949	0.56894	0.883	0.144199
A0A1D5U8D4	Probable protein phosphatase 2C 58 OS=Arabidopsis thaliana GN=At4g28400 PE=2 SV=1	33.444	16.087	26.2	8	9	3	1.054	1.203	1.205	1.644	1.74	1.558	0.358	0.531	0.419	1.427	0.0028392	0.378	0.00131739	0.265	0.000356
A0A1D5U8F8	Dirigent protein OS=Triticum aestivum	33.654	82.908	32.7	7	17	7	1.346	1.497	1.406	0.944	0.922	0.887	0.921	0.95	0.992	0.648	0.00026362	0.674	0.00046438	1.04	0.23796
A0A1D5U8F9	Dirigent protein OS=Triticum aestivum	34.248	1.5787	3.9	1	1	1
A0A1D5U8G2	Stress-response A/B barrel domain-containing protein HS1 OS=Arabidopsis thaliana GN=HS1 PE=1 SV=1	12.181	3.5174	29.7	3	9	1	1.372	1.406	1.543	0.913	1.09	0.787	0.95	0.933	0.953	0.646	0.0115206	0.656	0.00032104	1.016	0.8145
A0A1D5U8G9	Eukaryotic translation initiation factor 3 subunit M OS=Triticum aestivum	45.416	2.8275	21.3	6	9	1
A0A1D5U8J7	H/ACA ribonucleoprotein complex subunit 4 OS=Arabidopsis thaliana GN=CBF5 PE=1 SV=1	63.869	89.325	28.9	13	25	2	0.448	0.63	0.427	0.759	0.768	0.678	1.298	1.531	1.369	1.465	0.037085	2.789	0.00139903	1.904	0.00051653
A0A1D5U8R9	Probable cysteine protease RD19D OS=Arabidopsis thaliana GN=RD19D PE=2 SV=1	39.078	32.826	14.6	4	7	2	2.025	1.918	1.706	0.831	0.999	0.96	0.792	0.664	0.747	0.494	0.00072253	0.39	0.00020092	0.79	0.0365
A0A1D5U8V6		33.054	33.569	21	5	8	1	0.838	1.071	1.349	1.388	0.965	1.406	0.63	0.72	0.635	1.154	0.46994	0.609	0.02934	0.528	0.0087234
A0A1D5U8V8		38.601	11.97	6.8	2	2	2
A0A1D5U922	Beta-D-glucosyl crocetin beta-1,6-glucosyltransferase OS=Gardenia jasminoides GN=UGT94E5 PE=1 SV=1	40.615	34.097	20.9	6	8	2	2.891	2.662	2.469	1.143	1.235	1.213	0.125	0.368	0.171	0.448	9.8525e-05	0.083	0.015215	0.185	0.030644
A0A1D5U940	Nuclear pore complex protein NUP54 OS=Arabidopsis thaliana GN=NUP54 PE=1 SV=1	42.852	8.9515	11.2	3	3	3	1.21	0.744	0.689	0.987	0.93	1.012	1.1	1.331	1.067	1.108	0.52858	1.323	0.179341	1.194	0.078084
A0A1D5U963		47.682	34.677	7.4	2	2	2	0.613	0.487	0.634	0.898	1.047	1.09	1.425	1.088	1.187	1.75	0.0052172	2.134	0.0027245	1.219	0.120097
A0A1D5U985	Putative 12-oxophytodienoate reductase 5 OS=Oryza sativa subsp. japonica GN=OPR5 PE=2 SV=1	40.711	5.9844	16.3	6	11	2	0.714	0.859	0.659	0.672	0.939	0.963	1.358	1.229	1.298	1.153	0.38666	1.741	0.002596	1.509	0.023881
A0A1D5U9K9		21.156	9.5897	20.8	2	3	2	1.416	1.534	1.177	1.01	0.986	1.035	0.921	0.922	0.891	0.734	0.0191002	0.662	0.036065	0.902	0.0045576
A0A1D5U9L4		49.109	1.9079	4.2	2	2	2	1.255	0.989	1.3	0.906	0.901	0.923	1.132	1.048	1.037	0.77	0.098525	0.908	0.37294	1.178	0.0046222
A0A1D5UA19	Lon protease homolog, mitochondrial OS=Triticum aestivum	105.84	4.1109	1.7	1	1	1
A0A1D5UA79	NAD-dependent protein deacetylase SRT1 OS=Oryza sativa subsp. indica GN=SRT1 PE=2 SV=1	41.222	1.3715	2.7	1	1	1
A0A1D5UAA1	Vacuolar-sorting receptor 4 OS=Arabidopsis thaliana GN=VSR4 PE=2 SV=2	64.12	16.561	16.7	9	11	6	1.216	1.162	1.402	1.044	0.915	1.067	0.865	1.011	0.956	0.801	0.040501	0.749	0.0167157	0.936	0.37502
A0A1D5UAH8	FT-interacting protein 1 OS=Arabidopsis thaliana GN=FTIP1 PE=1 SV=1	118.31	4.1972	3.5	3	3	2	1.043	0.998	0.984	1.046	0.904	0.939	1.05	1.158	1.099	0.955	0.36906	1.093	0.056184	1.145	0.058944
A0A1D5UAI6		165.06	19.635	4.3	6	7	6	1.351	1.13	1.413	0.883	0.946	1.102	0.856	0.932	0.981	0.753	0.039883	0.711	0.0128619	0.945	0.51898
A0A1D5UAK7	Cysteine proteinase inhibitor OS=Triticum aestivum	16.907	7.728	24.4	3	8	2	2.066	1.775	1.878	1.114	0.865	0.958	0.816	0.684	0.838	0.514	0.0014563	0.409	0.00032037	0.796	0.080237
A0A1D5UAL3		54.346	2.0733	12.2	5	5	0
A0A1D5UAP7	Calcium-dependent protein kinase 19 OS=Oryza sativa subsp. japonica GN=CPK19 PE=2 SV=2	44.581	11.276	5.8	2	2	2	0.23	0.357	0.381	1.104	1.164	1.084	1.234	1.327	1.196	3.463	0.0156021	3.881	0.00103602	1.121	0.038736
A0A1D5UAY9	Peroxidase OS=Triticum aestivum	33.074	150.77	44.9	9	28	3	2.523	2.377	2.114	0.809	0.828	0.778	0.554	0.69	0.692	0.344	4.1115e-05	0.276	0.000139275	0.802	0.040777
A0A1D5UB33	Alpha-amylase/trypsin inhibitor CM2 OS=Triticum aestivum PE=1 SV=2	21.485	40.324	20.5	4	11	4	2.778	2.525	2.781	0.81	0.854	0.822	0.456	0.507	0.453	0.308	2.5064e-06	0.175	1.7977e-06	0.57	0.000141655
A0A1D5UB52	Phenylalanine ammonia-lyase OS=Triticum aestivum	76.207	10.774	5.1	3	4	2	0.688	0.894	0.603	0.912	0.84	0.843	0.995	1.367	0.892	1.188	0.194657	1.489	0.083942	1.254	0.183385
A0A1D5UB84	Peroxidase OS=Triticum aestivum	36.24	1.2396	2.7	1	1	1
A0A1D5UB92	Quinone-oxidoreductase QR2 OS=Triphysaria versicolor PE=1 SV=1	21.463	2.9853	52.7	9	13	1	0.727	0.467	1.295	1.095	0.94	0.854	1.407	1.213	0.87	1.161	0.4898	1.402	0.28344	1.208	0.33476
A0A1D5UBB0		114.76	34.922	19.2	16	19	13	0.648	0.666	0.739	1.328	1.134	1.016	0.928	1.024	0.901	1.694	0.0039364	1.39	0.0040972	0.82	0.089703
A0A1D5UBE7	Nuclear pore complex protein NUP214 OS=Arabidopsis thaliana GN=NUP214 PE=1 SV=1	183.77	2.1443	4	6	8	1
A0A1D5UBF5	Tricetin 3',4',5'-O-trimethyltransferase OS=Triticum aestivum GN=OMT2 PE=1 SV=1	38.753	5.3244	37.8	10	17	1	1.842	1.278	1.773	1.019	0.87	0.85	0.902	0.845	0.917	0.56	0.0115587	0.544	0.0073836	0.973	0.70738
A0A1D5UBI3	Elongation factor 1-beta OS=Triticum aestivum PE=1 SV=2	23.318	5.0616	40.8	9	31	1	0.479		0.485	0.788	1.263	1.026	1.303	1.082	0.822	2.128	0.024956	2.218	0.020398	1.042	0.83612
A0A1D5UBL3	Isopentenyl-diphosphate Delta-isomerase II, chloroplastic OS=Arabidopsis thaliana GN=IPP2 PE=1 SV=1	27.002	13.176	17.9	4	5	4	0.809	0.885	0.983	1.032	0.981	1.24	0.887	1.077	1.13	1.215	0.100683	1.156	0.199963	0.951	0.6498
A0A1D5UBP1		58.171	2.0678	2.9	1	1	1		1.862	1.187	1.427	1.405	0.941	0.357	0.547	0.817	0.825	0.50216	0.376	0.064017	0.456	0.040238
A0A1D5UBT1	Aldehyde dehydrogenase 22A1 OS=Arabidopsis thaliana GN=ALDH22A1 PE=2 SV=2	59.582	62.861	16.5	6	7	6	1.129	1.406	0.537	1.035	1.126	1.072	0.9	1.062	1.159	1.052	0.70538	1.016	0.78578	0.965	0.63478
A0A1D5UBT7	Isoform 4 of Serine/arginine-rich SC35-like splicing factor SCL33 OS=Arabidopsis thaliana GN=SCL33	24.005	8.0591	16.4	3	3	3	1.333	1.478	1.425	1.127	1.068	1.113	0.772	0.815	0.859	0.781	0.00198317	0.577	0.00022002	0.739	0.00096411
A0A1D5UBU7	H/ACA ribonucleoprotein complex subunit 4 OS=Arabidopsis thaliana GN=CBF5 PE=1 SV=1	61.371	4.7107	22.8	10	17	2	0.747	1.099	0.781	1.051	0.991	1.152	1.061	0.925	1.22	1.216	0.182259	1.22	0.22652	1.004	0.99424
A0A1D5UBV8	Eukaryotic translation initiation factor 4G OS=Triticum aestivum PE=1 SV=1	203.46	140.69	19.6	26	33	7	0.372	0.978	0.952	0.993	0.817	0.843	1.136	1.204	1.436	1.152	0.52192	1.64	0.150219	1.423	0.0193199
A0A1D5UBW6	Peptidyl-prolyl cis-trans isomerase OS=Triticum aestivum	13.216	9.8663	39	4	4	1
A0A1D5UC18	tRNA ligase 1 OS=Arabidopsis thaliana GN=RNL PE=1 SV=1	118.09	20.098	10.4	9	11	1	0.9	0.701	0.91	0.894	1.127	1.113	1.194	1.023	1.084	1.248	0.121038	1.315	0.044578	1.053	0.56196
A0A1D5UC46	Protein MRG1 OS=Arabidopsis thaliana GN=MRG1 PE=1 SV=1	36.458	29.87	23.8	6	6	6	1.062	1.005	1.063	1.017	0.913	1.065	1.122	0.989	1.01	0.957	0.40502	0.997	0.92936	1.042	0.52534
A0A1D5UC53	Protein ASPARTIC PROTEASE IN GUARD CELL 1 OS=Arabidopsis thaliana GN=ASPG1 PE=1 SV=1	48.015	1.1303	1.8	1	1	1
A0A1D5UC89	L-ascorbate oxidase homolog OS=Nicotiana tabacum PE=2 SV=1	59.801	6.9693	6.8	3	4	1	0.378	0.728	0.596	1.065	1.061	1.046	1.121	1.279	1.201	1.864	0.076956	2.116	0.0165981	1.135	0.08258
A0A1D5UCC9	DIBOA-glucoside dioxygenase BX6 OS=Zea mays GN=BX6 PE=1 SV=1	40.857	26.028	24.1	8	11	5	0.692	0.439	0.568	0.618	0.479	0.522	1.535	1.479	1.485	0.953	0.82014	2.648	0.0173609	2.779	0.0053956
A0A1D5UCK7	Brefeldin A-inhibited guanine nucleotide-exchange protein 5 OS=Arabidopsis thaliana GN=BIG5 PE=1 SV=2	169.19	4.3126	1.2	2	2	2	0.865	0.823	0.795	1.125	0.751	1.039	1.176	1.003	1.096	1.174	0.31018	1.319	0.0061644	1.123	0.38336
A0A1D5UCW4		41.245	29.417	19.1	5	8	5	0.772	1.213	1.002	1.046	1.172	0.937	1.061	1.008	1.016	1.056	0.66824	1.033	0.74642	0.978	0.79456
A0A1D5UD51	Protein RETICULATA, chloroplastic OS=Arabidopsis thaliana GN=RE PE=1 SV=1	44.667	1.397	4.4	2	3	1		0.531	1.787	0.282	0.624	0.566	1.01	1.686	1.236	0.423	0.27372	1.131	0.61572	2.671	0.025044
A0A1D5UD58	Probable ADP-ribosylation factor GTPase-activating protein AGD5 OS=Arabidopsis thaliana GN=AGD5 PE=1 SV=1	50.666	18.217	17.3	7	8	2	0.902	1.333	1.027	0.531	0.712	0.533	1.122	1.369	1.31	0.544	0.0159008	1.165	0.27792	2.14	0.0025759
A0A1D5UD87	Non-specific lipid transfer protein-like 1 OS=Oryza sativa subsp. japonica GN=LTPL1 PE=1 SV=1	16.996	4.29	10.1	1	1	1
A0A1D5UDE6	Polyadenylate-binding protein RBP45 OS=Nicotiana plumbaginifolia GN=RBP45 PE=1 SV=1	51.029	36.452	18.3	7	13	7	1.622	1.575	1.563	0.873	0.903	0.863	0.933	0.831	0.884	0.554	2.4033e-06	0.556	7.8206e-05	1.003	0.94868
A0A1D5UDF3	Beta-glucosidase 26 OS=Oryza sativa subsp. japonica GN=BGLU26 PE=1 SV=1	57.314	9.2485	19.7	9	16	2	1.455	1.924	1.411	0.668	1.147	0.645	0.844	1.029	1.05	0.514	0.03032	0.61	0.0155239	1.188	0.36266
A0A1D5UDY6		16.234	8.6516	19.1	2	2	2	1.732	1.418	1.55	1.011	1.013	0.912	0.77	0.961	0.853	0.625	0.0022604	0.55	0.0022615	0.88	0.147283
A0A1D5UE06	Acyl-[acyl-carrier-protein] desaturase 7, chloroplastic OS=Oryza sativa subsp. japonica GN=Os08g0200100 PE=2 SV=1	40.953	1.2536	5.4	2	3	1
A0A1D5UE17	Peroxidase OS=Triticum aestivum	24.388	2.0634	17.1	3	9	1		0.299	0.191	0.389	0.485	0.653	1.565	1.512	1.623	2.078	0.064203	6.395	0.075839	3.078	0.0170047
A0A1D5UE27	COMPASS-like H3K4 histone methylase component WDR5A OS=Arabidopsis thaliana GN=WDR5A PE=1 SV=1	42.987	22.967	9.6	3	4	3	0.376	0.635	0.489	1.186	0.999	1.126	1.139	1.091	0.991	2.207	0.00704	2.147	0.007441	0.973	0.70404
A0A1D5UEB9	ATP synthase subunit delta', mitochondrial OS=Ipomoea batatas PE=1 SV=1	21.587	6.3109	11.7	2	4	2	0.992	1.203	0.962	1.035	1.04	0.989	0.901	1.113	1.095	0.971	0.7436	0.985	0.88648	1.015	0.88938
A0A1D5UEI9	SNF1-related protein kinase regulatory subunit gamma-1-like OS=Arabidopsis thaliana GN=CBSCBS2 PE=1 SV=1	47.96	34.432	22.1	8	17	8	0.728	0.603	0.795	1.077	1.028	1.142	1.019	1.029	0.99	1.527	0.0078641	1.429	0.04772	0.936	0.113638
A0A1D5UEM3	Tyrosyl-DNA phosphodiesterase 1 OS=Arabidopsis thaliana GN=TDP1 PE=1 SV=1	72.142	4.3264	4.7	3	3	3	0.761	0.898	0.609	1.046	0.961	1.047	1.226	1.151	1.098	1.347	0.0561	1.532	0.020015	1.138	0.039336
A0A1D5UEP5	Amine oxidase OS=Triticum aestivum	88.234	5.5181	19.3	13	17	3	1.674	1.438	0.843	1.075	1.271	1.025	0.759	0.933	0.858	0.852	0.60098	0.645	0.136897	0.756	0.034775
A0A1D5UEP6	Beta-D-glucosyl crocetin beta-1,6-glucosyltransferase OS=Gardenia jasminoides GN=UGT94E5 PE=1 SV=1	40.704	8.3747	15.8	5	8	1	2.256	2.618	2.65	0.961	0.944	1.297	0.298	0.471	0.385	0.426	0.00170363	0.153	0.000182717	0.36	0.0036162
A0A1D5UEQ4	Pentatricopeptide repeat-containing protein At1g26460, mitochondrial OS=Arabidopsis thaliana GN=At1g26460 PE=1 SV=1	69.045	75.358	17.7	7	9	7	0.436	0.549	0.462	0.982	1.014	0.921	1.321	1.221	1.205	2.016	0.00070242	2.589	0.00021893	1.285	0.0034159
A0A1D5UEQ9		66.076	22.843	18.1	9	11	9	0.637	0.561	0.716	1.16	1.046	1.111	1.151	0.979	1.029	1.733	0.00193853	1.65	0.0040962	0.952	0.4242
A0A1D5UET2	Protein transport protein Sec24-like At3g07100 OS=Arabidopsis thaliana GN=At3g07100 PE=2 SV=2	112.95	-2	16.7	16	22	1	2.071	2.324	2.046	0.864	0.964	1.024	0.637	0.654	0.617	0.443	0.00022059	0.296	1.50871e-05	0.669	0.00159798
A0A1D5UEU4	Probable proteasome inhibitor OS=Arabidopsis thaliana GN=At3g53970 PE=1 SV=1	31.291	1.485	22.1	5	9	1	0.729	0.356	0.433	1.218	0.845	1.342	1.203	1.13	1.18	2.243	0.030919	2.314	0.053981	1.032	0.7591
A0A1D5UEV9	Sugar transporter ERD6-like 5 OS=Arabidopsis thaliana GN=At1g54730 PE=2 SV=2	50.962	36.301	8.8	3	3	3	0.917	1.748	1.569	0.351	0.941	1.175	0.704	1.093	1.325	0.583	0.21352	0.737	0.33298	1.266	0.48198
A0A1D5UEX7	Serine/threonine-protein kinase SAPK2 OS=Oryza sativa subsp. indica GN=SAPK2 PE=2 SV=2	37.557	6.1029	16.9	5	7	2
A0A1D5UF60	DNA-directed RNA polymerases II, IV and V subunit 9A OS=Arabidopsis thaliana GN=NRPB9A PE=1 SV=1	11.263	1.1608	10	1	1	1
A0A1D5UFJ3	Glycine-rich RNA-binding protein 3, mitochondrial OS=Arabidopsis thaliana GN=RBG3 PE=1 SV=1	68.174	36.94	4	2	5	2	1.248	1.676	1.627	0.821	0.953	0.836	0.802	0.918	0.997	0.574	0.0063232	0.597	0.0106796	1.041	0.65182
A0A1D5UFM0	40S ribosomal protein S12 OS=Triticum aestivum	15.234	63.49	58.7	8	30	2	0.941	0.978	0.943	0.981	0.937	0.9	1.119	1.075	1.106	0.985	0.59754	1.153	0.00118082	1.171	0.0045641
A0A1D5UFX4	Isoform 2 of GDSL esterase/lipase At1g28570 OS=Arabidopsis thaliana GN=At1g28570	43.572	27.703	19.4	6	8	4	1.34	1.856	1.243	0.858	0.766	0.873	1.077	0.988	1.064	0.563	0.0123609	0.705	0.056484	1.253	0.009901
A0A1D5UFY1	Polyadenylate-binding protein 2 OS=Arabidopsis thaliana GN=PABN2 PE=1 SV=1	68.889	6.3997	6.1	3	3	3
A0A1D5UG31	Methylmalonate-semialdehyde dehydrogenase [acylating], mitochondrial OS=Arabidopsis thaliana GN=ALDH6B2 PE=1 SV=2	55.284	98.02	35	12	20	1	0.588	0.786	0.573	1.063	1.092	1.051	1.231	1.149	1.096	1.647	0.037838	1.785	0.0052768	1.084	0.088244
A0A1D5UG33	Non-specific lipid-transfer protein OS=Triticum aestivum	18.438	7.9639	25.7	4	12	0
A0A1D5UG34	Non-specific lipid-transfer protein OS=Triticum aestivum	18.769	1.136	11	2	5	0
A0A1D5UG43	Peroxidase OS=Triticum aestivum	37.506	4.8879	7	2	2	1
A0A1D5UG45	Peroxidase OS=Triticum aestivum	30.848	17.282	26	5	6	5	1.932	1.706	1.966	0.8	0.732	0.768	0.767	0.824	1.008	0.41	6.3038e-05	0.464	0.00115614	1.13	0.2472
A0A1D5UGA2	Glutaredoxin-C6 OS=Oryza sativa subsp. japonica GN=GRXC6 PE=1 SV=2	8.4464	85.863	78	4	9	3	0.84	1.139	1.51	0.926	1.044	1.186	0.917	1.027	0.77	0.905	0.6966	0.778	0.2908	0.86	0.23772
A0A1D5UGC2	Serine racemase OS=Oryza sativa subsp. japonica GN=SERR PE=1 SV=2	32.887	6.5408	14.1	3	3	2	0.659	0.373	0.534	1.032	0.877	1.411	0.995	1.197	1.374	2.12	0.025002	2.277	0.011584	1.074	0.64842
A0A1D5UGN1	COMPASS-like H3K4 histone methylase component WDR5A OS=Arabidopsis thaliana GN=WDR5A PE=1 SV=1	79.246	14.317	9.6	5	5	1	0.794	0.95	0.562	1.13	0.997	1.283	1.148	0.977	1.04	1.479	0.074383	1.373	0.104241	0.928	0.45568
A0A1D5UGN4	Probable aldo-keto reductase 2 OS=Oryza sativa subsp. japonica GN=Os04g0338000 PE=2 SV=2	14.422	40.329	35.3	3	4	2	0.848	0.594	0.77	1.145	0.893	1.124	1.133	1.15	1.136	1.429	0.052863	1.546	0.052381	1.081	0.40274
A0A1D5UGQ5		82.637	26.409	13.9	7	8	4	0.508	0.718	0.472	1.053	0.927	1.211	1.169	1.222	1.207	1.879	0.0130156	2.119	0.027478	1.128	0.18332
A0A1D5UGR3	6,7-dimethyl-8-ribityllumazine synthase OS=Triticum aestivum	22.431	19.315	16.8	2	3	1	1.491	2.077	0.935	0.76	0.693	0.973	0.884	1.135	1.077	0.539	0.084382	0.688	0.24886	1.276	0.121161
A0A1D5UGR6	Isoform 2 of La protein 1 OS=Arabidopsis thaliana GN=LA1	48.379	9.4858	41.9	16	28	3	0.339	0.185	0.259	0.837	0.909	0.886	1.345	1.354	1.426	3.361	0.0196845	5.268	0.0106769	1.567	0.00012243
A0A1D5UGY3	Aspartic proteinase nepenthesin-2 OS=Nepenthes gracilis GN=nep2 PE=1 SV=1	50.527	32.142	18.9	6	17	2	1.996	1.808	2.002	0.947	0.983	0.921	0.738	0.773	0.708	0.491	5.521e-05	0.382	2.0801e-05	0.778	0.00136276
A0A1D5UH86	Protein transport protein SEC13 homolog B OS=Arabidopsis thaliana GN=SEC13B PE=1 SV=1	33.98	61.068	36.6	8	11	8	0.834	0.855	0.942	0.952	0.966	0.961	1.161	1.131	1.047	1.094	0.134297	1.269	0.0078576	1.16	0.042355
A0A1D5UHA7	Expansin-B15 OS=Oryza sativa subsp. japonica GN=EXPB15 PE=3 SV=2	26.873	3.9148	8.8	2	3	1	1.531	1.429	1.32	0.623	1.053	0.895	0.979	1.056	1.015	0.601	0.029943	0.713	0.0021768	1.186	0.34208
A0A1D5UHE2	CLIP-associated protein OS=Arabidopsis thaliana GN=CLASP PE=1 SV=1	160.39	33.643	7.7	9	11	6	0.968	0.675	0.762	0.976	0.914	0.971	1.12	1.153	1.129	1.19	0.162601	1.415	0.0779	1.189	0.00159707
A0A1D5UHG4	Probable methyltransferase PMT15 OS=Arabidopsis thaliana GN=At4g00750 PE=2 SV=1	70.849	12.246	14.6	7	7	7	0.829	0.826	0.908	0.934	0.894	0.887	1.105	1.209	1.02	1.059	0.169837	1.301	0.0107774	1.228	0.0170434
A0A1D5UHL2	Ethylene-responsive transcription factor ERF114 OS=Arabidopsis thaliana GN=ERF114 PE=1 SV=1	24.099	2.2019	5.5	1	1	1	0.86	0.885	1.036	1.143	1.18	1.352	0.86	0.939	0.94	1.321	0.022616	0.985	0.85484	0.745	0.0079044
A0A1D5UHN7	Small RNA degrading nuclease 3 OS=Arabidopsis thaliana GN=SDN3 PE=1 SV=1	52.087	7.4942	8.7	4	4	4	0.927	0.682	0.757	0.787	0.995	0.969	1.299	1.186	1.207	1.163	0.25836	1.56	0.0086642	1.342	0.0195789
A0A1D5UHV3		29.949	3.5541	6.3	2	2	2	0.237	0.882	0.771	1.068	1.05	1.263	1.185	0.965	1.174	1.789	0.22786	1.759	0.169961	0.983	0.8512
A0A1D5UHV8	23.2 kDa heat shock protein OS=Oryza sativa subsp. japonica GN=HSP23.2 PE=2 SV=2	21.775	28.349	50.7	8	19	3	1.103	1.229	1.333	1.203	1.028	1.221	0.819	0.822	0.881	0.942	0.48414	0.688	0.0034181	0.731	0.0065361
A0A1D5UHW3	ADP-ribosylation factor 1 OS=Arabidopsis thaliana GN=ARF1 PE=1 SV=2	20.581	3.2555	32	5	15	1	0.565	0.491	1.098	1.112	1.02	0.936	1.243	1.283	0.961	1.424	0.175496	1.619	0.11146	1.137	0.30518
A0A1D5UHW9	Enhancer of rudimentary homolog OS=Triticum aestivum	12.043	1.7863	11.7	1	1	1	1.147	2.392	0.716	1.302	1.283	1.085	0.752	0.455	0.933	0.863	0.94348	0.503	0.21404	0.583	0.05858
A0A1D5UI70		35.731	30.858	25.4	6	7	6	0.804	0.911	1.081	1.079	1.072	1.052	1.109	0.965	0.913	1.146	0.23822	1.068	0.53532	0.933	0.33664
A0A1D5UI94	Cytochrome b-c1 complex subunit Rieske, mitochondrial OS=Zea mays PE=2 SV=1	29.487	2.4289	19.8	4	9	1	0.674	1.033	1.2	0.953	1.208	1.345	0.932	0.937	0.932	1.206	0.36312	0.964	0.96432	0.799	0.169818
A0A1D5UIC2	2-oxoglutarate-dependent dioxygenase DAO OS=Oryza sativa subsp. japonica GN=DAO PE=2 SV=2	32.335	14.209	18.5	5	6	5	0.94	0.776	0.685	1.159	1.071	1.162	0.923	1.109	1.121	1.413	0.021079	1.313	0.067924	0.93	0.3281
A0A1D5UIH3	Dynamin-related protein 3A OS=Arabidopsis thaliana GN=DRP3A PE=1 SV=2	80.9	1.1419	14.7	10	11	1	0.905	1.167	1.24	0.985	0.775	1.102	1.085	1.048	1.053	0.864	0.35664	0.962	0.78738	1.113	0.37672
A0A1D5UII4		41.858	3.1148	12	4	4	1
A0A1D5UIJ2		125.53	2.01	1.3	1	1	1	1.43	0.517	0.873	0.39	1.19	0.536	1.289	1.303	1.471	0.75	0.51292	1.441	0.27064	1.92	0.149399
A0A1D5UIM2	Sulfotransferase OS=Triticum aestivum	41.357	5.9518	7.8	3	4	3	0.799	0.582	1.362	1.158	0.907	1.076	0.963	1.145	1.088	1.145	0.49662	1.165	0.44796	1.018	0.83352
A0A1D5UIS1		35.341	1.676	11.8	4	5	1
A0A1D5UIT7	Protein NBR1 homolog OS=Arabidopsis thaliana GN=NBR1 PE=1 SV=1	82.919	9.5199	3.7	2	2	2	1.131	1.206	1.377	1.027	1.008	1.128	1.025	0.91	0.833	0.852	0.079055	0.745	0.024356	0.875	0.122176
A0A1D5UIU6	Succinate dehydrogenase [ubiquinone] flavoprotein subunit, mitochondrial OS=Triticum aestivum	67.956	1.1745	25.2	12	22	2	0.999	1.094	0.998	0.995	1.18	0.867	0.999	1.073	1.074	0.984	0.81898	1.018	0.66642	1.034	0.67976
A0A1D5UJ27	Isoform 2 of Transcription factor PIF1 OS=Arabidopsis thaliana GN=PIF1	21.196	3.541	12	2	2	2	0.65	1.101	0.648	0.848	0.929	0.989	1.185	1.165	1.308	1.153	0.3952	1.525	0.065382	1.322	0.0081615
A0A1D5UJ29	Gamma-soluble NSF attachment protein OS=Arabidopsis thaliana GN=GSNAP PE=2 SV=1	31.032	9.6952	21.9	5	5	5		0.525	0.382	1.011	1.025	1.203	1.064	0.902	1.121	2.381	0.0079995	2.269	0.0107827	0.953	0.59876
A0A1D5UJ66		54.038	20.709	7.4	3	3	1		0.383	0.289	0.752	0.965	1.056	1.116	1.442	1.022	2.751	0.0091615	3.552	0.0049798	1.291	0.153617
A0A1D5UJG2	Protoporphyrinogen oxidase OS=Triticum aestivum	58.909	1.9478	13.8	6	7	0
A0A1D5UJL3	Multiple organellar RNA editing factor 2, chloroplastic OS=Arabidopsis thaliana GN=MORF2 PE=1 SV=1	24.22	1.0842	32.6	4	5	1	0.713	0.853	0.703	1.147	1.194	0.982	1.066	1.076	1.11	1.465	0.0114005	1.433	0.0045812	0.979	0.77908
A0A1D5UJQ2	Remorin OS=Solanum tuberosum PE=1 SV=1	17.768	1.6145	8.4	1	1	1		0.363	0.384	1.014	1.129	1.074	0.865	1.073	1.248	2.871	0.000176479	2.843	0.0050174	0.99	0.8663
A0A1D5UJS1	Ferredoxin--NADP reductase OS=Triticum aestivum	42.19	11.308	24.3	7	10	3	1.401	0.765	0.953	0.913	0.802	1.1	1.097	1.055	0.867	0.903	0.71132	0.968	0.97678	1.072	0.56548
A0A1D5UJS6	Tubulin-folding cofactor B OS=Arabidopsis thaliana GN=TFCB PE=1 SV=1	25.572	17.188	11.7	2	2	1	0.413	0.561	0.551	1.015	1.152	1.178	1.203	1.142	1.184	2.193	0.00193639	2.314	0.0137225	1.055	0.31998
A0A1D5UJV3	Mitochondrial fission protein ELM1 OS=Arabidopsis thaliana GN=ELM1 PE=1 SV=1	49.563	1.079	5.8	2	2	1
A0A1D5UJV6	Isoform 2 of Protein indeterminate-domain 4, chloroplastic OS=Arabidopsis thaliana GN=IDD4	55.053	2.676	4.1	3	3	3	1.977		1.389	0.712	1.318			0.765	0.872	0.603	0.2695	0.486	0.064062	0.806	0.64208
A0A1D5UJY0	Oleosin OS=Triticum aestivum	18.219	43.227	32.2	6	23	1	2.212	1.997	2.363	1.089	0.996	0.903	0.489	0.513	0.566	0.455	0.00041754	0.239	2.2686e-05	0.525	0.00073988
A0A1D5UJY5	Putative syntaxin-131 OS=Arabidopsis thaliana GN=SYP131 PE=3 SV=1	31.609	1.1838	3.2	1	1	1	1.073	0.717	0.903	0.847	0.864	0.781	1.356	1.141	1.278	0.925	0.61876	1.402	0.051945	1.515	0.0022215
A0A1D5UK04	Ultraviolet-B receptor UVR8 OS=Arabidopsis thaliana GN=UVR8 PE=1 SV=1	46.849	2.4347	28.5	10	22	1
A0A1D5UK19		40.091	3.0686	8.3	3	3	2	0.956	0.836	1.196	1.235	1.095	1.024	0.955	0.913	0.821	1.122	0.354	0.9	0.44422	0.802	0.035997
A0A1D5UK36		53.92	1.412	1.4	1	1	1				0.597	1.6	1.716	0.434	0.31	0.617					0.348	0.065358
A0A1D5UK42	Calcium-dependent protein kinase 13 OS=Oryza sativa subsp. japonica GN=CPK13 PE=2 SV=1	48.06	5.2246	4.1	1	1	1	0.62	0.574	1.053	0.965	0.714	1.491	1.052	1.161	1.161	1.411	0.30568	1.502	0.083657	1.064	0.66854
A0A1D5UKA2	Probable sulfate transporter 3.3 OS=Arabidopsis thaliana GN=SULTR3;3 PE=2 SV=2	64.292	1.2075	1.7	1	1	1
A0A1D5UKB9	Protease Do-like 8, chloroplastic OS=Arabidopsis thaliana GN=DEGP8 PE=1 SV=1	46.481	2.077	2.7	1	2	1
A0A1D5UKG2	PLAT domain-containing protein 1 OS=Arabidopsis thaliana GN=PLAT1 PE=1 SV=1	19.842	20.005	10.6	1	1	1	1.202	0.956	1.081	0.793	0.863	0.801	1.074	1.206	1.307	0.759	0.0187404	1.107	0.30278	1.46	0.0039433
A0A1D5UKH0	Sucrose nonfermenting 4-like protein OS=Arabidopsis thaliana GN=SNF4 PE=1 SV=1	18.726	2.3889	7.1	1	1	1
A0A1D5UKK4	Desiccation-related protein PCC3-06 OS=Craterostigma plantagineum PE=2 SV=1	28.554	3.7571	34.2	10	25	1	0.573	0.555	0.661	1.257	1.316	1.054	1.041	1.055	1.012	2.027	0.00122354	1.737	0.00054343	0.857	0.094478
A0A1D5UKK5		29.545	2.0309	36.6	12	25	0
A0A1D5UKK8		62.812	19.583	12.3	5	6	1	0.768	1.271	1.072	1.23	1.062	0.894	0.887	1.216	0.903	1.024	0.84404	0.966	0.90066	0.944	0.68316
A0A1D5UKQ5	Clathrin interactor EPSIN 1 OS=Arabidopsis thaliana GN=EPSIN1 PE=1 SV=1	63.839	20.369	12.3	6	6	6	0.398	0.385	0.328	0.789	0.814	0.73	1.492	1.448	1.49	2.1	0.00039707	3.987	2.0746e-05	1.899	4.2663e-05
A0A1D5UKR2	Oxalate--CoA ligase OS=Arabidopsis thaliana GN=AAE3 PE=1 SV=1	55.517	52.395	20.3	7	12	1	0.436	0.538	0.938	1.157	1.304	0.859	0.921	1.299	1.172	1.736	0.085456	1.774	0.06916	1.022	0.8781
A0A1D5UKT3	Coatomer subunit epsilon OS=Triticum aestivum	31.591	30.709	26.5	6	10	6	0.619	0.532	0.691	0.942	1.004	0.909	1.248	1.235	1.215	1.55	0.0054798	2.008	0.0115601	1.295	0.00099761
A0A1D5UKX4	Adenosylhomocysteinase OS=Triticum aestivum	53.255	112.56	44.3	18	41	2	0.884	0.799	0.589	0.816	0.907	0.861	1.246	1.198	1.03	1.137	0.32168	1.529	0.032142	1.344	0.0110152
A0A1D5UL05	Isoform 2 of Heavy metal-associated isoprenylated plant protein 7 OS=Arabidopsis thaliana GN=HIPP07	25.524	3.9521	14.3	4	5	4	0.882	0.777	0.776	0.891	0.935	0.827	1.119	1.053	1.281	1.09	0.194798	1.418	0.0083953	1.302	0.0184229
A0A1D5UL37	Peroxidase OS=Triticum aestivum	35.68	157.96	48.8	12	26	3	2.361	2.093	1.963	0.882	0.807	0.666	0.782	0.748	0.769	0.367	0.00052379	0.358	5.5682e-05	0.976	0.8542
A0A1D5UL60	Glycosyltransferase OS=Triticum aestivum	51.547	1.2708	3.9	1	1	1	0.442	1.415	1.099	0.84	1.177	0.925	0.896	1.128	1.228	0.995	0.8083	1.1	0.6187	1.105	0.50046
A0A1D5ULA5	Protein argonaute 2 OS=Oryza sativa subsp. japonica GN=AGO2 PE=2 SV=2	110.11	2.1728	18.8	17	22	2	0.957	1.049	0.982	1.127	0.772	1.147	1.094	1.112	0.977	1.019	0.97686	1.065	0.27242	1.045	0.68914
A0A1D5ULJ1	MLP-like protein 423 OS=Arabidopsis thaliana GN=MLP423 PE=2 SV=1	15.971	2.7392	27.1	4	5	1
A0A1D5ULL1	Protein FATTY ACID EXPORT 1, chloroplastic OS=Arabidopsis thaliana GN=FAX1 PE=1 SV=1	24.848	2.0777	7.7	1	1	1
A0A1D5ULL6		23.603	12.308	27.2	5	9	1	1.372	1.262	1.211	0.951	0.94	0.947	1.011	0.988	1.011	0.738	0.0145561	0.783	0.0029012	1.061	0.0021821
A0A1D5ULN7	Arogenate dehydratase OS=Triticum aestivum	38.952	6.9345	7.2	2	2	2
A0A1D5ULR8	Probable aquaporin TIP3-2 OS=Oryza sativa subsp. japonica GN=TIP3-2 PE=2 SV=2	27.573	24.898	9.8	2	3	2	1.534	1.76	1.347	1.359	1.212	1.088	0.616	0.748	0.632	0.788	0.078597	0.43	0.00102171	0.546	0.0023823
A0A1D5ULV0	Aspartyl protease family protein At5g10770 OS=Arabidopsis thaliana GN=At5g10770 PE=2 SV=1	30.889	8.3288	5.4	1	1	1	0.285	1.187	1.082	1.085	1.025	0.668	1.304	0.915	1.322	1.088	0.6525	1.386	0.3645	1.275	0.26704
A0A1D5ULY2		31.065	18.324	17.2	4	4	4	1.463	1.511	1.389	0.869	0.842	0.96	0.927	0.938	1.068	0.612	0.00045653	0.672	0.00150382	1.098	0.196796
A0A1D5ULZ1	Protein ANTAGONIST OF LIKE HETEROCHROMATIN PROTEIN 1 OS=Arabidopsis thaliana GN=ALP1 PE=1 SV=1	32.704	2.3827	3.9	1	2	1	0.766	1.277	0.732	1.247	0.945	1.336	0.856	1.186	0.828	1.271	0.2742	1.034	0.81338	0.813	0.25108
A0A1D5UM03		32.272	1.3992	4.5	1	1	1	0.972	1.013	1.232	0.853	0.797	0.848	1.226	1.188	1.12	0.776	0.031336	1.099	0.27304	1.415	0.00053852
A0A1D5UMA7	V-type proton ATPase subunit D OS=Arabidopsis thaliana GN=VHA-D PE=1 SV=2	26.994	17.819	29.6	5	6	5	0.356	0.698	0.656	1.019	1.098	1.021	1.155	1.161	1.221	1.835	0.095384	2.068	0.070381	1.127	0.0166642
A0A1D5UMD8	Aquaporin PIP2-5 OS=Zea mays GN=PIP2-5 PE=1 SV=1	30.093	9.2879	16	3	5	1
A0A1D5UME1	IAA-amino acid hydrolase ILR1-like 5 OS=Oryza sativa subsp. japonica GN=ILL5 PE=2 SV=1	44.596	1.1159	12.3	3	3	1
A0A1D5UMI5		51.392	1.3068	2.7	1	1	1
A0A1D5UMJ6	Valine--tRNA ligase, chloroplastic/mitochondrial 2 OS=Arabidopsis thaliana GN=EMB2247 PE=3 SV=1	67.997	2.7511	3.7	2	2	1
A0A1D5UML5	Peroxidase OS=Triticum aestivum	36.444	110.65	25.8	6	9	3	1.076	1.162	0.894	0.927	0.729	0.904	0.949	1.125	1.316	0.817	0.138238	1.082	0.567	1.324	0.084078
A0A1D5UMR2	Prohibitin-3, mitochondrial OS=Arabidopsis thaliana GN=PHB3 PE=1 SV=1	28.614	55.736	53.6	10	22	1	1.643	1.386	1.449	1.125	1.078	0.974	0.955	0.678	0.83	0.709	0.0067428	0.55	0.0056379	0.775	0.072324
A0A1D5UMT7	Proline--tRNA ligase, chloroplastic/mitochondrial OS=Arabidopsis thaliana GN=OVA6 PE=2 SV=1	37.976	3.3752	11.6	3	3	2	0.701	0.742	0.86	1.335	0.989	0.942	1.155	1.079	1.046	1.418	0.052478	1.424	0.0061954	1.004	0.89636
A0A1D5UMV3	Glycosyltransferase OS=Triticum aestivum	50.886	16.897	10.6	4	4	3	1.2	0.983	1.209	0.997	1.012	0.858	1.153	1.021	0.99	0.845	0.124655	0.933	0.45898	1.104	0.23146
A0A1D5UMY3	Protein MICRORCHIDIA 4 OS=Arabidopsis thaliana GN=MORC4 PE=1 SV=2	7.9006	2.7513	19.4	1	1	1
A0A1D5UMZ1	Beta-D-xylosidase 4 OS=Arabidopsis thaliana GN=BXL4 PE=1 SV=1	70.015	65.379	17.3	9	16	2	0.842	1.266	0.797	1.087	1.157	1.038	1.246	0.911	0.845	1.13	0.39188	1.033	0.84044	0.915	0.45054
A0A1D5UMZ9		11.176	3.2924	22.4	2	3	2	2.14	1.815	2.02	0.887	1.011	0.774	0.767	0.808	0.69	0.447	0.00088305	0.379	0.000136115	0.848	0.147344
A0A1D5UNJ5	Carboxyvinyl-carboxyphosphonate phosphorylmutase, chloroplastic OS=Arabidopsis thaliana GN=At1g77060 PE=1 SV=2	51.949	1.3383	23.1	9	13	1		0.484		1.307	1.033	0.829	0.754	0.929	0.894	2.183		1.775		0.813	0.25626
A0A1D5UNJ8	Polyadenylate-binding protein OS=Triticum aestivum	72.295	79.09	30.3	17	29	0
A0A1D5UNN5	Protein disulfide-isomerase 5-4 OS=Arabidopsis thaliana GN=PDIL5-4 PE=2 SV=1	33.246	21.791	21.5	5	7	4	1.772	1.64	1.817	0.915	0.935	0.864	0.817	0.806	0.905	0.519	7.6059e-05	0.483	0.000104605	0.931	0.174203
A0A1D5UNU5	Glycosyltransferase OS=Triticum aestivum	51.054	9.0964	3.8	1	1	1
A0A1D5UNY6		46.051	2.0422	3.3	1	1	1	0.744	0.698	0.543	0.998	0.808	0.96	1.276	1.412	1.155	1.393	0.044016	1.936	0.0040407	1.389	0.0193196
A0A1D5UP23	Protein HEAT INTOLERANT 4 OS=Arabidopsis thaliana GN=HIT4 PE=1 SV=1	39.111	2.131	13.4	4	5	1
A0A1D5UP67	D-galacturonate reductase OS=Fragaria ananassa GN=GALUR PE=1 SV=1	33.007	7.7827	6.7	1	1	1	0.649	0.735	0.467	1.06	1.412	1.318	0.952	1.344	0.739	2.048	0.0105846	1.64	0.093537	0.801	0.27434
A0A1D5UP68	Deoxymugineic acid synthase 1-D OS=Triticum aestivum GN=DMAS1-D PE=2 SV=1	29.747	5.0412	37	7	11	3	0.797	1.084	1.073	1.099	1.112	0.805	1.064	0.716	1.284	1.021	0.89874	1.037	0.9328	1.016	0.99294
A0A1D5UP75	Organic cation/carnitine transporter 4 OS=Arabidopsis thaliana GN=OCT4 PE=2 SV=1	54.872	3.6699	3.1	1	1	1	1.032	1.329	1.064	1.218	1.033	1.218	0.873	0.792	0.982	1.013	0.87438	0.773	0.065141	0.763	0.030744
A0A1D5UP78	Anthocyanidin reductase ((2S)-flavan-3-ol-forming) OS=Vitis vinifera GN=ANR PE=3 SV=1	35.632	2.5547	3.6	1	2	1					1.069		0.612	0.793						0.657
A0A1D5UP81	MAP3K epsilon protein kinase 1 OS=Arabidopsis thaliana GN=M3KE1 PE=1 SV=1	113.88	4.7995	1.5	1	1	1
A0A1D5UP90	ATP-dependent 6-phosphofructokinase OS=Triticum aestivum GN=PFK	50.731	58.177	34.5	14	21	3	1.156	1.507	1.496	1.061	1.066	1.005	0.857	0.961	0.985	0.753	0.036217	0.674	0.0160797	0.895	0.074425
A0A1D5UPA8	Cysteine proteinase inhibitor OS=Triticum aestivum	14.937	2.6208	25	3	6	1	1.067	1.406	1.436	1.131	1.129	1.001	0.83	0.862	0.915	0.834	0.169164	0.667	0.0164216	0.799	0.0106826
A0A1D5UPC7	Cell division protein FtsZ homolog 2-1, chloroplastic OS=Arabidopsis thaliana GN=FTSZ2-1 PE=1 SV=2	48.766	23.608	14.7	4	4	3	0.707	1.164	0.829	1.065	1.021	1.175	1.153	0.916	1.038	1.208	0.24294	1.151	0.38268	0.953	0.55086
A0A1D5UPH1	Splicing factor-like protein 1 OS=Arabidopsis thaliana GN=SF1 PE=1 SV=1	76.479	28.669	12.9	7	8	7	0.717	0.417	0.68	0.876	0.977	0.887	1.149	1.103	0.934	1.51	0.067038	1.756	0.033045	1.163	0.10934
A0A1D5UPI1	Glucose-6-phosphate 1-dehydrogenase OS=Triticum aestivum	57.818	36.463	26.3	13	17	7	0.77	0.692	0.673	0.981	1.041	0.987	1.137	1.146	1.111	1.409	0.00158301	1.59	0.00038039	1.128	0.0045635
A0A1D5UPJ6	Pyruvate kinase OS=Triticum aestivum	55.431	235.17	39.9	17	35	1	0.556	0.526	0.43	1.061	1.08	1.433	1.143	1.276	0.934	2.364	0.0023605	2.218	0.002719	0.938	0.66516
A0A1D5UPJ9	UBX domain-containing protein OS=Triticum aestivum	50.293	7.2701	7.5	3	4	3	0.993	0.812	0.99	1.114	1.103	1.062	0.963	1.084	1.048	1.173	0.074056	1.107	0.2355	0.944	0.197781
A0A1D5UPL2		26.633	2.5334	4.9	1	2	1	1.626	1.475	1.193	0.877	0.743	1.161	1.159	0.668	0.876	0.648	0.049484	0.629	0.059081	0.972	0.868
A0A1D5UPN4		61.99	1.1158	1.8	1	2	1	1.311	1.019	1.389	1.307	0.95	0.898	0.82	0.871	0.96	0.848	0.32282	0.713	0.034761	0.84	0.2663
A0A1D5UPP7		28.597	7.2606	22.8	5	13	1	2.002	2.119	1.863	0.839	0.918	0.889	0.846	0.653	0.776	0.442	5.8798e-05	0.38	0.00033529	0.86	0.124679
A0A1D5UPU0	Fructan 6-exohydrolase OS=Triticum aestivum GN=6-FEH PE=1 SV=1	61.772	10.566	6.5	3	3	1
A0A1D5UPX2	Soluble inorganic pyrophosphatase OS=Zea mays GN=IPP PE=2 SV=1	23.969	8.8552	27.5	6	15	3	1.646	1.932	1.691	1.104	1.008	1.05	0.702	0.754	0.681	0.6	0.00081884	0.406	0.000100138	0.676	0.0006049
A0A1D5UQ18	Isoform 2 of Protein argonaute 1B OS=Oryza sativa subsp. japonica GN=AGO1B	122.11	29.725	14.2	13	20	2	0.721	0.77	0.804	1.074	1.04	0.975	1.158	1.044	1.232	1.346	0.0022152	1.496	0.0022435	1.112	0.136077
A0A1D5UQH1		95.929	15.612	9.4	8	10	2	0.509	0.453	0.547	0.963	1.142	1.119	1.087	1.041	1.224	2.137	0.00058456	2.221	0.00040051	1.04	0.61492
A0A1D5UQH7	Small RNA-binding protein 11, chloroplastic OS=Arabidopsis thaliana GN=S-RBP11 PE=2 SV=1	14.995	2.4293	12.9	2	2	1	1.675	2.047	2.055	1.074	1.019	0.789	0.757	0.614	0.772	0.499	0.0038989	0.371	0.00057533	0.744	0.071538
A0A1D5UQS0	Peroxidase OS=Triticum aestivum	26.86	2.4661	20.8	4	7	1	1.909	1.521	1.71	0.778	0.635	0.839	0.979	1.083	0.906	0.438	0.00144417	0.577	0.0027986	1.318	0.04588
A0A1D5UQS7		43.685	17.58	11.3	3	3	1	0.542	1.98	1.427	1.081	0.806	1.179	0.911	0.958	0.845	0.776	0.75926	0.687	0.59658	0.885	0.4119
A0A1D5UQX8	60S ribosomal protein L14-1 OS=Arabidopsis thaliana GN=RPL14A PE=2 SV=1	15.459	15.13	34.1	6	9	6	0.737	0.659	0.738	1.091	1.059	0.965	1.196	1.08	1.152	1.46	0.00198499	1.606	0.00058168	1.1	0.112622
A0A1D5UR06	Zinc finger CCCH domain-containing protein 32 OS=Oryza sativa subsp. japonica GN=Os04g0671800 PE=2 SV=1	78.285	1.2539	2.1	1	1	1	1.079	1.277	1.095	1.06	1.043	0.845	0.897	1	1.184	0.854	0.15306	0.893	0.29444	1.045	0.7146
A0A1D5UR24	Probable ribose-5-phosphate isomerase 2 OS=Arabidopsis thaliana GN=RPI2 PE=1 SV=1	28.645	24.564	35.6	7	11	7	0.798	0.635	0.707	0.828	0.868	0.74	1.236	1.36	1.227	1.138	0.180181	1.786	0.00138429	1.569	0.00144198
A0A1D5UR27		185.17	118.85	17.3	21	26	3	0.492	0.434	0.684	0.862	0.826	0.989	1.217	1.381	1.466	1.663	0.022999	2.524	0.0029987	1.518	0.0056646
A0A1D5UR40	COP9 signalosome complex subunit 8 OS=Arabidopsis thaliana GN=CSN8 PE=1 SV=1	20.282	4.6586	11.2	2	2	1	0.506	0.829	0.357	1.008	1.14	1.187	1.209	1.169	1.098	1.971	0.041803	2.054	0.086857	1.042	0.49028
A0A1D5UR61	Gamma-aminobutyrate transaminase 1, mitochondrial OS=Oryza sativa subsp. japonica GN=OSL2 PE=1 SV=2	53.708	28.689	19.6	7	9	1	0.472	1.273	0.994	0.893	0.986	1.308	0.859	1.216	1.068	1.164	0.53074	1.147	0.54458	0.986	0.94792
A0A1D5UR98	Anamorsin homolog OS=Triticum aestivum	27.74	23.672	36.9	7	8	1
A0A1D5URB0		33.706	26.775	20.6	5	7	1	0.844	0.704	0.944	1.199	1.22	1.166	1.063	0.907	0.962	1.439	0.050343	1.177	0.159698	0.818	0.0135192
A0A1D5URC7	Nudix hydrolase 26, chloroplastic OS=Arabidopsis thaliana GN=NUDT26 PE=1 SV=1	23.742	12.431	27.1	4	6	1	1.374	1.215	1.179	1.153	1.136	0.875	0.825	0.854	1.102	0.84	0.149123	0.738	0.039078	0.879	0.36758
A0A1D5URN4	26S proteasome non-ATPase regulatory subunit 13 homolog B OS=Arabidopsis thaliana GN=RPN9B PE=1 SV=1	42.583	4.606	3.2	1	1	1	1.177	1.071	1.008	0.796	0.792	0.746	1.244	1.281	1.151	0.717	0.0026235	1.129	0.091177	1.575	0.00028283
A0A1D5URN6	Probable beta-D-xylosidase 6 OS=Arabidopsis thaliana GN=BXL6 PE=2 SV=1	61.958	6.9731	5.9	3	3	3	0.405	0.475	0.341	1.108	0.827	1.104	1.26	1.465	1.203	2.489	0.0025841	3.217	0.00047968	1.293	0.082497
A0A1D5URN8	Thioredoxin M2, chloroplastic OS=Oryza sativa subsp. japonica GN=Os04g0530600 PE=2 SV=2	19.497	51.609	23.1	3	6	3	1.586	1.598	1.411	0.825	0.956	0.887	0.916	0.886	0.906	0.581	0.00074473	0.589	0.00022013	1.015	0.72318
A0A1D5URS1	Adenosylhomocysteinase OS=Triticum aestivum	53.196	7.4935	42.9	17	38	1	0.315	0.44	0.409	1.047	1.051	1.16	1.182	1.289	1.289	2.799	0.00062412	3.23	0.00036069	1.154	0.031545
A0A1D5URU5	D-3-phosphoglycerate dehydrogenase OS=Triticum aestivum	64.907	5.2443	21.4	11	21	1
A0A1D5URU7	Alpha-N-acetylglucosaminidase OS=Arabidopsis thaliana GN=NAGLU PE=2 SV=1	91.559	4.4184	2.7	2	2	2	1.445	1.201	1.392	0.752	1.081	1.198	0.933	1.008	0.818	0.751	0.117342	0.683	0.0101028	0.91	0.63632
A0A1D5URY0		55.302	56.379	30.6	13	25	4	0.877	0.916	1.011	1.118	1.19	1.155	0.923	1.025	0.938	1.235	0.0097001	1.029	0.6084	0.833	0.0079601
A0A1D5URZ6	Hsp70-Hsp90 organizing protein OS=Triticum aestivum GN=HOP PE=1 SV=1	64.124	86.889	41.8	21	39	3	0.928	0.358	0.606	1.249	1.005	1.262	1.128	1.033	0.986	1.858	0.07354	1.663	0.172261	0.895	0.27178
A0A1D5URZ9	Plant UBX domain-containing protein 1 OS=Arabidopsis thaliana GN=PUX1 PE=1 SV=1	29.639	15.846	7.3	1	1	1	1.311	0.869	1.37	0.977	0.948	1.081	0.917	1.106	0.969	0.847	0.38056	0.843	0.37686	0.995	0.93204
A0A1D5US32	Ubiquinone biosynthesis protein COQ4 homolog, mitochondrial OS=Arabidopsis thaliana GN=At2g03690 PE=2 SV=1	20.857	8.4343	14.1	2	3	2	1.055	0.916	1.247	0.942	0.876	1.086	1.028	1.146	1.029	0.902	0.4172	0.995	0.98456	1.103	0.23814
A0A1D5US45	DNA-directed RNA polymerases II and IV subunit 5A OS=Arabidopsis thaliana GN=NRPB5A PE=1 SV=1	23.569	4.8065	9.8	2	3	2	0.422	0.768	0.433	1.053	1.155	0.868	1.138	1.418	1.168	1.895	0.034156	2.295	0.0139788	1.211	0.151205
A0A1D5US77	Plant UBX domain-containing protein 4 OS=Arabidopsis thaliana GN=PUX4 PE=1 SV=1	33.092	3.3704	42.1	12	16	1		1.046	1.011	1.19	0.569	0.668	0.564	1.25	1.487	0.787	0.38688	1.07	0.9767	1.36	0.49452
A0A1D5US94	Acetylserotonin O-methyltransferase 1 OS=Oryza sativa subsp. japonica GN=ASMT1 PE=1 SV=1	38.768	86.064	22.9	5	7	5	1.215	1.238	1.145	1.159	1.144	1.059	0.751	0.876	0.796	0.934	0.137197	0.673	0.0014381	0.721	0.0034359
A0A1D5USA4	NDR1/HIN1-like protein 12 OS=Arabidopsis thaliana GN=NHL12 PE=2 SV=1	16.443	19.702	35.3	3	4	3	0.975	1.43	0.817	0.885	0.621	1.022	1.324	1.055	1.134	0.785	0.3479	1.09	0.57094	1.39	0.100544
A0A1D5USW3	Putative 12-oxophytodienoate reductase 11 OS=Oryza sativa subsp. japonica GN=OPR11 PE=2 SV=1	40.877	3.9544	18.4	5	9	0
A0A1D5UT64	Farnesylcysteine lyase OS=Arabidopsis thaliana GN=FLCY PE=1 SV=1	55.048	4.6994	4.6	2	5	0
A0A1D5UTG3	Non-specific lipid-transfer protein 2G OS=Triticum aestivum PE=1 SV=2	11.148	5.76	35	3	4	3
A0A1D5UTK9	Cytochrome b561 and DOMON domain-containing protein At3g07570 OS=Arabidopsis thaliana GN=At3g07570 PE=2 SV=1	34.074	1.9674	3.2	1	1	1
A0A1D5UTM8	Histidinol dehydrogenase, chloroplastic OS=Triticum aestivum	46.67	19.001	9.9	3	4	3	0.682	0.735	0.722	1.177	0.915	1.153	1.106	1.063	1.203	1.517	0.0080232	1.576	0.00044478	1.039	0.64992
A0A1D5UTS2		13.852	3.3089	17.6	2	2	2	2.625	2.481	2.389	1.023	0.845	0.973	0.485	0.599	0.415	0.379	0.000102792	0.2	0.000121417	0.528	0.0058392
A0A1D5UTV7		17.288	37.541	35.1	4	8	2	2.117	3.078	1.725	0.845	0.623	0.852	0.768	0.626	0.767	0.335	0.0056414	0.312	0.0033637	0.931	0.62474
A0A1D5UTW2	11-beta-hydroxysteroid dehydrogenase-like 3 OS=Arabidopsis thaliana GN=HSD3 PE=3 SV=1	26.182	1.4443	4.7	1	1	1	1.068	0.87	0.584	0.967	1.155	1.063	1.042	0.768	1.479	1.263	0.2301	1.304	0.37286	1.033	0.99606
A0A1D5UTZ2	Quinone-oxidoreductase QR2 OS=Triphysaria versicolor PE=1 SV=1	21.497	36.987	49.5	8	12	1	1.741	1.861	1.829	0.807	0.794	0.776	0.927	0.761	1.037	0.438	1.7854e-06	0.502	0.00166365	1.146	0.2935
A0A1D5UTZ5	Glutathione hydrolase 1 OS=Arabidopsis thaliana GN=GGT1 PE=2 SV=1	51.413	4.6677	5.2	2	2	2	1.417	1.73	1.664	0.693	0.728	0.875	0.97	1.029	1.042	0.477	0.00137896	0.632	0.0021781	1.324	0.0183984
A0A1D5UTZ7		30.858	5.7683	18.6	4	5	2	1.707	2.135	1.851	1.001	1.175	0.819	0.528	0.825	0.749	0.526	0.0062247	0.369	0.0025751	0.702	0.102597
A0A1D5UU00	IAA-amino acid hydrolase ILR1-like 5 OS=Oryza sativa subsp. japonica GN=ILL5 PE=2 SV=1	44.822	11.057	10.4	3	4	1		1.001	0.978	0.765	0.94	0.97	0.771	0.878	1.451	0.901	0.33922	1.044	0.98628	1.159	0.6103
A0A1D5UU04	Peroxidase OS=Triticum aestivum	35.388	36.037	34	8	21	1	1.323	1.913	1.056	1.315	0.624	0.997	0.917	0.659	1.174	0.684	0.22886	0.641	0.140218	0.937	0.871
A0A1D5UU15	Desiccation-related protein PCC13-62 OS=Craterostigma plantagineum PE=2 SV=1	31.107	2.7645	27.9	5	8	1
A0A1D5UU25	Dolichyl-diphosphooligosaccharide--protein glycosyltransferase subunit 1 OS=Triticum aestivum	42.518	4.3545	7.3	3	4	3	1.228	1.141	1.267	1.015	1.061	0.917	0.967	1.14	0.852	0.823	0.021275	0.814	0.077475	0.989	0.86848
A0A1D5UU46	Gamma-tubulin complex component OS=Triticum aestivum	79.379	1.8642	1.7	1	1	1		0.868		0.849	0.739	0.961	0.499	0.652	1.803	0.979		1.134		1.159	0.98278
A0A1D5UU51		41.914	14.687	23.2	8	12	8	0.73	0.748	0.709	1.059	1.1	1.136	1.025	0.996	1.002	1.507	8.3987e-05	1.382	5.6681e-05	0.917	0.0177583
A0A1D5UU65	3-oxoacyl-[acyl-carrier-protein] reductase 3, chloroplastic OS=Brassica napus GN=bkr3 PE=2 SV=1	26.905	6.2029	14.9	4	4	4	0.434	0.651	0.599	0.97	1.144	1.005	1.241	0.998	1.096	1.852	0.0092374	1.98	0.0074965	1.069	0.46202
A0A1D5UUC9		42.307	2.062	3.5	1	1	1	0.335	0.406	0.5	1.067	1.14	1.084	1.241	1.292	1.16	2.652	0.00108427	2.976	0.00077717	1.122	0.036959
A0A1D5UUI5	NADH dehydrogenase [ubiquinone] flavoprotein 1, mitochondrial OS=Arabidopsis thaliana GN=At5g08530 PE=1 SV=1	46.775	10.918	35.1	11	28	3	0.668	0.435	0.941	1.011	0.999	1.049	1.024	1.081	1.037	1.497	0.181022	1.537	0.166102	1.027	0.29128
A0A1D5UUK0	Phosphoglycerate mutase-like protein 1 OS=Arabidopsis thaliana GN=At5g64460 PE=2 SV=1	33.138	7.0468	30.2	8	11	3	0.804	0.906	0.832	1.145	0.945	0.87	1.025	1.111	1.315	1.164	0.173541	1.358	0.020877	1.166	0.23076
A0A1D5UUL1	Putative disease resistance protein RGA4 OS=Solanum bulbocastanum GN=RGA4 PE=2 SV=1	85.867	1.1082	1.4	1	1	1
A0A1D5UUN2	CMP-sialic acid transporter 2 OS=Oryza sativa subsp. japonica GN=CSTLP2 PE=2 SV=1	39.496	2.0921	7	2	2	2	1.587	1.303	1.485	0.848	0.993	0.811	1.046	0.959	0.937	0.606	0.0040393	0.672	0.0041366	1.109	0.20266
A0A1D5UUP2		17.847	5.5435	8	1	1	1
A0A1D5UUP9	10 kDa chaperonin, mitochondrial OS=Arabidopsis thaliana GN=CPN10 PE=1 SV=1	10.928	42.386	53	4	14	4	0.993	1.068	1.16	1.059	0.995	1.079	0.97	0.986	1.006	0.973	0.63452	0.92	0.150361	0.945	0.105278
A0A1D5UUR4	Expansin-A1 OS=Oryza sativa subsp. japonica GN=EXPA1 PE=2 SV=2	27.547	4.0089	9.6	2	2	2
A0A1D5UUT1		24.733	7.0021	8.3	2	3	2	2.052	1.982	1.863	0.837	0.848	0.814	0.84	0.876	0.82	0.424	4.896e-06	0.43	1.80428e-05	1.015	0.55956
A0A1D5UUT9	Carboxypeptidase OS=Triticum aestivum	48.734	8.081	6.1	2	2	2
A0A1D5UUX1		36.189	3.6447	4.2	1	1	1	1.137	1.027	1.249	1.015	0.887	0.872	1.062	0.919	1.255	0.813	0.049622	0.948	0.61322	1.167	0.21986
A0A1D5UV38	Acetyl-CoA carboxylase 2 OS=Oryza sativa subsp. japonica GN=ACC2 PE=3 SV=2	30.774	1.8494	4.8	1	1	1
A0A1D5UV98	Pyruvate kinase OS=Triticum aestivum	62.038	15.091	17.2	6	8	6	0.826	0.807	0.737	1.02	1.181	1.168	1.042	1.069	1.083	1.422	0.0039042	1.348	0.00121638	0.948	0.3496
A0A1D5UVA6	Protein translation factor SUI1 homolog OS=Zea mays GN=TIF PE=3 SV=1	12.611	19.808	29.8	2	2	1	1.36	1.258	1.351	1.367	0.648	0.667	1.081	1.032	0.979	0.676	0.20512	0.779	0.0027609	1.153	0.49244
A0A1D5UVA9	Xyloglucan endotransglucosylase/hydrolase OS=Triticum aestivum	33.872	1.259	2.6	1	1	1
A0A1D5UVF3	Pentatricopeptide repeat-containing protein PNM1, mitochondrial OS=Arabidopsis thaliana GN=PNM1 PE=1 SV=1	52.269	7.8185	8.5	3	3	3	1.562				1	1.389	0.745	0.647	0.672	0.765		0.44		0.576	0.02746
A0A1D5UVJ9	Serine/arginine-rich splicing factor RS31 OS=Arabidopsis thaliana GN=RS31 PE=1 SV=2	25.412	7.5747	13.2	3	4	3	1.27	0.891	0.784	1.084	0.966	1.101	1.089	1.123	0.927	1.07	0.59176	1.066	0.62812	0.996	0.94196
A0A1D5UVK8	tRNA-dihydrouridine(47) synthase [NAD(P)(+)] OS=Triticum aestivum	74.988	6.1845	4.1	3	4	3	0.856	0.442	0.832	1.005	0.966	0.974	1.265	1.111	1.253	1.383	0.23182	1.704	0.059316	1.232	0.0088586
A0A1D5UVN1	Zerumbone synthase OS=Zingiber zerumbet GN=ZSD1 PE=1 SV=1	37.874	10.816	19	6	9	3	0.457	0.393	0.754	1.156	1.263	1.181	1.096	1.181	1.005	2.244	0.050762	2.046	0.020359	0.912	0.155241
A0A1D5UVU1	Transketolase, chloroplastic OS=Zea mays PE=1 SV=1	76.358	3.5406	23.7	14	23	2	0.297	0.405	0.21	1.107	1.714	1.161	1.182	0.99	1.081	4.366	0.003163	3.567	0.0026752	0.817	0.2786
A0A1D5UVV6	Serine/arginine-rich splicing factor SC35 OS=Arabidopsis thaliana GN=SC35 PE=1 SV=1	30.18	7.7235	8.2	2	3	2	1.18	1.172	0.94	0.899	0.981	1.079	1.028	1.043	1.069	0.899	0.3188	0.954	0.6344	1.061	0.31416
A0A1D5UVW5	Glyoxylate/hydroxypyruvate reductase HPR3 OS=Arabidopsis thaliana GN=HPR3 PE=2 SV=1	32.822	2.4918	5.1	2	2	2	0.711	0.521	0.328	0.969	1.191	1.226	1.065	1.088	1.096	2.171	0.025865	2.083	0.073659	0.96	0.6767
A0A1D5UVX1	Protein RETICULATA, chloroplastic OS=Arabidopsis thaliana GN=RE PE=1 SV=1	44.738	4.3259	4.4	2	3	1	0.703	0.712	0.244	0.851	0.854	0.757	0.978	1.139	1.31	1.484	0.2952	2.066	0.086024	1.392	0.025178
A0A1D5UW01	Regulator of nonsense transcripts 1 homolog OS=Arabidopsis thaliana GN=UPF1 PE=1 SV=2	136.49	20.847	10.2	9	12	9	0.632	0.715	0.826	1.007	0.908	0.956	1.172	1.209	1.053	1.321	0.026763	1.58	0.0062951	1.196	0.025662
A0A1D5UW15	Zeta-carotene desaturase OS=Triticum aestivum	57.44	4.7653	7.9	4	4	1
A0A1D5UW45	Ricin B-like lectin R40G2 OS=Oryza sativa subsp. japonica GN=R40G2 PE=2 SV=1	44.537	-2	16.3	6	46	1
A0A1D5UW85		58.054	3.1265	2.5	1	1	1
A0A1D5UW96	Glycosyltransferase OS=Triticum aestivum	51.431	10.047	3	1	1	1		0.441	0.569	1.027	0.921	1.255	1.028	1.021	1.02	2.114	0.0156771	2.026	0.112441	0.958	0.74064
A0A1D5UWB8	Xylanase inhibitor protein 1 OS=Oryza sativa subsp. japonica GN=RIXI PE=1 SV=1	32.091	20.604	20.1	5	15	5	1.657	1.706	1.732	1.02	0.944	0.965	0.823	0.865	0.805	0.575	3.5351e-05	0.489	4.3849e-06	0.851	0.0067975
A0A1D5UWH2	5-formyltetrahydrofolate cyclo-ligase OS=Triticum aestivum	30.732	39.581	17.1	3	6	3	0.816	0.693	0.489	1.04	1.023	1.12	1.154	1.318	0.986	1.593	0.033824	1.731	0.031003	1.086	0.4347
A0A1D5UWJ6	Aspartyl protease AED3 OS=Arabidopsis thaliana GN=AED3 PE=1 SV=1	45.824	16.871	22.1	7	9	7	1.485	1.443	1.522	0.873	0.864	0.92	0.921	0.973	0.971	0.597	3.5783e-05	0.644	4.4558e-05	1.078	0.04644
A0A1D5UWL5	4-alpha-glucanotransferase DPE2 OS=Oryza sativa subsp. japonica GN=DPE2 PE=2 SV=1	105.48	5.1114	33.9	27	42	2	0.769	0.698	1.019	1.085	1.041	1.181	1.156	0.98	1.022	1.33	0.067561	1.27	0.113663	0.955	0.48846
A0A1D5UWL9	Putative 12-oxophytodienoate reductase 5 OS=Oryza sativa subsp. japonica GN=OPR5 PE=2 SV=1	40.703	44.484	21.4	6	12	1	0.212	0.527	0.687	0.629	0.654	0.576	1.54	1.447	1.82	1.304	0.40408	3.371	0.021822	2.586	0.00026286
A0A1D5UWM8	Actin-related protein 9 OS=Oryza sativa subsp. indica GN=ARP9 PE=3 SV=2	61.895	2.6705	3.6	2	3	2				0.282	0.871	0.799	1.136	0.871	0.989					1.535	0.22176
A0A1D5UWN7	Phospho-2-dehydro-3-deoxyheptonate aldolase OS=Triticum aestivum	58.683	97.811	35.5	14	24	4	1.024	0.712	0.768	0.54	0.609	0.67	1.35	1.083	1.446	0.726	0.070703	1.549	0.034756	2.132	0.0021588
A0A1D5UWU0	Ribosome biogenesis protein WDR12 homolog OS=Triticum aestivum	47.312	73.304	24.4	8	11	8	0.985	0.81	0.798	0.99	0.868	0.954	1.09	1.16	1.264	1.084	0.34254	1.355	0.0187551	1.25	0.0186215
A0A1D5UWY0		8.9452	13.932	55.1	3	6	3	0.909	0.906	0.983	0.989	1.023	1.052	0.965	1.019	1.197	1.095	0.04672	1.137	0.149095	1.038	0.64334
A0A1D5UXB4	Pectin acetylesterase OS=Triticum aestivum	45.12	50.984	32.9	8	8	8	1.089	1.2	1.189	0.721	0.672	0.726	1.222	1.087	1.314	0.609	0.00023742	1.042	0.5735	1.71	0.00091532
A0A1D5UXB7		45.73	12.453	8.1	4	6	2	0.526	0.552	0.627	0.936	0.856	1.071	1.153	1.302	1.118	1.679	0.0034783	2.096	0.00045673	1.248	0.049101
A0A1D5UXD1	Isoform 2 of Universal stress protein PHOS34 OS=Arabidopsis thaliana GN=PHOS34	27.261	5.4489	9.7	3	4	3	0.613	0.424	0.477	1.482	1.33	1.152	0.957	1.078	0.957	2.618	0.00177772	1.976	0.0039392	0.755	0.02876
A0A1D5UXH1	SH3 domain-containing protein 3 OS=Arabidopsis thaliana GN=SH3P3 PE=1 SV=1	38.752	2.1747	22.9	7	8	1	0.965	0.722	0.824	0.989	1.068	1.24	0.905	1.262	1.02	1.313	0.061958	1.269	0.140085	0.967	0.7568
A0A1D5UXI6	Probable acyl-CoA dehydrogenase IBR3 OS=Arabidopsis thaliana GN=IBR3 PE=1 SV=1	90.352	2.6141	17.3	11	15	1	0.733	1.004	0.705	0.971	1.003	1.118	1.101	1.134	1.135	1.266	0.108064	1.38	0.09654	1.09	0.115316
A0A1D5UXJ6	Isoform 3 of Mitogen-activated protein kinase kinase kinase 3 OS=Arabidopsis thaliana GN=MAPKKK3	76.085	2.449	1.9	1	1	1
A0A1D5UXN8	Amine oxidase OS=Triticum aestivum	75.618	43.171	27.6	15	19	5	0.959	0.993	1.141	0.983	0.961	1.209	1.017	0.949	0.913	1.019	0.86294	0.931	0.32124	0.913	0.33832
A0A1D5UXT7	Cysteine proteinase inhibitor OS=Triticum aestivum	13.083	24.648	39.8	4	9	3	1.645	1.75	1.595	1.032	0.943	0.887	0.929	0.809	0.871	0.574	0.00042093	0.523	0.000179093	0.912	0.195643
A0A1D5UXU0		36.992	13.404	10.6	4	4	4	0.912	0.895	0.671	0.765	1.213	0.926	0.828	1.244	1.157	1.172	0.41838	1.303	0.180462	1.112	0.58398
A0A1D5UY12	Tricetin 3',4',5'-O-trimethyltransferase OS=Triticum aestivum GN=OMT2 PE=1 SV=1	38.729	2.7513	26.1	8	14	1	1.048	3.37	1.369	0.694	0.876	0.701	1.396	0.604	0.589	0.392	0.088617	0.447	0.169357	1.14	0.8705
A0A1D5UY13	DIBOA-glucoside dioxygenase BX6 OS=Zea mays GN=BX6 PE=1 SV=1	42.568	11.285	21.6	7	13	1		0.475	0.604	0.614	0.761	0.944	1.184	1.237	1.357	1.433	0.151498	2.334	0.003738	1.629	0.0183824
A0A1D5UYF4	2-dehydro-3-deoxyphosphooctonate aldolase 1 OS=Arabidopsis thaliana GN=KDSA1 PE=1 SV=2	29.725	32.555	28.4	5	10	0
A0A1D5UYG0	Leucine--tRNA ligase, cytoplasmic OS=Arabidopsis thaliana GN=At1g09620 PE=1 SV=1	85.92	5.6588	14.5	7	10	2	1.034	1.048	1.104	0.973	1.293	0.882	1.108	0.93	0.968	0.988	0.84	0.944	0.34478	0.955	0.79254
A0A1D5UYK8	Peroxidase OS=Triticum aestivum	31.898	107.63	54.3	10	18	2	1.076	1.812	2.365	1.1	0.679	0.8	0.955	0.997	0.62	0.491	0.065941	0.49	0.068402	0.997	0.9854
A0A1D5UYQ8	Premnaspirodiene oxygenase OS=Hyoscyamus muticus GN=CYP71D55 PE=1 SV=1	56.245	18.833	10	4	5	4	0.44	0.689	0.674	1.253	1.276	1.055	1.015	1.123	0.918	1.988	0.0112238	1.695	0.0257	0.853	0.131056
A0A1D5UYY8	Stress-related protein OS=Vitis riparia GN=SRP PE=2 SV=1	35.5	21.877	15.8	6	11	2	0.718	0.907	0.91	1.295	1.178	1.288	0.819	0.917	1.037	1.484	0.009019	1.094	0.43028	0.737	0.0145248
A0A1D5UZ25	H/ACA ribonucleoprotein complex subunit 4 OS=Arabidopsis thaliana GN=CBF5 PE=1 SV=1	63.596	8.349	23.7	12	22	1
A0A1D5UZ29	Protein transport protein Sec24-like At3g07100 OS=Arabidopsis thaliana GN=At3g07100 PE=2 SV=2	113.96	39.325	16.5	16	22	0
A0A1D5UZ35	Septin and tuftelin-interacting protein 1 homolog 1 OS=Arabidopsis thaliana GN=STIPL1 PE=1 SV=1	93.248	6.1406	3.5	2	2	2	0.694	0.587	0.746	0.621	0.806	0.972	1.073	1.032	1.277	1.184	0.34912	1.668	0.0060604	1.41	0.070856
A0A1D5UZ50		25.916	29.885	30	6	8	3	2.002	1.428	1.401	1.177	0.914	1.069	0.656	0.841	0.728	0.654	0.038862	0.461	0.0049394	0.704	0.027203
A0A1D5UZ54	Aspartic proteinase nepenthesin-2 OS=Nepenthes gracilis GN=nep2 PE=1 SV=1	50.243	8.6349	10	5	6	5	1.597	1.457	1.534	0.995	1.187	0.893	0.888	0.828	0.781	0.67	0.0095421	0.544	0.000181126	0.812	0.089585
A0A1D5UZ80	Quinone-oxidoreductase QR2 OS=Triphysaria versicolor PE=1 SV=1	21.461	47.45	52.7	9	12	1
A0A1D5UZ81		49.113	14.638	15.5	5	6	4	0.899	1.099	0.811	0.942	0.95	0.941	1.032	1.071	1.177	1.009	0.8699	1.168	0.172663	1.158	0.066118
A0A1D5UZ88	Glycosyltransferase OS=Triticum aestivum	50.872	84.912	23.1	8	12	4	2.157	1.875	2.061	1.417	1.425	1.444	0.261	0.292	0.38	0.703	0.0138559	0.153	9.5763e-05	0.218	0.0052183
A0A1D5UZ97	RuvB-like helicase OS=Triticum aestivum	45.268	6.6375	10.4	3	4	3	0.405	0.553	0.558	1.236	1.412	1.241	0.849	1.244	0.801	2.565	0.00113597	1.909	0.021381	0.744	0.096495
A0A1D5UZA1	3-oxoacyl-[acyl-carrier-protein] synthase II, chloroplastic OS=Arabidopsis thaliana GN=KAS2 PE=1 SV=1	52.828	3.6544	3.9	2	2	2	0.833	0.769	0.514	1.012	1.06	0.991	1.238	1.012	1.293	1.448	0.122156	1.674	0.033763	1.157	0.146444
A0A1D5UZE9	Folate synthesis bifunctional protein, mitochondrial OS=Pisum sativum GN=MitHPPK/DHPS PE=1 SV=1	57.874	2.5126	6.2	3	3	1	0.485	0.414	0.227	1.042	1.108	0.88	1.26	1.184	1.545	2.691	0.0127613	3.543	0.0059188	1.317	0.061355
A0A1D5UZK1		61.689	4.6953	1.8	1	1	1	1.009	0.92	1.033	0.767	0.928	0.925	1.154	1.215	1.182	0.885	0.157715	1.199	0.0089408	1.355	0.0089397
A0A1D5UZS0	Pentatricopeptide repeat-containing protein At1g10270 OS=Arabidopsis thaliana GN=GRP23 PE=1 SV=1	104.69	16.659	7.1	6	8	0
A0A1D5UZX1	Eukaryotic translation initiation factor 4G OS=Triticum aestivum PE=1 SV=1	164.55	30.999	20.9	23	30	2	1.326	1.324	1.241	0.91	0.915	0.847	1.039	1.046	1.041	0.687	0.0003413	0.803	0.0099231	1.17	0.024196
A0A1D5UZY2	Zinc finger CCCH domain-containing protein 53 OS=Oryza sativa subsp. japonica GN=Os07g0682400 PE=2 SV=1	68.47	22.011	8.1	4	4	4	0.688	0.887	0.694	1.18	1.117	0.917	1.219	1.055	1.061	1.416	0.036577	1.47	0.015182	1.038	0.67648
A0A1D5V001	B3 domain-containing protein Os07g0563300 OS=Oryza sativa subsp. japonica GN=Os07g0563300 PE=3 SV=2	81.399	2.1505	2.9	2	2	2	0.736	0.69	0.86	1	0.923	1.011	1.179	0.995	1.395	1.283	0.023915	1.561	0.0199447	1.216	0.13936
A0A1D5V006		42.751	2.3667	3.7	1	1	1
A0A1D5V068		30.815	8.8966	23.1	5	8	3	1.024	0.883	1.312	1.011	1.271	1.072	1.091	0.881	0.837	1.042	0.72966	0.873	0.41102	0.838	0.166977
A0A1D5V071	Probable apyrase 2 OS=Oryza sativa subsp. japonica GN=APY2 PE=2 SV=1	50.034	5.2073	4.3	2	3	2	0.579	0.687	0.507	0.522	0.731	0.676	1.49	1.571	1.56	1.088	0.57478	2.606	0.00041935	2.396	0.00101934
A0A1D5V080	Carboxypeptidase OS=Triticum aestivum	51.808	2.5969	5.1	2	2	2	1.038	0.997	0.95	0.791	0.901	0.832	1.135	1.2	1.294	0.846	0.021118	1.216	0.0131959	1.438	0.0024843
A0A1D5V098	RanBP2-type zinc finger protein At1g67325 OS=Arabidopsis thaliana GN=At1g67325 PE=1 SV=1	29.11	4.936	9.5	2	2	2	1.918	1.762	1.885	0.867	0.854	0.952	0.852	0.829	0.745	0.48	6.3652e-05	0.436	6.3808e-05	0.908	0.14096
A0A1D5V0B3	Protein STRICTOSIDINE SYNTHASE-LIKE 4 OS=Arabidopsis thaliana GN=SSL4 PE=1 SV=1	38.974	27.675	27.1	6	8	2	0.823	1.472	1.207	0.944	1.008	1.131	0.955	0.99	0.968	0.88	0.59792	0.832	0.45736	0.945	0.37258
A0A1D5V0C7	Polygalacturonase inhibitor 1 OS=Oryza sativa subsp. japonica GN=FOR1 PE=2 SV=1	33.637	26.646	25.8	6	13	2	1.381	1.535	1.451	0.957	0.818	0.947	0.989	0.953	0.936	0.623	0.00131608	0.659	0.00027644	1.057	0.33688
A0A1D5V0G2	Protein transport protein SEC31 homolog B OS=Arabidopsis thaliana GN=SEC31B PE=1 SV=1	112.16	146.49	28	23	38	2	0.944	1.404	0.851	1.038	0.952	1.163	1.094	0.917	1.023	0.986	0.97128	0.948	0.85454	0.962	0.65188
A0A1D5V0K9	WRKY transcription factor SUSIBA2 OS=Hordeum vulgare GN=WRKY46 PE=1 SV=1	49.495	2.2109	2.2	1	1	1
A0A1D5V0M2	Protein FREE1 OS=Arabidopsis thaliana GN=FREE1 PE=1 SV=1	47.542	55.861	19.6	7	8	1	1.293	1.236	1.121	1.335	1.278	1.034	0.977	0.818	0.611	0.999	0.95698	0.659	0.038918	0.66	0.053499
A0A1D5V0N8	Probable serine/threonine-protein kinase At1g54610 OS=Arabidopsis thaliana GN=At1g54610 PE=1 SV=1	57.382	1.1829	2.2	1	1	1
A0A1D5V0P1	Stress-response A/B barrel domain-containing protein HS1 OS=Arabidopsis thaliana GN=HS1 PE=1 SV=1	12.239	1.9334	36.3	4	11	1	1.175	1.427	1.342	0.86	0.88	0.828	1.075	1.01	1.092	0.651	0.00208	0.806	0.026317	1.237	0.002022
A0A1D5V0S7	Sterol 3-beta-glucosyltransferase UGT80A2 OS=Arabidopsis thaliana GN=UGT80A2 PE=1 SV=1	50.907	14.427	5.2	2	3	2	0.852	0.836	0.737	1.076	1.238	0.899	1.193	1.055	1.029	1.325	0.056124	1.351	0.0095387	1.02	0.81286
A0A1D5V0T2	Cell division cycle protein 48 homolog OS=Glycine max GN=CDC48 PE=2 SV=1	83.82	1.4511	6.4	4	6	1
A0A1D5V0T8	Beta-glucosidase 26 OS=Oryza sativa subsp. japonica GN=BGLU26 PE=1 SV=1	57.097	30.549	19.7	9	15	2	1.212	1.675	0.88	1.041	0.747	0.935	1.03	1.065	1.047	0.723	0.22668	0.834	0.51162	1.154	0.26102
A0A1D5V0W4	tRNA wybutosine-synthesizing protein 2/3/4 OS=Oryza sativa subsp. japonica GN=Os07g0515000 PE=2 SV=1	84.757	5.3225	3.3	3	4	3	0.405	0.263	0.772	1.04	0.803	0.751	1.58	1.394	1.209	1.801	0.108062	2.905	0.022822	1.613	0.0186036
A0A1D5V0W9	Protein STRICTOSIDINE SYNTHASE-LIKE 4 OS=Arabidopsis thaliana GN=SSL4 PE=1 SV=1	38.965	47.532	40.1	10	14	2	0.878	0.912	0.851	1.126	1.118	0.915	0.917	1.073	0.959	1.196	0.06908	1.117	0.099705	0.934	0.46562
A0A1D5V0Z3	ER membrane protein complex subunit 8/9 homolog OS=Arabidopsis thaliana GN=EMB2731 PE=2 SV=1	22.64	18.168	32.7	6	10	2	0.79	0.426	1.187	0.955	1.083	1.179	1.096	1.043	1.131	1.339	0.2884	1.361	0.3204	1.016	0.781
A0A1D5V127	Protein BZR1 homolog 1 OS=Oryza sativa subsp. japonica GN=BZR1 PE=1 SV=1	32.03	1.676	3	1	1	1
A0A1D5V165	Probable ribose-5-phosphate isomerase 3, chloroplastic OS=Arabidopsis thaliana GN=RPI3 PE=1 SV=1	28.462	11.75	14.3	4	5	0
A0A1D5V181	L-ascorbate oxidase homolog OS=Nicotiana tabacum PE=2 SV=1	60.313	19.57	7.2	3	6	1	1.014	1.022	0.553	0.718	0.896	0.804	1.297	1.174	1.208	0.934	0.88044	1.421	0.199182	1.522	0.0038797
A0A1D5V186	Rhodanese-like/PpiC domain-containing protein 12, chloroplastic OS=Arabidopsis thaliana GN=At5g19370 PE=1 SV=1	32.513	36.501	31.1	6	7	6	1.063	0.738	1.192	1.058	0.991	0.989	0.978	1.071	1.035	1.015	0.83568	1.03	0.75424	1.015	0.68982
A0A1D5V1B3	UDP-glucuronic acid decarboxylase 4 OS=Arabidopsis thaliana GN=UXS4 PE=2 SV=1	48.501	28.312	19.7	8	14	3	0.991	0.544	0.917	0.805	0.7	0.633	1.333	1.323	1.506	0.872	0.61674	1.697	0.043918	1.947	0.00119562
A0A1D5V1C3	H/ACA ribonucleoprotein complex subunit 4 OS=Arabidopsis thaliana GN=CBF5 PE=1 SV=1	52.189	2.6912	31.1	11	22	1	0.946	0.411	0.393	0.907	1.011	0.931	1.268	1.402	1.221	1.628	0.184225	2.223	0.092	1.366	0.0041035
A0A1D5V1F4	Isoform 2 of GLABRA2 expression modulator OS=Arabidopsis thaliana GN=GEM	19.289	6.625	18.8	3	3	3	2.283	2.061	2.096	0.834	0.981	0.849	0.701	0.695	0.684	0.414	0.000123179	0.323	2.041e-06	0.781	0.04212
A0A1D5V1G3	Cis-zeatin O-glucosyltransferase 1 OS=Zea mays GN=CISZOG1 PE=1 SV=1	40.789	1.7097	5.2	2	2	2
A0A1D5V1H2		29.398	4.819	10.5	3	3	3				0.95	0.983		0.995	0.595	0.659					0.776	0.26282
A0A1D5V1L7	Probable carboxylesterase 18 OS=Arabidopsis thaliana GN=CXE18 PE=1 SV=1	36.829	5.7086	12.4	4	4	4	1.768	1.124	1.439	0.937	0.826	0.893	0.978	1.032	0.968	0.613	0.025337	0.688	0.113938	1.121	0.050697
A0A1D5V1M3	Isoform 3 of Protein PYRICULARIA ORYZAE RESISTANCE 21 OS=Oryza sativa subsp. japonica GN=PI21	26.882	3.8516	10.7	2	2	2	1.9	2.289	1.211	0.785	0.781	1.491	1.011	0.584	0.58	0.566	0.110838	0.403	0.025981	0.711	0.31158
A0A1D5V1Q2	Elongation factor 1-alpha OS=Triticum aestivum	47.432	24.967	52.2	25	98	0
A0A1D5V1R1	Glucose-6-phosphate/phosphate translocator 2, chloroplastic OS=Arabidopsis thaliana GN=GPT2 PE=2 SV=2	25.921	12.077	18.4	4	5	2	1.531	2.042	1.726	1.218	0.896	0.98	0.718	0.672	0.787	0.584	0.0120246	0.411	0.00074398	0.704	0.027697
A0A1D5V1S6		122.66	11.027	6.2	6	7	6	0.555	0.937	1.056	1.112	1.182	1.148	0.815	0.912	0.962	1.351	0.23144	1.055	0.68776	0.781	0.0087011
A0A1D5V1T3	Eukaryotic translation initiation factor 5A OS=Triticum aestivum	16.744	7.4285	33.3	5	11	2	0.813	0.805	1.005	1.149	1.056	1.022	1.021	1.102	0.997	1.23	0.058144	1.189	0.085817	0.967	0.50914
A0A1D5V1U2	Probable proteasome inhibitor OS=Arabidopsis thaliana GN=At3g53970 PE=1 SV=1	16.794	2.9088	36.9	3	6	1		1.384	1.329		0.425	1.526	0.577	0.705	1.314	0.719	0.56464	0.638	0.20716	0.887	0.99012
A0A1D5V1Z7	Protein LAZ1 homolog 1 OS=Arabidopsis thaliana GN=At1g77220 PE=2 SV=1	34.172	6.4396	9.4	3	6	1	1.514	1.625	1.548	0.956	0.903	0.886	0.995	0.951	0.776	0.586	6.2877e-05	0.581	0.0022821	0.992	0.87296
A0A1D5V208	Pre-mRNA-splicing factor ATP-dependent RNA helicase DEAH7 OS=Arabidopsis thaliana GN=CUV PE=1 SV=1	108.74	2.8957	1.1	1	1	1
A0A1D5V292	Ankyrin repeat domain-containing protein 2A OS=Arabidopsis thaliana GN=AKR2A PE=1 SV=2	15.418	31.589	34.9	3	4	3	0.949	0.846	1.044	0.941	0.996	1.177	1.01	1.201	0.975	1.097	0.36934	1.122	0.2648	1.023	0.81532
A0A1D5V2A9	Isoform 2 of Thymidylate kinase OS=Arabidopsis thaliana GN=ZEU1	23.679	9.0234	18.3	4	5	4	0.459	0.365	0.482	0.899	0.846	1.012	1.187	1.093	1.443	2.111	0.00171684	2.851	0.00091694	1.35	0.03872
A0A1D5V2B9		18.203	7.4139	18.7	2	2	2	1.714	1.606	1.515	0.983	0.878	0.99	0.892	0.909	0.788	0.59	0.00055918	0.535	0.00039952	0.908	0.177799
A0A1D5V2D4	Immune-associated nucleotide-binding protein 9 OS=Arabidopsis thaliana GN=IAN9 PE=2 SV=1	37.011	4.1143	7.9	3	3	3	1.03	1.143	1.296	1.182	1.174	1.119	0.927	0.874	0.809	1.002	0.9361	0.752	0.021838	0.751	0.0026042
A0A1D5V2W7	Dihydrolipoamide acetyltransferase component of pyruvate dehydrogenase complex OS=Triticum aestivum	55.185	6.3901	8.7	4	4	4	0.775	0.791	0.794	1.18	1.008	1.127	1.047	1.038	1.162	1.405	0.0020443	1.376	0.00101655	0.979	0.7537
A0A1D5V311	Acetyl-CoA acetyltransferase, cytosolic 1 OS=Arabidopsis thaliana GN=AAT1 PE=1 SV=1	38.162	13.061	12.9	3	5	2	0.455	0.511	0.846	1.05	0.78	1.01	1.174	1.356	1.307	1.567	0.086824	2.118	0.0157621	1.351	0.04032
A0A1D5V347		35.47	17.038	14.5	4	5	4	1.653	1.816	1.6	0.849	0.902	0.771	0.922	0.806	1.008	0.498	0.00029948	0.54	0.00118464	1.085	0.37456
A0A1D5V350		35.269	5.5456	9.6	3	3	1
A0A1D5V373	Uncharacterized GPI-anchored protein At3g06035 OS=Arabidopsis thaliana GN=At3g06035 PE=2 SV=1	20.887	16.229	9.8	1	1	1	0.902	0.578	0.778	0.652	0.95	1.019	1.108	1.484	1.263	1.161	0.4826	1.707	0.025017	1.471	0.07082
A0A1D5V3D9	Ubiquitin carboxyl-terminal hydrolase 24 OS=Arabidopsis thaliana GN=UBP24 PE=1 SV=1	74.997	27.845	14.2	8	9	1
A0A1D5V3G2		30.858	65.64	38.8	8	12	8	0.981	1.06	0.994	0.869	0.893	0.876	1.21	1.123	1.031	0.869	0.005221	1.108	0.123442	1.275	0.00682
A0A1D5V3G5	60S ribosomal protein L27a-3 OS=Arabidopsis thaliana GN=RPL27AC PE=2 SV=2	16.016	2.5277	53.1	9	48	1	0.608	0.648	0.526	1.264	1.056	1.153	1.143	1.103	1.168	1.949	0.00115853	1.916	0.00051792	0.983	0.80056
A0A1D5V3G8	Probable mitochondrial import inner membrane translocase subunit TIM21 OS=Arabidopsis thaliana GN=TIM21 PE=1 SV=1	23.405	4.3668	11.5	3	4	2	1.534	1.77	1.314	0.888	0.976	0.706	0.96	1.057	0.894	0.557	0.0103772	0.63	0.0098643	1.133	0.2899
A0A1D5V3L0	Alcohol dehydrogenase-like 2 OS=Arabidopsis thaliana GN=At1g22440 PE=2 SV=1	44.223	2.433	2.4	1	2	1
A0A1D5V3M2	Ribosome-recycling factor, chloroplastic OS=Oryza sativa subsp. indica GN=OsI_26546 PE=1 SV=2	24.643	13.879	22.8	4	4	4	0.772	1.245	1.064	1.075	1.01	1.017	1.084	0.984	1.011	1.007	0.87368	0.999	0.90788	0.993	0.83248
A0A1D5V3R7	Phloretin 2'-O-glucosyltransferase OS=Malus domestica GN=UGT88F1 PE=2 SV=1	34.526	2.5975	12.5	2	2	1		0.492		1.033	0.774	1.008	0.909	0.984	0.969	1.907		1.939		1.017	0.81222
A0A1D5V3T8	PITH domain-containing protein At3g04780 OS=Arabidopsis thaliana GN=At3g04780 PE=1 SV=2	22.616	24.73	22.5	3	6	3	1.192	0.399	0.655	0.821	1.156	1.154	1.153	1.132	1.164	1.394	0.28062	1.536	0.23712	1.102	0.43986
A0A1D5V3W0	Oleosin OS=Triticum aestivum	27.157	56.305	14.7	2	43	1	2.102	2.455	2.597	0.837	1.068	0.993	0.7	0.597	0.45	0.405	0.00070318	0.244	0.00058367	0.603	0.025017
A0A1D5V3W6	Peptidyl-prolyl cis-trans isomerase CYP57 OS=Arabidopsis thaliana GN=CYP57 PE=1 SV=1	56.472	2.1618	3.8	2	2	2	0.835	0.936	0.791	0.928	1.051	1.256	1.081	1.116	1	1.263	0.086684	1.248	0.0198771	0.988	0.95916
A0A1D5V3X0	Ubiquitin thioesterase OS=Triticum aestivum	34.031	3.7333	6.5	1	1	1	0.896	0.482	0.918	1.367	1.043	0.948	0.677	1.422	1.146	1.463	0.160443	1.413	0.32598	0.966	0.79696
A0A1D5V3Z0	Carboxypeptidase OS=Triticum aestivum	62.165	6.8652	8.4	4	4	4	0.788	0.745	0.853	0.66	0.757	0.716	1.536	1.293	1.305	0.894	0.115476	1.733	0.00131608	1.938	0.00065707
A0A1D5V460		160.05	2.968	0.7	1	1	1
A0A1D5V474	Probable receptor-like protein kinase At2g42960 OS=Arabidopsis thaliana GN=At2g42960 PE=3 SV=1	44.29	1.2154	2	1	1	1	0.524	0.648	0.619	0.943	0.859	0.863	1.378	1.269	1.345	1.488	0.0049391	2.229	0.0003044	1.498	0.00048355
A0A1D5V484	Defensin Tk-AMP-D1.1 OS=Triticum kiharae PE=1 SV=1	21.551	56.392	12.1	1	4	1	1.861	2.003	2.601	0.945	0.985	0.822	0.688	0.58	0.556	0.426	0.0018389	0.282	0.00047823	0.663	0.0083242
A0A1D5V488	Casein kinase 1-like protein 2 OS=Arabidopsis thaliana GN=CKL2 PE=1 SV=1	52.767	15.635	22.9	10	11	8	0.721	0.877	0.963	1.029	1.08	1.001	1.145	0.989	1.153	1.214	0.084816	1.283	0.061856	1.057	0.38454
A0A1D5V4E2	Glucan endo-1,3-beta-glucosidase GII OS=Hordeum vulgare PE=1 SV=1	35.535	1.2861	27.8	7	12	0
A0A1D5V4H7	N-terminal acetyltransferase A complex auxiliary subunit NAA15 OS=Arabidopsis thaliana GN=NAA15 PE=1 SV=1	81.592	10.601	6.8	4	7	4	0.637	0.478	0.896	1.175	1.276	1.391	0.838	0.886	0.947	1.91	0.022641	1.328	0.163264	0.695	0.0038364
A0A1D5V4R5	Probable ribosomal protein S11, mitochondrial OS=Arabidopsis thaliana GN=NFD3 PE=2 SV=1	24.474	5.5011	14.2	3	3	3	1.159	0.759	1.14	1.052	1.162	1.052	0.923	0.97	1.089	1.068	0.59156	0.975	0.9521	0.913	0.193776
A0A1D5V4T8	Cysteine proteinase EP-B 2 OS=Hordeum vulgare GN=EPB2 PE=1 SV=1	40.834	7.7771	12.2	3	4	1	0.289	0.818	0.764	0.872	1.054	0.968	0.901	1.444	1.421	1.547	0.193502	2.013	0.104103	1.301	0.21142
A0A1D5V4V0	4-coumarate--CoA ligase-like 5 OS=Oryza sativa subsp. japonica GN=4CLL5 PE=2 SV=1	58.75	6.8901	7	3	3	3	0.723	0.958	0.845	0.936	1.008	0.806	1.105	1.336	1.179	1.089	0.45122	1.433	0.021145	1.316	0.032837
A0A1D5V500	Probable RNA-binding protein ARP1 OS=Arabidopsis thaliana GN=ARP1 PE=2 SV=1	28.62	1.9304	9	2	3	2	1.549	1.425	1.55	0.693	0.704	0.639	0.996	1.123	1.282	0.45	4.0472e-05	0.752	0.020597	1.67	0.0029752
A0A1D5V540	Protein Dr1 homolog OS=Arabidopsis thaliana GN=DR1 PE=1 SV=1	29.626	10.164	12.7	3	4	3	1.193	1.284	1.247	0.867	1.048	0.962	0.813	1.132	0.689	0.773	0.0114249	0.707	0.130301	0.916	0.53028
A0A1D5V548		30.863	3.2395	10.1	2	2	2			0.53	1.336	0.824	0.898	0.829	0.776	1.032	1.923		1.658		0.862	0.48336
A0A1D5V590	Protein YIPF OS=Triticum aestivum	25.044	15.236	26.1	4	6	4	1.65	1.643	1.384	0.713	0.861	0.84	0.96	0.962	1	0.516	0.0013353	0.625	0.00141586	1.21	0.032824
A0A1D5V5I8	Uroporphyrinogen decarboxylase 1, chloroplastic OS=Oryza sativa subsp. japonica GN=Os01g0622300 PE=2 SV=1	36.598	4.9799	7	2	2	2	1.061	0.867	0.993	0.883	0.901	0.996	1.095	1.183	1.163	0.952	0.5363	1.178	0.059384	1.238	0.0082385
A0A1D5V5M0	Glycerol-3-phosphate dehydrogenase [NAD(+)] OS=Triticum aestivum	46.529	4.3875	5.9	2	2	2
A0A1D5V5Q7	Polygalacturonase At1g48100 OS=Arabidopsis thaliana GN=At1g48100 PE=2 SV=1	39.982	1.5854	2.9	1	1	1
A0A1D5V5Y1	2-C-methyl-D-erythritol 4-phosphate cytidylyltransferase, chloroplastic OS=Oryza sativa subsp. japonica GN=ISPD PE=2 SV=1	32.724	3.1856	7.6	2	2	2
A0A1D5V613		65.85	5.7202	5.7	2	2	2
A0A1D5V695	Glycine cleavage system P protein OS=Triticum aestivum	102.21	57.364	15.4	12	14	12	0.688	0.767	0.806	0.892	0.868	0.865	1.296	1.259	1.156	1.161	0.033862	1.641	0.00102086	1.414	0.0006389
A0A1D5V6B7	Wheatwin-1 OS=Triticum aestivum GN=PR4A PE=1 SV=1	14.637	8.1479	67.4	6	11	1	1.766	2.152	3.077	1.277	0.578	0.991	0.874	0.518	0.548	0.407	0.031501	0.277	0.0052175	0.682	0.2769
A0A1D5V6C6	Subtilisin-like protease SBT5.6 OS=Arabidopsis thaliana GN=SBT5.6 PE=2 SV=1	61.175	3.0586	2.6	1	1	1	0.585	1.262	0.54	1.176	1.07	1.084	0.909	1.292	0.996	1.395	0.27098	1.339	0.2842	0.96	0.664
A0A1D5V6E1	Protein MLN51 homolog OS=Arabidopsis thaliana GN=MLN51 PE=1 SV=1	72.404	2.6541	1.8	1	1	1	1.558	1.464	1.05	0.936	0.956	0.814	0.994	0.972	1.077	0.665	0.040138	0.747	0.092801	1.125	0.115379
A0A1D5V6G4	Sorting nexin 2B OS=Arabidopsis thaliana GN=SNX2B PE=1 SV=1	56.254	1.2122	2.7	2	2	2	0.443	0.661	0.593	0.976	0.962	0.956	1.183	1.315	1.346	1.705	0.044576	2.265	0.0027421	1.328	0.0196618
A0A1D5V6J0		33.843	1.6005	5.1	1	1	1
A0A1D5V6S7	Secretory carrier-associated membrane protein OS=Triticum aestivum	24.965	2.2813	23.6	3	4	1	1.464	1.371	1.359	1.029	0.971	0.961	0.897	0.968	0.897	0.706	0.00039519	0.659	0.00026465	0.933	0.102944
A0A1D5V721	Putative ribonuclease H protein At1g65750 OS=Arabidopsis thaliana GN=At1g65750 PE=3 SV=1	103.42	1.2339	2.3	2	2	2		0.437	0.359	0.921	0.951	0.761	1.238	1.062	1.345	2.205	0.0064398	3.053	0.0023576	1.384	0.029535
A0A1D5V782	Probable NADPH:quinone oxidoreductase 1 OS=Oryza sativa subsp. japonica GN=Os01g0953600 PE=2 SV=1	33.304	39.436	18.3	4	8	1	1.677	1.597	1.773	0.902	0.83	0.99	0.939	0.865	0.79	0.539	0.00047618	0.514	0.00033666	0.953	0.5372
A0A1D5V7B3	Ubiquitin carboxyl-terminal hydrolase 13 OS=Arabidopsis thaliana GN=UBP13 PE=1 SV=1	105.29	2.4429	14.5	11	12	0
A0A1D5V7B4	Probable alpha,alpha-trehalose-phosphate synthase [UDP-forming] 7 OS=Arabidopsis thaliana GN=TPS7 PE=1 SV=1	90.339	2.1742	1.2	1	1	1	0.424	0.87	1.546	1.193	1.024	1.236	1.084	0.956	0.806	1.216	0.48168	1.002	0.75706	0.824	0.129141
A0A1D5V7E9	AP-4 complex subunit epsilon OS=Arabidopsis thaliana GN=At1g31730 PE=1 SV=1	112.62	7.1708	3.1	3	6	3	0.808	0.434	0.75	0.953	1.024	1.014	1.227	1.106	1.206	1.502	0.154479	1.777	0.037321	1.183	0.012879
A0A1D5V7H0	Transcription factor TCP20 OS=Arabidopsis thaliana GN=TCP20 PE=1 SV=1	33.39	1.2971	2.8	1	2	1
A0A1D5V7I2	40S ribosomal protein S2-4 OS=Arabidopsis thaliana GN=RPS2D PE=2 SV=1	30.355	49.002	43.5	12	48	3	0.58	0.475	0.96	1.05	1.009	1.118	1.127	1.064	1.139	1.577	0.141902	1.653	0.121481	1.048	0.26422
A0A1D5V7V0		37.36	1.9083	4.6	1	1	1
A0A1D5V806	Pumilio homolog 1 OS=Arabidopsis thaliana GN=APUM1 PE=1 SV=1	96.386	6.8889	4.3	4	4	3
A0A1D5V873	Heme-binding-like protein At3g10130, chloroplastic OS=Arabidopsis thaliana GN=At3g10130 PE=1 SV=1	24.185	11.052	36	7	8	2	1.392	1.351	1.151	1.186	0.887	0.962	0.828	0.904	0.92	0.779	0.072815	0.681	0.0047982	0.874	0.2375
A0A1D5V878	BAG family molecular chaperone regulator 4 OS=Arabidopsis thaliana GN=BAG4 PE=1 SV=1	44.741	1.9358	14.2	6	7	1
A0A1D5V8B0	Malic enzyme OS=Triticum aestivum	64.727	3.7506	35	14	37	1
A0A1D5V8R1	50S ribosomal protein L15, chloroplastic OS=Arabidopsis thaliana GN=RPL15 PE=1 SV=2	32.311	1.6312	3.1	1	1	1				0.745	0.517	0.656	1.122	0.693	1.228					1.587	0.099417
A0A1D5V8Y8	Triosephosphate isomerase, cytosolic OS=Petunia hybrida GN=TPIP1 PE=2 SV=1	24.23	25.683	22.8	4	9	3	0.989	1.434	1.257	1.05	0.999	1.112	0.91	1.037	0.815	0.859	0.27928	0.751	0.095799	0.874	0.142544
A0A1D5V8Z6	Threonine synthase, chloroplastic OS=Solanum tuberosum PE=2 SV=1	57.852	-2	25.9	12	16	0
A0A1D5V905		44.416	7.2447	8.6	3	4	3	1.204	0.699	0.862	0.73	0.785	0.731	1.319	1.141	1.247	0.812	0.37138	1.341	0.125316	1.65	0.00050082
A0A1D5V915	Glycosyltransferase OS=Triticum aestivum	51.476	4.6554	7.2	4	4	4	1.017	1.081	0.806	0.95	0.97	0.816	0.99	0.993	0.939	0.942	0.6289	1.006	0.88844	1.068	0.29976
A0A1D5V949		46.017	1.1638	2.2	1	1	1	0.758	0.953	0.881	1.352	0.848	1.034	1.025	1.091	1.079	1.248	0.24144	1.233	0.037938	0.988	0.9695
A0A1D5V956	Peptidyl-tRNA hydrolase, mitochondrial OS=Oryza sativa subsp. japonica GN=Os01g0693900 PE=2 SV=1	27.266	1.3724	3.6	1	1	1
A0A1D5V993	Cytochrome b5 OS=Oryza sativa subsp. japonica GN=Os05g0108800 PE=2 SV=2	15.026	2.4933	51.8	6	10	1	0.411	0.5	0.724	1.181	1.177	1.005	0.909	1.158	1.419	2.057	0.0128224	2.132	0.021581	1.037	0.88054
A0A1D5V9C8	Isoform 2 of SUPPRESSOR OF ABI3-5 OS=Arabidopsis thaliana GN=SUA	108.49	6.5749	2.3	2	3	2	0.345	0.168	0.252	0.623	0.813	1.181	1.263	1.289	1.23	3.421	0.0113604	4.944	0.0158151	1.445	0.162737
A0A1D5V9D7	Polynucleotide 3'-phosphatase ZDP OS=Arabidopsis thaliana GN=ZDP PE=1 SV=1	51.722	21.825	19.2	9	14	9	0.695	0.576	0.721	1.117	1.078	0.958	1.057	1.075	1.01	1.583	0.0052423	1.577	0.003078	0.997	0.9743
A0A1D5V9E9	Sorting nexin 1 OS=Arabidopsis thaliana GN=SNX1 PE=1 SV=1	46.019	2.7094	30.8	11	13	1
A0A1D5V9G7	Basic 7S globulin 2 OS=Glycine max PE=1 SV=1	52.084	17.98	30.3	9	29	4	2.232	1.673	1.643	0.896	0.874	0.885	0.724	0.58	0.771	0.479	0.0182241	0.374	0.00173505	0.782	0.099503
A0A1D5V9H4	Probable glutamate carboxypeptidase LAMP1 OS=Arabidopsis thaliana GN=LAMP1 PE=2 SV=1	72.672	1.4101	1.5	1	1	1	0.899	0.613	0.821	1.076	1.058	1.331	1.148	0.817	1.142	1.485	0.042462	1.332	0.149456	0.897	0.43874
A0A1D5V9K5	Pectin acetylesterase OS=Triticum aestivum	46.785	45.849	22.1	8	10	2
A0A1D5V9L9	Selenium-binding protein 1 OS=Arabidopsis thaliana GN=SBP1 PE=1 SV=1	54.108	42.961	27.3	13	25	2	0.955	0.902	1.146	1.115	0.907	1.119	1.006	1.082	1.007	1.046	0.67302	1.031	0.67046	0.985	0.89194
A0A1D5V9Q5	Glycine-rich RNA-binding protein 4, mitochondrial OS=Arabidopsis thaliana GN=RBG4 PE=2 SV=1	16.932	39.723	47.4	7	35	4	1.416	1.356	1.183	1.007	0.895	0.897	0.976	1.043	1.104	0.708	0.0066849	0.79	0.022397	1.116	0.105902
A0A1D5V9Q7		24.421	1.3528	25.1	6	10	1	1.239	1.294	1.157	1.045	1.085	1.07	1.063	0.91	0.785	0.867	0.0146369	0.747	0.033281	0.862	0.21866
A0A1D5V9R9	Glycosyltransferase OS=Triticum aestivum	50.633	29.202	20	8	10	3	0.984	0.701	0.712	0.685	0.789	0.754	1.31	1.322	1.283	0.929	0.6263	1.633	0.0453	1.757	0.000183138
A0A1D5V9S4		28.619	2.3841	8.1	1	1	1	1.868	1.242	1.726	1.103	0.956	0.962	0.659	0.969	0.837	0.625	0.026516	0.51	0.0162031	0.816	0.154037
A0A1D5V9V2	Oil body-associated protein 2B OS=Zea mays GN=OBAP2B PE=2 SV=1	27.97	12.192	48.8	10	42	1	1.052	1.217	0.874	1.098	0.925	1.22	1.015	0.956	0.838	1.032	0.7995	0.894	0.39302	0.866	0.22732
A0A1D5V9V3	Peroxidase OS=Triticum aestivum	38.37	5.2631	15.2	5	9	1	1.026	1.21	1.362	0.687	0.96	0.746	1.133	1.164	1.161	0.665	0.033941	0.961	0.72754	1.445	0.064443
A0A1D5V9Y1	Internal alternative NAD(P)H-ubiquinone oxidoreductase A1, mitochondrial OS=Arabidopsis thaliana GN=NDA1 PE=2 SV=1	54.455	2.772	16.8	6	10	1	0.671	0.809	0.913	1.146	0.885	1.071	0.876	1.384	1.129	1.296	0.091663	1.416	0.101402	1.093	0.64146
A0A1D5V9Z7	Polygalacturonase inhibitor OS=Pyrus communis GN=PGIP PE=1 SV=1	36.326	6.1457	10.6	3	6	3	1.701	1.665	1.558	0.909	0.932	1.029	0.925	0.932	0.777	0.583	0.00030228	0.535	0.00064086	0.918	0.2806
A0A1D5VA28	3-oxo-Delta(4,5)-steroid 5-beta-reductase OS=Digitalis lanata PE=1 SV=1	43.952	8.8711	11.6	4	5	2	0.836	0.753	0.933	1.027	1.007	0.96	1.026	0.952	1.191	1.187	0.054639	1.257	0.065258	1.058	0.4855
A0A1D5VA51		18.767	42.01	9.2	1	3	1	0.743	0.518	0.525	1.042	0.811	1.013	1.176	0.975	0.968	1.605	0.027678	1.746	0.0133421	1.088	0.44258
A0A1D5VAD6		11.621	11.162	44.2	4	4	4			1.08	0.486	0.57	0.655	0.72	1.282	1.523	0.528		1.088		2.06	0.048044
A0A1D5VAF2	Cysteine proteinase inhibitor OS=Triticum aestivum	16.171	7.6436	33.1	4	6	4	1.241	1.584	1.616	1.351	1.113	0.948	0.777	0.791	0.798	0.768	0.115041	0.533	0.0182218	0.693	0.074241
A0A1D5VAF5		170.65	48.709	16.2	19	20	19	0.668	0.667	0.743	0.969	1.032	1.049	1.141	1.119	1.11	1.468	0.00087815	1.622	0.000184366	1.105	0.0171232
A0A1D5VAH6	Leucine-rich repeat protein 1 OS=Oryza sativa subsp. japonica GN=LRR1 PE=1 SV=1	15.114	2.2237	7.8	1	1	1	0.931	0.801	0.893	0.833	0.935	1.299	1.118	1.169	1.027	1.168	0.37708	1.262	0.0164575	1.081	0.5334
A0A1D5VAK1	Tricetin 3',4',5'-O-trimethyltransferase OS=Triticum aestivum GN=OMT2 PE=1 SV=1	38.565	2.8305	14.9	4	5	1	0.945	0.756	1.048	0.679	0.797	0.739	1.349	1.301	1.323	0.806	0.122216	1.445	0.060123	1.794	0.00024327
A0A1D5VAQ7		33.29	1.4872	3	1	1	1
A0A1D5VAQ9		24.132	1.2102	7.6	1	1	1	1.536	1.323	1.552	1.028	0.842	0.971	1.017	0.94	0.806	0.644	0.0049763	0.626	0.0053617	0.973	0.76486
A0A1D5VAR3	Homocysteine S-methyltransferase 4 OS=Zea mays GN=HMT-4 PE=2 SV=1	38.307	17.576	13.1	3	3	3	1.148	1.032	1.245	1.504	1.46	1.256	0.647	0.731	0.646	1.232	0.05528	0.591	0.00152025	0.48	0.00044426
A0A1D5VAW5	2-hydroxyacyl-CoA lyase OS=Oryza sativa subsp. japonica GN=Os01g0505400 PE=3 SV=3	60.271	28.179	28.3	12	22	2	0.967	1.256	1.155	1.056	1	1.087	0.829	0.947	1.165	0.93	0.4549	0.871	0.31926	0.936	0.49896
A0A1D5VB05		56.99	12.723	11.7	5	7	5	0.402	0.365	0.214	0.918	0.848	0.948	1.301	1.274	1.231	2.767	0.0061188	3.88	0.0194151	1.402	0.00077746
A0A1D5VB58		7.1552	2.1783	15.8	1	1	1
A0A1D5VB87	DNA helicase OS=Triticum aestivum	93.685	3.555	3.2	3	3	3	0.67	0.676	0.533	0.681	0.669	0.785	1.433	1.385	1.595	1.136	0.23082	2.349	0.00063904	2.067	0.00038433
A0A1D5VBF2	Pentatricopeptide repeat-containing protein At4g38150 OS=Arabidopsis thaliana GN=At4g38150 PE=2 SV=1	36.3	1.604	2.7	1	1	1	0.822	0.657	0.851	1.051	1.012	1.03	1.191	1.108	1.116	1.327	0.071398	1.466	0.0099828	1.104	0.0178842
A0A1D5VBJ7	NADPH-dependent alkenal/one oxidoreductase, chloroplastic OS=Arabidopsis thaliana GN=AOR PE=1 SV=2	38.652	15.88	19.3	6	9	2	1.312	1.307	1.315	1.074	1.052	0.995	0.92	1.05	0.757	0.793	0.009584	0.693	0.05854	0.874	0.21632
A0A1D5VBR7	Mitochondrial-processing peptidase subunit alpha OS=Solanum tuberosum GN=MPP PE=1 SV=1	55.164	17.021	8.1	3	3	3	0.738	0.58	0.91	0.852	0.941	0.985	1.153	1.102	1.096	1.247	0.160604	1.504	0.083557	1.206	0.0144405
A0A1D5VBT0		39.817	1.9624	19.7	5	7	1				1.09	1.188	0.814	0.594	0.621	0.855					0.669	0.068024
A0A1D5VBU1	Metacaspase-4 OS=Arabidopsis thaliana GN=AMC4 PE=1 SV=1	42.536	27.828	18.5	5	11	5	0.512	0.497	0.459	1.087	1.195	1.057	0.929	1.031	1.244	2.275	7.838e-05	2.183	0.00106345	0.96	0.63858
A0A1D5VBU9	Peroxidase OS=Triticum aestivum	39.319	17.529	33	12	68	4	2.48	2.334	2.127	1.006	0.68	0.601	0.972	0.731	0.885	0.329	0.0021783	0.373	0.00047799	1.132	0.46716
A0A1D5VBX0		34.813	1.8545	3.6	1	1	1	1.075	0.992	1.014	1.038	0.904	1.061	1.059	1.144	0.983	0.975	0.6462	1.034	0.55438	1.061	0.42038
A0A1D5VBY7	NAD(P)H dehydrogenase (quinone) FQR1 OS=Arabidopsis thaliana GN=FQR1 PE=1 SV=1	20.446	3.9153	18.2	3	3	1	1.366	1.237	1.28	0.969	1.034	0.984	1.015	0.946	0.903	0.769	0.00171999	0.738	0.0024245	0.959	0.33632
A0A1D5VBZ9	Delta-1-pyrroline-5-carboxylate synthase OS=Triticum aestivum	79.16	9.2043	5.6	5	5	3	0.424	0.658	0.291	0.952	1.041	1.093	1.299	1.285	1.234	2.248	0.022543	2.781	0.044842	1.237	0.0078043
A0A1D5VC01	Aldo-keto reductase family 4 member C10 OS=Arabidopsis thaliana GN=AKR4C10 PE=1 SV=1	33.662	4.8259	11.1	4	11	1	0.373	0.457	0.399	1.245	1.139	1.193	0.974	1.349	1.157	2.91	7.9731e-05	2.832	0.00074288	0.973	0.7333
A0A1D5VC03	Aldo-keto reductase family 4 member C10 OS=Arabidopsis thaliana GN=AKR4C10 PE=1 SV=1	34.242	49.886	37.6	10	19	3	0.474	0.775	0.807	1.042	1.228	1.259	1.005	1.104	1.055	1.716	0.035638	1.539	0.118241	0.897	0.178098
A0A1D5VC55	Methionine--tRNA ligase, cytoplasmic OS=Arabidopsis thaliana GN=At4g13780 PE=2 SV=1	44.303	25.339	37.1	12	22	1
A0A1D5VC56	Protein FATTY ACID EXPORT 3, chloroplastic OS=Arabidopsis thaliana GN=FAX3 PE=2 SV=2	35.135	12.429	10.2	4	5	4	0.663	0.442	0.545	1.121	1.116	1.089	1.099	1.098	1.119	2.016	0.025958	2.01	0.026083	0.997	0.79906
A0A1D5VC78	Protein SRC2 OS=Glycine max GN=SRC2 PE=2 SV=1	34.281	2.7075	2.9	1	2	1
A0A1D5VCB1	Ethylene-responsive transcription factor ERF114 OS=Arabidopsis thaliana GN=ERF114 PE=1 SV=1	24.298	5.5473	12.4	2	2	2	1.449	0.957	1.47	1.258	1.159	1.13	0.879	0.853	0.669	0.915	0.6489	0.619	0.047355	0.677	0.0126985
A0A1D5VCB3	Protein LIKE COV 2 OS=Arabidopsis thaliana GN=LCV2 PE=2 SV=1	28.81	7.1312	6.2	1	1	1	0.94	1.15	1.52	1.228	0.97	0.97	0.923	1.033	0.845	0.878	0.50382	0.776	0.190703	0.884	0.28636
A0A1D5VCC6	Protein RETICULATA-RELATED 3, chloroplastic OS=Arabidopsis thaliana GN=RER3 PE=1 SV=1	35.719	15.752	10.5	3	3	3	1.271	1.24	1.408	0.926	0.903	0.969	0.947	0.979	0.986	0.714	0.00158356	0.743	0.00193611	1.041	0.170537
A0A1D5VCL9	Agglutinin isolectin 2 OS=Triticum aestivum PE=1 SV=3	16.811	7.1455	9	1	2	1	2.131	1.718	1.813	0.989	0.877	0.814	0.804	0.808	0.789	0.473	0.00097517	0.424	0.0057757	0.896	0.20294
A0A1D5VCM5	5'-3' exoribonuclease 3 OS=Arabidopsis thaliana GN=XRN3 PE=1 SV=1	98.099	10.239	8.5	7	8	7	0.577	0.656	0.523	0.907	1.048	1.006	1.459	1.147	1.193	1.686	0.0025961	2.163	0.00148327	1.283	0.0463
A0A1D5VCN0	Aspartic proteinase oryzasin-1 OS=Oryza sativa subsp. japonica GN=Os05g0567100 PE=2 SV=2	53.092	46.848	24.9	11	17	4	2.004	2.348	2.134	0.868	0.838	1.018	0.643	0.723	0.475	0.42	0.00032288	0.284	0.00067697	0.676	0.043802
A0A1D5VCN2	Mannan endo-1,4-beta-mannosidase 1 OS=Oryza sativa subsp. japonica GN=MAN1 PE=2 SV=2	45.875	26.276	19.8	7	9	1	1.089	1.007	1.183	0.919	1.067	1.115	1.042	0.99	0.978	0.946	0.48802	0.918	0.171623	0.971	0.6862
A0A1D5VCP4	Hydroxyethylthiazole kinase OS=Zea mays GN=THIM PE=1 SV=1	28.275	5.4912	10.5	2	2	2	0.842	1.26	1.007	1.044	1.164	1.151	0.969	0.898	0.99	1.08	0.5012	0.919	0.58302	0.851	0.023763
A0A1D5VCR5	Pentatricopeptide repeat-containing protein At4g36680, mitochondrial OS=Arabidopsis thaliana GN=At4g36680 PE=1 SV=1	39.961	31.748	18.5	5	8	3	0.802	0.494	0.396	0.852	0.748	0.947	1.13	1.037	1.282	1.505	0.10994	2.038	0.025695	1.354	0.029724
A0A1D5VD11	Fructose-bisphosphate aldolase OS=Triticum aestivum	38.908	39.813	60.6	19	64	1	1.281	1.283	1.449	1.189	0.98	1.002	0.972	0.892	0.977	0.79	0.031841	0.708	0.0023954	0.896	0.190002
A0A1D5VD92	Protein translation factor SUI1 homolog OS=Oryza sativa subsp. japonica GN=GOS2 PE=3 SV=1	12.616	7.0788	30.1	2	3	1	1.615	1.528	1.786	0.892	1.187	0.833	0.756	0.84	0.891	0.591	0.0103608	0.505	0.00049857	0.854	0.28034
A0A1D5VDB4	UDP-D-apiose/UDP-D-xylose synthase OS=Oryza sativa subsp. japonica GN=Os01g0969100 PE=2 SV=1	43.413	67.992	44.2	15	31	1	0.456	0.804	0.658	0.804	0.819	0.852	1.289	1.417	1.39	1.29	0.23396	2.136	0.009622	1.655	0.000117707
A0A1D5VDB6		16.07	3.7413	11.5	1	1	1	1.398	1.337	1.573	0.966	0.791	1.063	1.065	1.05	0.696	0.655	0.0126196	0.653	0.039941	0.997	0.9352
A0A1D5VDE9	Aspartyl protease family protein 2 OS=Arabidopsis thaliana GN=APF2 PE=2 SV=1	50.583	84.307	23.8	8	12	8	1.584	1.778	1.461	0.93	0.958	0.927	0.904	0.818	0.823	0.584	0.00076138	0.528	0.00062335	0.904	0.040219
A0A1D5VDI0	Isocitrate dehydrogenase [NADP] OS=Triticum aestivum	45.87	3.2489	43.8	17	38	1	0.402	0.904	1.046	0.998	0.955	1.139	1.093	1.266	1.017	1.315	0.31138	1.435	0.22498	1.092	0.35816
A0A1D5VDQ8	Neutral ceramidase OS=Oryza sativa subsp. japonica GN=Os01g0624000 PE=1 SV=1	86.374	33.274	11.3	8	10	4	1.788	1.641	1.86	0.965	0.964	0.914	0.768	0.844	0.847	0.538	0.00011634	0.465	9.8779e-05	0.865	0.0165556
A0A1D5VDS2	Glutathione S-transferase 3 OS=Zea mays GN=GST3 PE=1 SV=4	23.291	2.4112	42.7	7	14	1	0.618	1.065	0.736	1.234	1.194	1.225	0.953	1.043	0.907	1.51	0.112223	1.2	0.27922	0.795	0.0053414
A0A1D5VDV6	Malate dehydrogenase OS=Triticum aestivum	34.291	21.013	22	7	14	5	1.259	1.209	0.939	1.026	1.088	0.941	0.957	1.074	0.892	0.897	0.36678	0.858	0.23704	0.957	0.54472
A0A1D5VDW6	Aspartate aminotransferase OS=Triticum aestivum	49.593	167.82	46.2	16	56	1	2.055	2.295	2.02	0.911	0.813	0.81	0.787	0.697	0.722	0.398	7.8667e-05	0.346	3.9643e-05	0.871	0.058721
A0A1D5VE42	SAC3 family protein A OS=Arabidopsis thaliana GN=SAC3A PE=1 SV=1	105.93	1.2726	1	1	1	1
A0A1D5VE63	DEAD-box ATP-dependent RNA helicase 30 OS=Oryza sativa subsp. japonica GN=Os01g0911100 PE=2 SV=2	62.282	113.55	40.1	18	36	1	1.275	0.866	1.135	0.871	0.809	0.826	1.118	1.291	1.121	0.765	0.093577	1.078	0.53012	1.409	0.0028774
A0A1D5VE67	NADPH-dependent diflavin oxidoreductase 1 OS=Arabidopsis thaliana GN=ATR3 PE=1 SV=1	63.473	2.5941	2.3	1	1	1		1.189	1.094	0.771	0.861	0.459	0.942	0.443	2.079	0.611	0.127584	1.012	0.77692	1.657	0.51318
A0A1D5VE74	GDSL esterase/lipase At5g45910 OS=Arabidopsis thaliana GN=At5g45910 PE=2 SV=1	50.241	1.4034	3.4	1	1	1	1.128		0.642		0.719	0.532	1.337	1.219	1.101	0.707	0.42312	1.377	0.20716	1.949	0.0149245
A0A1D5VE94		29.882	48.853	28.4	7	14	1	0.61	0.594	0.732	1.421	1.303	1.256	0.946	0.902	0.992	2.056	0.00065529	1.467	0.0055595	0.714	0.00181578
A0A1D5VEA2	Cysteine proteinase EP-B 2 OS=Hordeum vulgare GN=EPB2 PE=1 SV=1	45.596	3.7287	10.5	3	4	1
A0A1D5VEC1	Nuclear pore complex protein NUP62 OS=Arabidopsis thaliana GN=NUP62 PE=1 SV=1	70.024	7.2083	5.1	4	7	4	1.803	1.735	1.315	0.957	0.949	0.731	0.906	0.844	1.039	0.543	0.0102631	0.575	0.0093175	1.058	0.6071
A0A1D5VEF3	Zinc finger CCCH domain-containing protein 12 OS=Oryza sativa subsp. japonica GN=Os01g0917400 PE=2 SV=2	46.433	41.398	18.1	5	7	5	1.522	1.256	1.24	0.987	1.048	0.982	0.935	0.779	0.803	0.751	0.0152809	0.626	0.0058579	0.834	0.037815
A0A1D5VEI8	Phosphotransferase OS=Triticum aestivum	44.573	4.8532	7.4	2	2	2
A0A1D5VEN3	ATP-dependent zinc metalloprotease FTSH 5, mitochondrial OS=Oryza sativa subsp. japonica GN=FTSH5 PE=3 SV=1	72.21	45.895	17	8	11	4	0.888	0.665	0.454	0.579	0.82	0.877	1.438	1.339	1.472	1.134	0.56302	2.117	0.057102	1.867	0.0083362
A0A1D5VEW8	Frataxin, mitochondrial OS=Arabidopsis thaliana GN=FH PE=1 SV=2	21.083	13.315	6.7	1	1	1	1.037	0.508	0.554	0.96	1.119	1.051	0.988	1.358	1.17	1.491	0.12048	1.675	0.082104	1.123	0.34242
A0A1D5VEZ2	Carbamoyl-phosphate synthase large chain, chloroplastic OS=Oryza sativa subsp. japonica GN=CARB PE=2 SV=1	119.08	54.588	17	18	24	11	0.571	0.365	0.593	1.162	1.179	1.21	0.948	1.124	1.052	2.322	0.031102	2.043	0.010875	0.88	0.062684
A0A1D5VF15	Pectinesterase OS=Triticum aestivum	57.988	16.55	7.4	3	4	3	1.307	1.415	1.349	1.196	1	1.021	0.984	0.84	0.889	0.79	0.0175218	0.666	0.00140154	0.843	0.081343
A0A1D5VF32	Cysteine proteinase EP-B 2 OS=Hordeum vulgare GN=EPB2 PE=1 SV=1	21.004	14.187	22	3	5	1	0.501	0.424	0.532	0.593	0.82	0.844	1.415	1.575	1.487	1.549	0.03114	3.073	0.00011613	1.984	0.00404
A0A1D5VF48	Delta(3,5)-Delta(2,4)-dienoyl-CoA isomerase, peroxisomal OS=Arabidopsis thaliana GN=DCI1 PE=2 SV=1	30.388	69.982	42.8	10	17	1	1.145	1.157	1.85	0.653	1.095	1.037	0.922	0.97	0.994	0.671	0.155239	0.695	0.168603	1.036	0.74984
A0A1D5VF53	Universal stress protein PHOS32 OS=Arabidopsis thaliana GN=PHOS32 PE=1 SV=1	22.52	14.368	20.4	5	12	1	1.502	1.11	0.92	1.007	0.944	1.108	0.76	1.011	1.223	0.866	0.45104	0.848	0.45738	0.979	0.80718
A0A1D5VF83	Beta-D-xylosidase 1 OS=Arabidopsis thaliana GN=BXL1 PE=1 SV=1	47.4	1.1498	2.1	1	1	1	0.359	0.918	0.828	1.122	0.765	1.145	0.97	1.371	1.209	1.44	0.25896	1.686	0.132837	1.171	0.37792
A0A1D5VFA6	RGG repeats nuclear RNA binding protein B OS=Arabidopsis thaliana GN=RGGB PE=1 SV=1	39.769	2.5502	26.7	9	14	2				1.088	0.889	0.421	0.888	0.781	0.981					1.105	0.59448
A0A1D5VFC5	Heat shock 70 kDa protein, mitochondrial OS=Phaseolus vulgaris PE=2 SV=1	70.35	196.93	42.3	26	58	13	0.523	0.569	0.614	0.92	1.065	1.102	1.131	1.097	1.129	1.809	0.00120166	1.968	0.000138851	1.087	0.197757
A0A1D5VFC7	CDP-diacylglycerol--glycerol-3-phosphate 3-phosphatidyltransferase 1, chloroplastic OS=Oryza sativa subsp. japonica GN=Os01g0789100 PE=2 SV=1	35.027	6.3777	9	2	2	2	0.932	1.274	1.07	0.937	0.933	1.024	1.128	0.98	1.069	0.883	0.28832	0.97	0.81984	1.098	0.143638
A0A1D5VFD4	Osmotin-like protein OS=Solanum lycopersicum PE=1 SV=1	25.718	22.148	29.1	6	8	3	1.588	1.564	1.995	0.764	0.802	0.942	0.862	0.898	1.093	0.487	0.002082	0.554	0.0054024	1.138	0.25838
A0A1D5VFF4	Thioredoxin Y, chloroplastic OS=Oryza sativa subsp. japonica GN=Os01g0963400 PE=3 SV=2	23.345	5.7676	5.1	1	2	1	1.143	1.063	1.451	1.009	0.947	1.01	0.867	1.058	1.045	0.811	0.105538	0.812	0.149224	1.001	0.97504
A0A1D5VFJ9	Esterase PIR7B OS=Oryza sativa subsp. japonica GN=PIR7B PE=2 SV=2	29.435	2.6647	4	1	1	1
A0A1D5VFL6	40S ribosomal protein S10-1 OS=Oryza sativa subsp. japonica GN=RPS10-1 PE=2 SV=1	20.142	50.4	37.4	6	21	4	1.442	1.577	1.489	0.94	0.938	0.818	0.923	0.897	0.944	0.598	0.00062099	0.613	8.1884e-05	1.025	0.60892
A0A1D5VFL9	Ubiquitin-fold modifier 1 OS=Triticum aestivum	10.171	11.939	30.3	3	9	3	2.035	2.49	2.6	0.822	0.86	0.699	0.683	0.679	0.635	0.334	0.00037512	0.28	8.429e-05	0.839	0.061977
A0A1D5VFN3		37.086	44.274	14.8	4	8	2	1.621	1.409	1.899	1.168	1.087	1.038	0.633	0.683	0.856	0.668	0.0128577	0.441	0.0027971	0.66	0.0119816
A0A1D5VFP5	Oil body-associated protein 2A OS=Zea mays GN=OBAP2A PE=2 SV=1	27.843	16.791	56	15	74	2	1.756	1.875	1.91	1.038	0.981	0.959	0.761	0.679	0.647	0.537	5.8692e-05	0.377	5.8231e-05	0.701	0.002622
A0A1D5VGJ7		58.472	1.1479	9.7	5	6	1	1.26	1.463	1.232	1.012	0.846	1.08	0.993	0.958	0.92	0.743	0.02994	0.726	0.0054837	0.977	0.82196
A0A1D5VGK4	Carboxypeptidase OS=Triticum aestivum	53.021	11.804	12.4	5	6	5	1.278	1.283	1.261	0.982	0.9	0.969	1.059	0.947	0.934	0.746	0.0004411	0.769	0.022321	1.031	0.5685
A0A1D5VGL5	40S ribosomal protein S15a-5 OS=Arabidopsis thaliana GN=RPS15AE PE=2 SV=1	14.2	2.0999	13.1	2	2	2	1.209	1.219	1.056	1.299	0.847	0.703	1.17	0.789	0.799	0.818	0.282	0.792	0.144303	0.968	0.9468
A0A1D5VGP3	Basic 7S globulin OS=Glycine max GN=BG PE=1 SV=2	35.098	48.927	18.3	5	16	2	1.525	1.656	2.066	0.879	0.86	1.077	0.794	0.775	0.858	0.537	0.0058444	0.463	0.00133868	0.862	0.137597
A0A1D5VGP8	Gamma carbonic anhydrase 1, mitochondrial OS=Arabidopsis thaliana GN=GAMMACA1 PE=1 SV=1	28.304	39.253	39.7	9	16	9	0.873	0.936	1.231	1.007	1.064	0.983	1.012	1.095	1.032	1.005	0.89344	1.033	0.7111	1.028	0.45656
A0A1D5VGQ8	NADH-cytochrome b5 reductase OS=Triticum aestivum	33.841	4.6995	49.7	14	27	1	1.905	1.125	1.09	0.658	0.946	0.78	1.028	1.087	1.198	0.579	0.066579	0.804	0.37602	1.39	0.041336
A0A1D5VGS1	Bowman-Birk type trypsin inhibitor OS=Hordeum vulgare GN=BBBI PE=1 SV=1	23.185	3.2333	10.2	3	6	1	1.607	1.935	1.991	0.892	0.89	1.036	0.785	0.85	0.66	0.509	0.00131571	0.415	0.00093583	0.814	0.081782
A0A1D5VGS2	Bowman-Birk type trypsin inhibitor 3 OS=Setaria italica PE=1 SV=1	12.832	53.422	27.9	2	2	2	1.863	1.759	1.766	0.968	0.832	0.941	0.8	0.866	0.786	0.509	0.000175984	0.455	2.1655e-05	0.895	0.116685
A0A1D5VGX8		56.299	1.601	16.8	8	16	1
A0A1D5VH42	Acylamino-acid-releasing enzyme OS=Arabidopsis thaliana GN=AARE PE=1 SV=1	77.187	17.277	8.7	5	7	0
A0A1D5VH70		66.937	2.1505	1.8	1	1	1
A0A1D5VH80	Ubiquitinyl hydrolase 1 OS=Triticum aestivum	88.553	63.904	20.4	16	17	2	0.583	0.516	0.963	1.074	1.246	1.033	1.017	1.092	1.191	1.626	0.059177	1.6	0.061418	0.984	0.85038
A0A1D5VH89	DEAD-box ATP-dependent RNA helicase 39 OS=Oryza sativa subsp. japonica GN=Os01g0184500 PE=2 SV=1	57.018	1.4668	2.7	1	1	1
A0A1D5VH91	17.8 kDa class II heat shock protein OS=Zea mays PE=2 SV=1	17.926	10.781	37.2	6	29	0
A0A1D5VH92	17.8 kDa class II heat shock protein OS=Zea mays PE=2 SV=1	17.767	18.518	42	7	37	1	1.329	1.327	1.574	0.987	1.125	1.088	0.871	0.875	0.817	0.757	0.015819	0.606	0.00120485	0.801	0.0080352
A0A1D5VHL0	Phospholipase D OS=Triticum aestivum	92.061	137.55	35.1	21	40	3	0.232	0.163	0.318	1.353	1.215	1.139	0.899	0.968	1.08	5.199	0.00108057	4.133	0.00191791	0.795	0.034918
A0A1D5VHP5		15.049	5.1022	39.6	5	6	2	0.83	0.794	0.752	1.17	1.163	0.963	1.066	1.047	1.123	1.387	0.0098046	1.362	0.0009448	0.982	0.83648
A0A1D5VHR4	ATPase family AAA domain-containing protein FIGL1 OS=Arabidopsis thaliana GN=FIGL1 PE=2 SV=2	91.12	87.101	27	17	23	15	0.647	0.488	0.917	1.265	1.344	1.276	0.872	0.808	0.771	1.893	0.067203	1.194	0.32234	0.631	0.00033993
A0A1D5VHS1	3-methyl-2-oxobutanoate hydroxymethyltransferase OS=Triticum aestivum	36.247	34.879	19.2	4	6	4	0.595	0.741	1.09	1.099	1.073	1.273	1.197	1.009	0.958	1.42	0.109182	1.304	0.19674	0.918	0.36958
A0A1D5VHU7	Isoform 2 of Serine/threonine-protein phosphatase 5 OS=Solanum lycopersicum GN=PP5	46.925	27.679	24.9	8	13	8	0.466	0.645	0.52	0.861	0.981	0.966	1.323	1.193	1.154	1.722	0.0060979	2.25	0.00140352	1.307	0.0100399
A0A1D5VHV8	Asparagine synthetase [glutamine-hydrolyzing] OS=Asparagus officinalis PE=2 SV=2	65.057	63.825	19.4	8	9	4	0.328	0.574	0.989	1.405	1.52	1.442	0.801	0.837	0.718	2.309	0.099558	1.246	0.42898	0.54	0.00026384
A0A1D5VI04	DEAD-box ATP-dependent RNA helicase 20 OS=Oryza sativa subsp. japonica GN=Os01g0197200 PE=3 SV=2	54.586	2.8767	49.6	20	34	1	1.025	1.218	1.229	0.937	0.778	0.821	0.993	1.263	1.153	0.73	0.0178384	0.982	0.8399	1.344	0.030095
A0A1D5VI10	Glyoxysomal fatty acid beta-oxidation multifunctional protein MFP-a OS=Cucumis sativus PE=1 SV=1	78.956	56.287	25.1	16	24	1
A0A1D5VI20		90.041	11.447	7.3	6	8	6	0.971	0.841	0.713	0.923	1.104	0.998	1.117	1.018	1.087	1.198	0.145984	1.276	0.054822	1.065	0.33002
A0A1D5VI26	Mitochondrial dicarboxylate/tricarboxylate transporter DTC OS=Arabidopsis thaliana GN=DTC PE=1 SV=1	32.619	8.4753	16	5	9	3	1.655	1.271	1.576	0.894	0.918	0.65	0.921	1.083	0.925	0.547	0.0114021	0.651	0.0117448	1.19	0.21198
A0A1D5VI53	Bowman-Birk type trypsin inhibitor OS=Hordeum vulgare GN=BBBI PE=1 SV=1	19.089	29.086	19.3	2	4	1	2.17	2.408	2.777	0.977	0.788	0.764	0.457	0.646	0.685	0.344	0.00053565	0.243	0.00060194	0.707	0.074084
A0A1D5VI55	Bowman-Birk type trypsin inhibitor OS=Hordeum vulgare GN=BBBI PE=1 SV=1	24.909	43.702	26.4	6	16	2	2.094	1.852	2.033	0.906	0.831	0.836	0.739	0.783	0.795	0.43	5.6853e-05	0.388	2.2785e-05	0.901	0.042759
A0A1D5VIA6	Monothiol glutaredoxin-S4, mitochondrial OS=Oryza sativa subsp. japonica GN=GRXS4 PE=2 SV=1	19.958	2.1601	37.3	6	10	1	1.284	1.691	1.563	1.1	0.81	1.12	1.028	0.816	0.684	0.668	0.0376	0.557	0.0145398	0.834	0.30786
A0A1D5VID9	2-alkenal reductase (NADP(+)-dependent) OS=Nicotiana tabacum GN=DBR PE=1 SV=1	48.005	41.426	26.9	11	19	10	0.841	0.597	0.721	1.076	1.13	1.177	1.058	1.07	0.989	1.567	0.0110438	1.444	0.021082	0.921	0.083863
A0A1D5VIE2	Isoform 2 of Probable uridine nucleosidase 2 OS=Arabidopsis thaliana GN=URH2	32.369	4.102	4.6	1	1	1	1.206	0.846	1.215	0.855	0.939	1.428	1.075	0.86	0.981	0.986	0.9016	0.893	0.48602	0.905	0.67056
A0A1D5VIL2	D-amino-acid transaminase, chloroplastic OS=Arabidopsis thaliana GN=DAAT PE=1 SV=1	30.486	27.591	15.7	4	6	4	0.617	0.701	0.627	1.007	1.05	1.298	1.005	0.989	1.091	1.725	0.003599	1.586	0.00078167	0.92	0.4041
A0A1D5VIM3	GDSL esterase/lipase At5g45920 OS=Arabidopsis thaliana GN=At5g45920 PE=2 SV=1	26.288	1.4348	19.7	5	5	1	1.504	1.076	1.305	1.094	1.159	1.155	0.68	0.969	0.883	0.877	0.2845	0.652	0.040342	0.743	0.046016
A0A1D5VIP1		24.215	6.1034	6.5	1	1	1
A0A1D5VIV7	Aromatic aminotransferase ISS1 OS=Arabidopsis thaliana GN=ISS1 PE=1 SV=1	42.969	6.1447	23.5	7	10	2
A0A1D5VIX2	Triosephosphate isomerase, cytosolic OS=Secale cereale PE=2 SV=3	32.464	80.589	40.3	9	37	0
A0A1D5VIY7	Protein decapping 5 OS=Arabidopsis thaliana GN=DCP5 PE=1 SV=1	63.702	69.847	14.7	7	11	2	1.77	1.978	1.837	0.919	0.807	0.734	0.91	0.907	0.87	0.44	0.0003551	0.481	3.6845e-05	1.092	0.23876
A0A1D5VJ23		18.346	2.5135	12.3	1	1	1
A0A1D5VJ72		50.682	8.9413	10.8	4	5	4	0.667	0.786	0.577	0.972	0.85	1.028	1.175	1.264	1.189	1.404	0.031136	1.787	0.0030841	1.273	0.0159386
A0A1D5VJA7	Probable galactinol--sucrose galactosyltransferase 2 OS=Arabidopsis thaliana GN=RFS2 PE=2 SV=2	81.994	17.217	16.1	10	13	1	0.845	1.56	1.734	1.054	0.874	0.791	0.879	1.202	0.86	0.657	0.186579	0.711	0.28412	1.082	0.61976
A0A1D5VJD6	Short-chain dehydrogenase TIC 32, chloroplastic OS=Pisum sativum GN=TIC32 PE=1 SV=1	27.243	2.6566	4.1	1	1	1	0.914	0.787	1.334	0.781	0.89	0.676	1.28	1.218	1.234	0.773	0.24762	1.23	0.27934	1.59	0.0043569
A0A1D5VJH0	Ricin B-like lectin R40C1 OS=Oryza sativa subsp. japonica GN=R40C1 PE=1 SV=1	36.553	5.0498	48.8	12	33	2	0.921	1.257	1.619	1.056	1.224	0.653	1.123	0.676	1.104	0.772	0.3477	0.765	0.31376	0.99	0.99302
A0A1D5VJH2		16.504	28.678	26.2	3	4	1	0.642	0.764	0.568	0.727	0.829	0.825	1.418	1.373	1.365	1.206	0.115038	2.105	0.0130774	1.745	0.00023664
A0A1D5VJH3		17.427	2.4604	27.7	3	4	1	0.732	0.957	0.94	1.226	1.016	0.937	1.076	0.986	1.154	1.209	0.179979	1.223	0.101923	1.012	0.87044
A0A1D5VJM4	Protein SUPPRESSOR OF K(+) TRANSPORT GROWTH DEFECT 1 OS=Arabidopsis thaliana GN=SKD1 PE=1 SV=1	43.62	57.285	43.4	13	17	13	0.605	0.731	0.706	0.982	1.031	0.95	1.215	1.208	1.211	1.451	0.0039557	1.78	0.0099178	1.226	0.0132768
A0A1D5VJP8	KH domain-containing protein At4g18375 OS=Arabidopsis thaliana GN=At4g18375 PE=2 SV=1	76.1	2.5717	6.8	4	4	1
A0A1D5VJR1	1-deoxy-D-xylulose 5-phosphate reductoisomerase, chloroplastic OS=Oryza sativa subsp. japonica GN=DXR PE=2 SV=2	45.907	10.112	10.9	4	5	4	0.718	1.081	1.32	0.977	0.697	1.003	1.068	1.148	1.2	0.858	0.56218	1.095	0.54454	1.276	0.104065
A0A1D5VJR5	Zinc finger CCCH domain-containing protein 5 OS=Oryza sativa subsp. japonica GN=Os01g0257400 PE=2 SV=1	49.66	32.144	25.9	7	9	7	1.611	1.441	1.613	1.074	1.015	0.848	0.831	0.833	0.818	0.63	0.0044021	0.532	0.0035834	0.845	0.14954
A0A1D5VJU0		40.139	11.932	19.3	6	11	1
A0A1D5VJZ8	Glutamate--tRNA ligase, cytoplasmic OS=Arabidopsis thaliana GN=At5g26710 PE=1 SV=1	81.183	2.9181	13.6	8	10	1	0.805	0.781	0.716	1.114	1.008	1.044	1.125	1.133	1.116	1.375	0.0022193	1.466	0.0084025	1.066	0.161382
A0A1D5VK60	Hydroxyphenylpyruvate reductase OS=Plectranthus scutellarioides GN=HPPR PE=1 SV=2	34.701	-2	17.6	4	10	1
A0A1D5VKH2	Pre-mRNA-splicing factor SPF27 homolog OS=Arabidopsis thaliana GN=MOS4 PE=1 SV=1	29.095	47.235	30.3	6	12	6	0.776	0.687	0.838	1.16	0.939	0.917	1.07	0.967	1.12	1.311	0.046943	1.372	0.0117442	1.047	0.59718
A0A1D5VKH6	DNA-damage-repair/toleration protein DRT111, chloroplastic OS=Arabidopsis thaliana GN=DRT111 PE=1 SV=2	41.851	19.2	12.5	4	4	4	0.6	0.678	1.039	0.971	0.988	1.2	1.141	1.079	1.125	1.363	0.136697	1.444	0.141739	1.059	0.42782
A0A1D5VKI1	Cysteine synthase OS=Triticum aestivum	40.934	33.704	32.9	10	16	8	0.508	0.775	0.664	0.965	0.959	0.998	1.239	1.199	1.187	1.501	0.076978	1.862	0.035978	1.241	0.00027664
A0A1D5VKS0	ATP-dependent 6-phosphofructokinase 3 OS=Arabidopsis thaliana GN=PFK3 PE=1 SV=1	47.891	3.4424	7.4	3	4	2	1.045	1.178	0.565	1.172	1.131	1.227	0.861	1.117	0.908	1.266	0.34146	1.035	0.76872	0.818	0.06658
A0A1D5VKT5	Probable calcium-binding protein CML16 OS=Oryza sativa subsp. japonica GN=CML16 PE=2 SV=1	19.808	15.664	31.2	5	5	2	0.546	0.873	0.705	1.136	1.271	1.217	1.069	0.917	1.057	1.706	0.0167983	1.433	0.060041	0.84	0.040975
A0A1D5VKX6		34.201	15.679	17.2	5	8	5	0.414	0.363	0.494	1.056	1.148	1.26	0.969	1.025	1.044	2.725	0.00060334	2.39	0.00067589	0.877	0.081384
A0A1D5VL71	UBP1-associated protein 2B OS=Arabidopsis thaliana GN=UBA2B PE=2 SV=1	42.312	13.851	16.7	7	9	2	1.131	1.259	0.732	1.017	0.991	1.046	1.135	0.982	1.101	0.978	0.98394	1.031	0.76698	1.054	0.33978
A0A1D5VLB3	Protein RER1B OS=Arabidopsis thaliana GN=RER1B PE=1 SV=2	22	2.0723	8	2	3	2	1.186	1.142	1.08	0.978	0.873	0.913	1.142	0.941	1.168	0.811	0.0080207	0.954	0.5273	1.176	0.105342
A0A1D5VLB4	Bifunctional phosphatase IMPL2, chloroplastic OS=Arabidopsis thaliana GN=HISN7 PE=1 SV=1	36.951	27.561	14.7	3	6	3	0.918	1.105	0.976	1.144	1.092	1.039	0.965	0.917	1.125	1.092	0.21432	1.003	0.98322	0.918	0.2599
A0A1D5VLG8	Late embryogenesis abundant protein ECP63 OS=Arabidopsis thaliana GN=ECP63 PE=2 SV=1	42.151	27.466	50.5	18	52	8	0.767	0.697	0.781	1.432	1.478	1.422	0.806	0.814	0.756	1.93	6.0086e-05	1.058	0.24554	0.548	2.0439e-05
A0A1D5VLI3	DnaJ protein ERDJ3B OS=Arabidopsis thaliana GN=ERDJ3B PE=1 SV=1	37.82	4.2481	10.4	3	3	1	1.038	0.318	1.12	1.052	1.004	0.874	1.302	1.042	1.152	1.183	0.53564	1.412	0.36434	1.193	0.108242
A0A1D5VLJ4	Aldo-keto reductase family 4 member C10 OS=Arabidopsis thaliana GN=AKR4C10 PE=1 SV=1	34.581	1.4101	33.5	11	19	1
A0A1D5VLL6	Mitochondrial-processing peptidase subunit alpha OS=Solanum tuberosum GN=MPP PE=1 SV=1	51.028	40.75	24.1	9	20	1	0.449	0.481	0.505	1.064	1.126	0.877	1.302	1.176	1.328	2.137	0.00080448	2.652	4.1699e-05	1.241	0.059782
A0A1D5VLM6	Actin-interacting protein 1-2 OS=Arabidopsis thaliana GN=AIP1-2 PE=2 SV=1	66.124	106.8	24.9	12	19	2	0.998	1.039	0.976	0.969	1.082	1.008	1.016	1.004	1.117	1.015	0.7169	1.041	0.3615	1.025	0.61972
A0A1D5VLP3		46.795	22.884	8.6	2	2	2	0.711	0.644	0.906	1.013	1.024	1.126	1.181	1.169	1.025	1.399	0.031962	1.493	0.021223	1.067	0.32198
A0A1D5VLS2		55.379	1.3149	1.6	1	2	1	0.432	0.632	0.603	0.724	0.967	1.151	1.019	1.394	1.492	1.705	0.042776	2.343	0.0070952	1.374	0.146238
A0A1D5VLT2	Bowman-Birk type trypsin inhibitor OS=Hordeum vulgare GN=BBBI PE=1 SV=1	18.56	6.0262	43.4	6	15	2	2.221	2.305	2.459	0.662	1.003	0.883	0.576	0.681	0.674	0.365	0.00127592	0.276	3.5679e-05	0.758	0.119255
A0A1D5VLU7	Protein DJ-1 homolog B OS=Arabidopsis thaliana GN=DJ1B PE=1 SV=1	35.978	16.127	20.3	5	6	5	0.606	0.739	0.575	1.267	0.997	1.097	1.064	0.973	1.092	1.751	0.0055978	1.63	0.0042044	0.931	0.43306
A0A1D5VLX8	D-tyrosyl-tRNA(Tyr) deacylase OS=Triticum aestivum	18.458	1.369	6.6	1	1	1
A0A1D5VMI5	Beta-glucosidase 26 OS=Oryza sativa subsp. japonica GN=BGLU26 PE=1 SV=1	58.684	1.1241	6	4	5	1	2.288	2.304	1.82	1.189	0.948	0.743	0.628	0.687	0.613	0.449	0.0065174	0.301	0.000143334	0.669	0.051783
A0A1D5VMJ0	S-adenosylmethionine synthase OS=Triticum aestivum	40.241	67.179	48.6	12	22	0
A0A1D5VMJ1	Probable carboxylesterase 15 OS=Arabidopsis thaliana GN=CXE15 PE=2 SV=1	32.275	2.6328	8	2	3	1	1.121	1.279	1.097	1.096	1.07	1.104	0.967	0.969	0.845	0.935	0.25522	0.795	0.025641	0.85	0.023976
A0A1D5VMK3	Pyruvate decarboxylase 2 OS=Oryza sativa subsp. indica GN=PDC2 PE=2 SV=2	63.699	2.4462	10.1	5	8	1	0.821				0.641	0.639	1.282	1.4	0.57	0.78		1.32		1.694	0.25342
A0A1D5VMY7	RNA polymerase II C-terminal domain phosphatase-like 2 OS=Arabidopsis thaliana GN=CPL2 PE=1 SV=3	73.094	2.1412	2.9	2	2	1
A0A1D5VN84	Basic 7S globulin OS=Glycine max GN=BG PE=1 SV=2	35.698	1.6025	14.1	4	12	1	1.744	2.092	1.827	0.825	0.826	0.724	0.885	1.014	0.725	0.419	0.00024123	0.463	0.0022584	1.105	0.43654
A0A1D5VNS1	Bowman-Birk type trypsin inhibitor OS=Hordeum vulgare GN=BBBI PE=1 SV=1	23.381	24.403	23.3	7	13	5	2.093	2.05	2.01	0.95	0.875	0.869	0.824	0.769	0.73	0.438	1.58192e-05	0.378	1.61415e-05	0.862	0.030463
A0A1D5VNT1	Photosystem II 22 kDa protein, chloroplastic OS=Spinacia oleracea GN=PSBS PE=1 SV=1	26.283	4.9628	6.4	1	1	1
A0A1D5VNW2	Probable U3 small nucleolar RNA-associated protein 11 OS=Oryza sativa subsp. japonica GN=Os01g0810000 PE=2 SV=2	19.422	2.3548	7.3	1	1	1
A0A1D5VNX9	ATP-dependent 6-phosphofructokinase OS=Triticum aestivum GN=PFK	51.017	16.582	13.1	5	10	1	1.021	0.984	1.131	1.233	1.028	1.049	0.865	0.947	1.098	1.055	0.50174	0.928	0.39074	0.879	0.22226
A0A1D5VPJ2	Alpha-amylase inhibitor 0.19 OS=Triticum aestivum PE=1 SV=1	22.112	4.2367	26.1	4	32	0
A0A1D5VPJ3	Alpha-amylase inhibitor 0.53 OS=Triticum aestivum PE=1 SV=1	15.059	104.28	61	6	48	1	1.683	2.037	1.879	0.909	0.986	0.927	0.58	0.886	0.499	0.504	0.0003558	0.351	0.0040001	0.696	0.152597
A0A1D5VPJ9	Carbamoyl-phosphate synthase large chain, chloroplastic OS=Oryza sativa subsp. japonica GN=CARB PE=2 SV=1	54.973	3.3885	20.6	9	13	2	0.161	0.441	0.585	1.223	1.185	0.974	1.243	1.179	1.207	2.849	0.04184	3.057	0.085757	1.073	0.36012
A0A1D5VPT9	Probable sodium/metabolite cotransporter BASS2, chloroplastic OS=Oryza sativa subsp. japonica GN=BASS2 PE=2 SV=1	32.245	6.8178	7.2	1	1	1	2.671	2.147	2.131	0.781	0.927	0.579	0.611	0.703	0.899	0.329	0.00197772	0.318	0.00103827	0.968	0.8852
A0A1D5VQ76	Mannose-6-phosphate isomerase OS=Triticum aestivum	49.498	6.5058	6.9	3	3	3	1.07	1.094	1.175	1.156	0.912	1.014	0.963	1.143	1.008	0.923	0.32058	0.933	0.28806	1.01	0.8919
A0A1D5VQ85		56.402	21.301	9.8	5	6	1
A0A1D5VQ90	Secretory carrier-associated membrane protein OS=Triticum aestivum	32.214	5.7397	18.5	3	4	1
A0A1D5VQG9	Disease resistance protein RPM1 OS=Arabidopsis thaliana GN=RPM1 PE=1 SV=1	224.82	-2	0.4	1	1	1
A0A1D5VQM0	Oil body-associated protein 2B OS=Zea mays GN=OBAP2B PE=2 SV=1	27.972	3.2838	47.2	10	46	1	1.423	1.159	1.232	1.061	1.115	1.089	0.799	0.674	0.844	0.856	0.071979	0.607	0.005383	0.71	0.0073996
A0A1D5VQM3	Cytochrome P450 72A15 OS=Arabidopsis thaliana GN=CYP72A15 PE=2 SV=1	63.868	13.622	14.1	7	7	6	0.7	0.968	0.862	1.026	1.086	1.036	1.011	0.966	1.094	1.244	0.078119	1.214	0.118517	0.976	0.55774
A0A1D5VQT7	Calmodulin-binding protein 60 B OS=Arabidopsis thaliana GN=CBP60B PE=2 SV=1	93.837	1.1741	1.6	1	1	1	1.031	1.027	1.188	1.84	1.241	0.973	0.688	0.912	0.642	1.249	0.3786	0.691	0.032019	0.553	0.056723
A0A1D5VQX5	Villin-2 OS=Oryza sativa subsp. japonica GN=VLN2 PE=2 SV=1	101.52	37.813	17.2	13	14	13	0.801	0.666	0.655	1.031	0.948	0.996	1.198	0.998	1.236	1.402	0.0077364	1.617	0.0066004	1.154	0.121637
A0A1D5VRA4	ATP-dependent zinc metalloprotease FTSH 9, chloroplastic/mitochondrial OS=Oryza sativa subsp. japonica GN=FTSH9 PE=3 SV=1	75.223	2.3827	1.7	1	1	1	0.682	0.384	0.589	1.092	0.547	1.422	1.737	0.889	1.082	1.85	0.162795	2.24	0.039205	1.211	0.55158
A0A1D5VRH9	Tropinone reductase homolog At2g29360 OS=Arabidopsis thaliana GN=SDR PE=1 SV=1	9.2735	2.4289	18.2	1	1	1	1.072	2.276	2.007	1.01	1.019	1.235	0.515	0.513	0.948	0.61	0.136656	0.369	0.032876	0.605	0.064937
A0A1D5VRL3	Persulfide dioxygenase ETHE1 homolog, mitochondrial OS=Arabidopsis thaliana GN=GLY3 PE=1 SV=3	29.578	1.5787	26.7	5	9	1
A0A1D5VRQ7	Subtilisin-chymotrypsin inhibitor-2A OS=Hordeum vulgare PE=1 SV=2	16.829	15.12	20.1	2	4	1	2.993	1.923	2.305	0.883	0.816	0.665	0.91	0.586	0.614	0.327	0.00197501	0.292	0.00288	0.893	0.48008
A0A1D5VRV5		38.769	1.8307	13.2	4	5	1
A0A1D5VRW7	Valine--tRNA ligase, mitochondrial 1 OS=Arabidopsis thaliana GN=TWN2 PE=1 SV=2	50.404	35.779	22.5	8	10	8	0.322	0.395	0.689	1.26	1.123	1.238	1.107	1.079	1.051	2.575	0.049223	2.302	0.060024	0.894	0.045841
A0A1D5VSC6	3-oxo-Delta(4,5)-steroid 5-beta-reductase OS=Digitalis lanata PE=1 SV=1	27.614	3.9189	14.2	3	4	2	0.773	0.834	0.614	0.975	1.03	1.145	1.148	1.136	1.135	1.418	0.026383	1.539	0.041224	1.085	0.21716
A0A1D5VSN3	Suppressor of mec-8 and unc-52 protein homolog 1 OS=Arabidopsis thaliana GN=SMU1 PE=1 SV=1	58.253	17.837	15.7	7	10	4	0.703	0.723	0.765	0.896	0.999	1.006	1.053	1.074	1.043	1.324	0.0033971	1.447	0.00014422	1.093	0.07944
A0A1D5VSP0	GDSL esterase/lipase At1g58430 OS=Arabidopsis thaliana GN=At1g58430 PE=2 SV=1	46.668	35.805	5.6	1	1	1	1.229	1.201	1.183	0.934	0.998	1.122	1.049	1.031	0.833	0.845	0.035501	0.806	0.098682	0.954	0.61564
A0A1D5VSP7		11.237	2.0266	8.8	1	1	1
A0A1D5VT03	Probable complex I intermediate-associated protein 30 OS=Arabidopsis thaliana GN=At1g17350 PE=1 SV=2	22.536	5.6766	18.3	3	4	3	0.85	0.726	1.003	0.962	0.884	1.035	1.179	1.103	1.205	1.117	0.32156	1.352	0.033179	1.21	0.021882
A0A1D5VT92		8.8719	2.0918	25	2	2	1	1.116	1.104	1.053	1.219	1.087	1.177	0.884	0.888	0.935	1.064	0.184502	0.827	0.0016982	0.777	0.0028181
A0A1D5VTK7	Non-specific lipid transfer protein-like 1 OS=Oryza sativa subsp. japonica GN=LTPL1 PE=1 SV=1	16.754	4.3646	9.9	1	1	1
A0A1D5VTS8	Serine/threonine protein kinase OSK3 OS=Oryza sativa subsp. japonica GN=OSK3 PE=1 SV=1	34.516	1.6109	3	1	1	1
A0A1D5VTU6	16.9 kDa class I heat shock protein 1 OS=Triticum aestivum GN=hsp16.9A PE=2 SV=1	15.088	18.798	53.4	6	23	0
A0A1D5VU34	DNA topoisomerase 2 OS=Triticum aestivum	74.858	16.453	9.8	5	5	5	1.105	1.045	0.834	0.847	1.256	1.306	0.945	1.043	1.304	1.142	0.49488	1.103	0.49514	0.966	0.88462
A0A1D5VVZ9	Ubiquitin carboxyl-terminal hydrolase 6 OS=Arabidopsis thaliana GN=UBP6 PE=1 SV=1	53.247	8.5478	19.8	7	10	1	0.335	0.398	0.412	1.183	1.161	0.942	1.181	1.36	1.209	2.87	0.0004049	3.275	0.000102651	1.141	0.186798
A0A1D5VW20	Glucan endo-1,3-beta-glucosidase GII OS=Hordeum vulgare PE=1 SV=1	35.691	48.853	29.9	8	13	1
A0A1D5VW25	UBP1-associated protein 2A OS=Arabidopsis thaliana GN=UBA2A PE=1 SV=1	41.595	9.5056	8.6	3	5	1	0.432	0.385	0.607	1.256	1.266	1.076	1.022	1.076	1.275	2.527	0.0029985	2.369	0.0044966	0.937	0.47976
A0A1D5VW41		46.048	3.3806	6.2	2	2	2	0.861	0.806		0.404	1.554	1.355	0.951	1.197	0.597	1.325	0.83092	1.098	0.85198	0.829	0.88228
A0A1D5VWD1		43.86	101.04	29.3	11	19	11	0.466	0.384	0.413	1.071	1.124	1.101	1.161	1.139	1.138	2.61	7.9051e-05	2.722	0.0031817	1.043	0.051803
A0A1D5VWI7	DEAD-box ATP-dependent RNA helicase 40 OS=Oryza sativa subsp. japonica GN=Os01g0549400 PE=2 SV=2	86.729	16.953	10.3	7	15	5	0.687	1.107	0.668	1.225	1.117	1.068	0.965	0.978	0.927	1.385	0.105242	1.166	0.38598	0.842	0.0170374
A0A1D5VWK9	Peroxidase OS=Triticum aestivum	39.473	184.66	49.5	13	59	4	2.005	1.938	1.944	0.88	0.908	0.847	0.714	0.707	0.721	0.448	1.945e-06	0.364	6.4378e-08	0.813	0.00058236
A0A1D5VWS8	Steroid 5-alpha-reductase DET2 OS=Gossypium hirsutum GN=DET2 PE=1 SV=1	27.887	1.2943	2.7	1	1	1
A0A1D5VWY9	Hydroquinone glucosyltransferase OS=Rauvolfia serpentina GN=AS PE=1 SV=1	51.433	2.6734	14.9	5	6	1	0.479	1.132	1.22	1.024	0.841	1.037	1.139	1.072	1.12	1.025	0.76126	1.177	0.50502	1.148	0.113038
A0A1D5VX50	Probable cytokinin riboside 5'-monophosphate phosphoribohydrolase LOGL1 OS=Oryza sativa subsp. japonica GN=LOGL1 PE=2 SV=1	43.511	3.9972	11.1	3	3	1
A0A1D5VXB2	(DL)-glycerol-3-phosphatase 1, mitochondrial OS=Arabidopsis thaliana GN=GPP1 PE=1 SV=1	31.107	2.511	8.8	2	2	2
A0A1D5VXC6	Importin subunit alpha OS=Triticum aestivum	54.277	159.13	33.1	11	21	9	0.412	0.771	0.561	1.067	1.028	0.887	1.182	1.106	1.302	1.71	0.040505	2.058	0.015836	1.204	0.064601
A0A1D5VXF9	Dynamin-related protein 3A OS=Arabidopsis thaliana GN=DRP3A PE=1 SV=2	89.669	81.603	30.6	21	29	20	0.319	0.508	0.662	0.954	0.81	0.918	1.182	1.15	1.289	1.801	0.045256	2.432	0.0125647	1.35	0.0074446
A0A1D5VXI5	2,3-bisphosphoglycerate-independent phosphoglycerate mutase OS=Zea mays PE=1 SV=1	58.006	9.2786	50.6	25	61	3	0.407	0.405	0.46	0.944	0.906	0.953	1.346	1.288	1.409	2.204	5.92e-05	3.178	1.95653e-05	1.442	0.00026339
A0A1D5VXQ9	Hydroxyphenylpyruvate reductase OS=Plectranthus scutellarioides GN=HPPR PE=1 SV=2	51.888	51.517	11.7	4	10	1	0.389	0.709	0.818	0.705	0.971	1.079	1.134	1.145	1.046	1.438	0.20468	1.735	0.120981	1.207	0.196481
A0A1D5VY50	Probable choline kinase 2 OS=Arabidopsis thaliana GN=At1g74320 PE=2 SV=1	28.764	7.2014	14.7	3	4	3	0.753	0.447	0.789	1.11	1.077	1.053	1.171	1.23	1.038	1.629	0.104962	1.729	0.038098	1.061	0.33766
A0A1D5VYJ3		43.362	4.0616	5.3	2	3	2	1.6	1.813	1.373	0.985	1.023	1.197	0.766	0.725	0.821	0.67	0.0164393	0.483	0.00120156	0.721	0.0096377
A0A1D5VYJ9	ATP-dependent Clp protease proteolytic subunit OS=Triticum aestivum	32.779	4.7828	8.1	2	2	2	1.238	1.839	1.075	1.232	0.867	0.825	0.856	1.063	0.893	0.704	0.170961	0.677	0.101981	0.962	0.85882
A0A1D5VYQ0	Vacuolar protein sorting-associated protein 53 A OS=Arabidopsis thaliana GN=VPS53 PE=1 SV=1	90.56	7.8413	5.8	4	4	4	0.622	0.411	1.457	0.978	1.063	0.968	1.235	0.827	1.325	1.208	0.46884	1.36	0.34328	1.126	0.54576
A0A1D5VYX9		16.466	3.7031	16.4	2	2	2	1.702	1.662	1.691	1.12	0.911	0.957	0.803	0.841	0.734	0.591	0.0137196	0.47	4.4469e-05	0.796	0.037876
A0A1D5VYZ7		29.236	2.3522	6	2	2	2
A0A1D5VZ21	Bowman-Birk type trypsin inhibitor OS=Hordeum vulgare GN=BBBI PE=1 SV=1	19.13	3.6707	19.3	2	3	1	1.433	1.508	1.452	1.129	1.083	0.942	0.873	0.83	0.805	0.718	0.0041959	0.571	3.8742e-05	0.795	0.0190633
A0A1D5VZ33	ATP synthase subunit beta OS=Triticum aestivum	58.944	5.1639	43.6	17	48	3	0.677	0.671	0.978	1.233	1.034	0.847	1.235	1.142	1.011	1.339	0.146922	1.457	0.0471	1.088	0.49356
A0A1D5VZ65	Pentatricopeptide repeat-containing protein At1g80270, mitochondrial OS=Arabidopsis thaliana GN=At1g80270 PE=2 SV=1	37.259	7.0834	7.6	2	2	2	0.409	0.547	0.646	1.217	1.187	1.154	1.088	1.115	1.119	2.221	0.026142	2.074	0.030675	0.934	0.0180565
A0A1D5VZC0	Glutamate decarboxylase OS=Triticum aestivum	54.367	8.2281	42.2	19	47	3	0.454	0.374	0.456	1.085	1.144	1.256	0.93	0.981	1.155	2.714	0.00021696	2.388	0.00070275	0.88	0.169299
A0A1D5VZI9	Eukaryotic translation initiation factor 3 subunit A OS=Zea mays GN=TIF3A1 PE=2 SV=1	103.67	86.431	28.4	24	35	5	1.068	1.093	0.994	0.924	1.074	1.103	1.046	1.033	0.911	0.983	0.76988	0.948	0.35594	0.964	0.6426
A0A1D5VZP0	Basic 7S globulin OS=Glycine max GN=BG PE=1 SV=2	44.381	2.1254	8.9	2	3	1
A0A1D5VZP6	Serine carboxypeptidase-like 18 OS=Arabidopsis thaliana GN=SCPL18 PE=2 SV=2	51.008	4.8816	6.1	2	2	2
A0A1D5VZQ4		11.818	1.7375	8.4	1	2	1	2.114	2.457	1.815	0.987	1.048	0.866	0.718	0.669	0.512	0.454	0.00165689	0.297	0.00084235	0.655	0.021376
A0A1D5VZW4	UPF0051 protein ABCI8, chloroplastic OS=Arabidopsis thaliana GN=ABCI8 PE=2 SV=1	57.869	5.4768	4.7	2	3	2	1.2	0.524	0.704	1.017	0.992	1.08	1.149	1.028	1.232	1.272	0.34324	1.404	0.18512	1.104	0.174184
A0A1D5W013	Aldo-keto reductase family 4 member C10 OS=Arabidopsis thaliana GN=AKR4C10 PE=1 SV=1	75.046	27.919	15.4	11	19	1
A0A1D5W067	Pentatricopeptide repeat-containing protein At4g36680, mitochondrial OS=Arabidopsis thaliana GN=At4g36680 PE=1 SV=1	33.179	3.4014	13.4	3	5	1
A0A1D5W093		41.913	10.169	14.9	4	5	4	0.899	0.655	1.211	0.434	0.717	1.299	1.573	0.872	1.294	0.886	0.62986	1.352	0.28784	1.526	0.24392
A0A1D5W0E2	Oil body-associated protein 2A OS=Zea mays GN=OBAP2A PE=2 SV=1	30.557	10.172	63.4	19	104	0
A0A1D5W0G0	Dihydrolipoamide acetyltransferase component of pyruvate dehydrogenase complex OS=Triticum aestivum	45.772	-2	9.6	4	8	1
A0A1D5W0G4	Mitochondrial import inner membrane translocase subunit PAM16 like 2 OS=Arabidopsis thaliana GN=PAM16L2 PE=2 SV=1	12.672	1.7728	21.9	3	3	3	0.376	0.329	0.311	1.052	0.839	0.944	1.096	1.605	1.501	2.79	0.00028337	4.136	0.0004175	1.482	0.046018
A0A1D5W0S0	Ubiquitin carboxyl-terminal hydrolase 13 OS=Arabidopsis thaliana GN=UBP13 PE=1 SV=1	127.36	30.578	14.5	12	12	2	1.618	0.522	1.521	1.211	0.754	1.411	0.672	1.193	0.799	0.922	0.99824	0.728	0.59718	0.789	0.41088
A0A1D5W0W6		64.781	100.05	28.4	13	26	1	0.366	1.384	1.821	1.077	1.124	1.37	0.595	0.933	0.913	1	0.73394	0.684	0.71892	0.684	0.073782
A0A1D5W0X4		30.912	7.0966	13.8	4	6	4	0.885	1.207	1.206	0.948	1.084	0.999	1.049	0.974	0.869	0.919	0.53078	0.877	0.34842	0.954	0.51142
A0A1D5W1B7	Uncharacterized mitochondrial protein AtMg00860 OS=Arabidopsis thaliana GN=AtMg00860 PE=4 SV=1	119.36	2.1842	1.4	1	1	1	4.007	3.5	3.634	0.606	0.535	0.597	0.359	0.25	0.307	0.156	2.5132e-06	0.082	2.1894e-05	0.527	0.0043776
A0A1D5W1B8	Glycosyltransferase OS=Triticum aestivum	52.778	11.501	16	7	9	3	0.544	0.734	0.771	0.954	1.071	0.84	1.352	1.168	1.167	1.398	0.057776	1.799	0.0075224	1.287	0.040802
A0A1D5W1H7	Very-long-chain enoyl-CoA reductase OS=Arabidopsis thaliana GN=ECR PE=1 SV=1	34.252	8.2482	9.7	3	8	3	1.097	1.097	0.824	0.748	0.722	0.816	1.288	1.172	1.248	0.757	0.057097	1.229	0.097601	1.622	0.00045514
A0A1D5W1I9	40S ribosomal protein S2-4 OS=Arabidopsis thaliana GN=RPS2D PE=2 SV=1	29.873	7.8819	37.1	11	42	0
A0A1D5W1K3	Mediator of RNA polymerase II transcription subunit 27 OS=Arabidopsis thaliana GN=MED27 PE=1 SV=1	45.066	2.3954	2.2	1	1	1
A0A1D5W1L0	Tropinone reductase homolog At5g06060 OS=Arabidopsis thaliana GN=At5g06060 PE=2 SV=1	28.576	15.796	23.4	6	7	6	1.515	1.524	1.147	1.022	1.038	0.987	0.793	0.886	0.768	0.728	0.082682	0.585	0.0068182	0.803	0.0084847
A0A1D5W1L1	Beta-glucosidase 5 OS=Oryza sativa subsp. japonica GN=BGLU5 PE=2 SV=1	41.747	3.3467	6.6	2	3	2	0.875	0.585	0.644	1.217	1.081	1.209	1.108	1.062	1.008	1.667	0.0146189	1.51	0.026542	0.906	0.106919
A0A1D5W1M1		28.339	21.391	19.7	4	9	3	0.843	0.858	0.751	1.109	1.157	1.195	0.966	1.061	1.133	1.412	0.00182059	1.289	0.0153168	0.913	0.14388
A0A1D5W202	Leucine--tRNA ligase, cytoplasmic OS=Arabidopsis thaliana GN=At1g09620 PE=1 SV=1	109.69	27.655	12.3	9	13	1	0.554	0.686	0.826	1.242	1.2	1.056	1.084	1.09	1.003	1.693	0.0128357	1.538	0.020163	0.908	0.167645
A0A1D5W280		16.597	5.1351	29	5	6	3	1.467	1.128	1.234	1.033	1.02	1.124	0.989	0.981	0.743	0.83	0.093683	0.709	0.046182	0.854	0.169324
A0A1D5W2A4		13.694	2.3124	36.3	6	12	1	2.164	1.849	2.136	1.542	1.288	1.214	0.46	0.292	0.29	0.658	0.0086245	0.169	0.00036231	0.258	0.00123689
A0A1D5W2B3	UDP-glycosyltransferase 72B1 OS=Arabidopsis thaliana GN=UGT72B1 PE=1 SV=1	59.461	21.568	10.8	4	5	2	1.313	0.851	0.756	1.032	1.005	0.942	1.088	1.136	1.076	1.02	0.78958	1.13	0.46428	1.108	0.031763
A0A1D5W2E5	GDSL esterase/lipase At5g45910 OS=Arabidopsis thaliana GN=At5g45910 PE=2 SV=1	35.644	2.5899	4.9	1	1	1
A0A1D5W2F2	Wheatwin-1 OS=Triticum aestivum GN=PR4A PE=1 SV=1	15.617	76.186	74	6	13	2	2.652	2.968	2.225	0.731	0.766	0.689	0.555	0.671	0.606	0.279	0.000140474	0.234	0.000136136	0.838	0.046625
A0A1D5W2G8	Transcription initiation factor TFIID subunit 15b OS=Arabidopsis thaliana GN=TAF15B PE=1 SV=1	45.689	32.653	28.1	12	17	1	1.909	1.958	1.776	0.854	0.835	0.944	0.794	0.899	0.74	0.467	8.4724e-05	0.431	0.000195417	0.924	0.30194
A0A1D5W2J0	Probable splicing factor 3A subunit 1 OS=Arabidopsis thaliana GN=At1g14650 PE=1 SV=2	87.01	37.49	12.4	7	11	7	0.599	0.753	0.611	0.952	1.076	0.955	1.141	1.165	1.212	1.52	0.0072044	1.792	0.00144286	1.179	0.0194649
A0A1D5W2L4		46.505	5.4462	3.8	1	1	1	1.636	1.643	1.498	1.017	0.871	0.931	0.842	0.932	0.868	0.59	0.00061633	0.553	0.000157371	0.937	0.30356
A0A1D5W2N7	RNA-binding protein BRN1 OS=Arabidopsis thaliana GN=BRN1 PE=2 SV=1	49.006	18.363	9.7	4	4	2	0.982	1.123	1.186	0.77	0.821	0.732	1.361	1.148	1.134	0.706	0.0060243	1.107	0.28128	1.568	0.0026999
A0A1D5W2P3	Mitochondrial-processing peptidase subunit alpha OS=Solanum tuberosum GN=MPP PE=1 SV=1	58.543	50.831	20.8	10	24	2	0.605	0.521	0.488	1.165	1.005	1.107	1.019	1.212	1.202	2.03	0.00076253	2.127	0.00088353	1.048	0.55962
A0A1D5W308		37.754	3.1716	5.3	1	1	1
A0A1D5W330	60S ribosomal protein L28-1 OS=Arabidopsis thaliana GN=RPL28A PE=1 SV=1	19.877	12.964	28.4	5	13	0
A0A1D5W382	E3 ubiquitin-protein ligase OS=Triticum aestivum	37.077	1.9328	2.8	1	1	1
A0A1D5W3G4	40S ribosomal protein S23 OS=Fragaria ananassa GN=RPS23 PE=2 SV=1	14.185	7.9486	24.2	5	7	5	0.763	0.605	0.836	1.037	1.057	1.016	1.189	1.013	1.205	1.411	0.067725	1.546	0.0165438	1.095	0.195803
A0A1D5W3H6	Serine carboxypeptidase II-1 (Fragment) OS=Hordeum vulgare GN=CXP;2-1 PE=1 SV=1	29.241	32.284	17	3	5	2	0.451	0.528	0.499	1.05	1.048	1.202	1.224	1.18	1.187	2.233	0.00024099	2.43	4.3882e-05	1.088	0.138262
A0A1D5W3T2	Bowman-Birk type trypsin inhibitor OS=Hordeum vulgare GN=BBBI PE=1 SV=1	18.977	4.3107	18.1	3	6	1	2.489	1.963	2.447	0.628	0.742	0.594	0.765	0.758	0.956	0.285	0.00024311	0.359	0.00068205	1.262	0.083895
A0A1D5W4N5		30.556	4.6954	10.2	3	3	1
A0A1D5W5C4	Pumilio homolog 2 OS=Arabidopsis thaliana GN=APUM2 PE=1 SV=1	113.54	20.019	5.4	5	6	5	0.498	0.582	0.659	1.112	1.163	1.055	1.134	1.07	1.031	1.915	0.00157856	1.86	0.00185901	0.971	0.50474
A0A1D5W5J6	Glucan endo-1,3-beta-glucosidase GIV OS=Hordeum vulgare PE=2 SV=1	38.017	18.335	21	5	8	3	1.988	2.156	2.018	0.961	0.888	0.876	0.789	0.798	0.725	0.442	2.4102e-05	0.375	1.75869e-05	0.848	0.0170846
A0A1D5W5M2	Transcription factor Pur-alpha 1 OS=Arabidopsis thaliana GN=PURA1 PE=1 SV=2	32.126	59.996	34.4	8	15	8	0.884	1.109	0.999	1.022	1.114	0.984	1.094	0.99	1.086	1.043	0.58292	1.059	0.45	1.016	0.75608
A0A1D5W5U9	Protein DJ-1 homolog B OS=Arabidopsis thaliana GN=DJ1B PE=1 SV=1	45.145	55.754	21.9	6	9	5	0.928	1.544	1.274	1.078	0.953	0.929	1.019	0.848	1.066	0.79	0.23652	0.783	0.23706	0.991	0.89452
A0A1D5W6B3	DEAD-box ATP-dependent RNA helicase 40 OS=Arabidopsis thaliana GN=RH40 PE=2 SV=1	143.39	54.898	11.9	13	23	1
A0A1D5W6F2	NADH-ubiquinone oxidoreductase chain 2 OS=Arabidopsis thaliana GN=ND2 PE=2 SV=2	21.094	2.7446	5	1	4	1	1.427	1.384	1.115	1.114	0.995	0.898	0.969	0.85	1.028	0.766	0.056403	0.725	0.02926	0.947	0.55522
A0A1D5W6M3	IAA-alanine resistance protein 1 OS=Arabidopsis thaliana GN=IAR1 PE=2 SV=3	55.773	2.5834	2.8	1	1	1
A0A1D5W6Q2	60S ribosomal protein L38 OS=Arabidopsis thaliana GN=RPL38A PE=3 SV=1	8.0965	3.302	36.2	2	6	1	0.707	0.708	0.66	1.08	0.928	1.198	1.26	1.054	1.11	1.545	0.0052007	1.65	0.00099895	1.068	0.49484
A0A1D5W6R4	RGG repeats nuclear RNA binding protein B OS=Arabidopsis thaliana GN=RGGB PE=1 SV=1	37.554	12.132	31	9	16	2	0.723	0.686	0.409	0.885	1.024	1.097	1.267	1.224	0.989	1.653	0.051244	1.914	0.02696	1.158	0.22204
A0A1D5W6S7	Threonine synthase, chloroplastic OS=Solanum tuberosum PE=2 SV=1	58.172	69.825	27.1	13	17	1	0.892	0.719	0.86	0.972	1.086	1.139	1.055	1.102	1.12	1.294	0.033321	1.326	0.014241	1.025	0.62478
A0A1D5W6T6	Beta-glucosidase 4 OS=Oryza sativa subsp. japonica GN=BGLU4 PE=2 SV=1	46.283	9.2231	12.3	5	6	5	0.829	0.634	0.639	0.805	0.972	0.896	1.194	1.166	1.227	1.272	0.077083	1.706	0.0037213	1.342	0.0062976
A0A1D5W7B5		83.648	4.1095	7.6	5	6	1
A0A1D5W7D4		19.697	9.8532	6.7	1	2	1	0.271	0.559	0.344	0.844	0.898	0.743	1.411	1.333	1.66	2.117	0.0227	3.751	0.0036155	1.772	0.0026979
A0A1D5W7G6	Glycine-rich RNA-binding protein 4, mitochondrial OS=Arabidopsis thaliana GN=RBG4 PE=2 SV=1	15.364	1.7937	16.4	2	2	2	1.54	1.854	1.727	0.971	0.923	0.948	0.727	0.759	0.979	0.555	0.00047553	0.481	0.0023621	0.867	0.24956
A0A1D5W7H4		17.106	1.5671	5.5	1	1	1	0.873	1.661	1.475	1.214	1.142	1.241	0.788	0.798	0.677	0.897	0.75058	0.564	0.058159	0.629	0.00134086
A0A1D5W7H9	Basic 7S globulin 2 OS=Glycine max PE=1 SV=1	43.708	29.628	27.6	7	24	3	1.727	1.771	1.553	0.968	0.831	1.063	0.791	0.757	0.749	0.567	0.0022577	0.455	5.7686e-05	0.803	0.043257
A0A1D5W7I4	Ribosomal protein OS=Triticum aestivum	24.633	27.452	35.2	6	15	4	0.777	1.039	0.903	0.794	1.034	0.989	1.077	1.107	1.177	1.036	0.7742	1.236	0.067976	1.193	0.100581
A0A1D5W7J4		65.512	1.9945	14.4	8	16	0
A0A1D5W7M3	Protein RICE SALT SENSITIVE 3 OS=Oryza sativa subsp. japonica GN=RSS3 PE=1 SV=1	39.122	5.3679	7.2	2	2	2		0.828	0.575	0.899	1.08	0.434	0.967	1.359	1.249	1.147	0.84286	1.699	0.066204	1.482	0.2012
A0A1D5W7M9	Ras-related protein RIC1 OS=Oryza sativa subsp. japonica GN=RIC1 PE=2 SV=2	22.503	45.561	56.2	11	26	6	1.462	1.432	1.379	1.052	1.03	1.005	0.885	0.878	0.862	0.722	0.000116977	0.614	1.65986e-05	0.85	0.00045723
A0A1D5W7R2	Ubiquitin-like domain-containing CTD phosphatase OS=Arabidopsis thaliana GN=At4g06599 PE=2 SV=1	30.925	1.9161	3.7	1	1	1	0.776	0.876	0.674	1.027	1.198	1.314	1.021	0.959	1.066	1.521	0.0157987	1.31	0.02836	0.861	0.13546
A0A1D5W7V0	Peptide-N4-(N-acetyl-beta-glucosaminyl)asparagine amidase A OS=Prunus dulcis PE=1 SV=2	63.687	4.192	5.8	3	3	3	1.444	1.21	1.364	1.021	1.169	0.94	0.947	0.948	0.793	0.779	0.037801	0.669	0.00698	0.859	0.156137
A0A1D5W7V9	Malonate--CoA ligase OS=Arabidopsis thaliana GN=AAE13 PE=1 SV=1	49.606	1.8003	17.9	6	9	1
A0A1D5W7Y6	UMP-CMP kinase OS=Triticum aestivum	27.337	2.4946	8.8	2	5	1	1.063	1.218	1.543	0.898	1.167	1.331	0.849	0.924	0.742	0.888	0.49284	0.658	0.031178	0.741	0.092161
A0A1D5W7Y9	Eukaryotic translation initiation factor 3 subunit L OS=Triticum aestivum	64.302	2.6757	20.8	10	12	1	1.193	0.507	0.819	1.042	1.111	1.363	0.975	0.921	1.115	1.396	0.2124	1.195	0.40806	0.856	0.199779
A0A1D5W804	Proline--tRNA ligase, cytoplasmic OS=Arabidopsis thaliana GN=At3g62120 PE=1 SV=1	83.473	216.18	34.5	23	47	1	0.854	0.751	0.678	0.926	1.198	1.197	1.114	1.002	1.133	1.455	0.026656	1.423	0.0098844	0.978	0.87102
A0A1D5W815	16.9 kDa class I heat shock protein 2 OS=Triticum aestivum GN=hsp16.9B PE=1 SV=1	16.95	19.019	41.1	5	23	1	1.032	1.268	1.646	0.999	1.081	1.027	0.709	1.004	1.005	0.787	0.18172	0.689	0.108144	0.875	0.28466
A0A1D5W859		12.043	4.0882	42.6	6	28	2	1.705	2.007	1.737	1.033	1.014	0.97	0.653	0.677	0.647	0.554	0.00042289	0.363	4.2828e-05	0.655	5.6873e-05
A0A1D5W879	E3 ubiquitin-protein ligase RGLG2 OS=Arabidopsis thaliana GN=RGLG2 PE=1 SV=1	39.522	6.9136	8.6	3	3	3	1.158	0.85	1.084	1.351	1.252	0.852	0.741	1.013	1.07	1.117	0.58914	0.913	0.55746	0.817	0.34676
A0A1D5W8D1	Probable serine/threonine protein kinase IRE OS=Arabidopsis thaliana GN=IRE PE=2 SV=1	43.088	3.8255	5	2	2	2	1.041	0.52	0.654	0.727	0.939	0.873	1.314	1.267	1.369	1.146	0.47024	1.783	0.094264	1.556	0.0048785
A0A1D5W8I7	Stearoyl-[acyl-carrier-protein] 9-desaturase 2, chloroplastic OS=Oryza sativa subsp. indica GN=SSI2 PE=3 SV=1	38.015	61.434	38.6	11	16	7	0.529	0.454	0.54	0.872	1.045	1.143	0.97	1.068	1.158	2.009	0.0019813	2.098	0.00058268	1.044	0.6448
A0A1D5W8N9	Embryonic protein DC-8 OS=Daucus carota PE=3 SV=1	38.775	24.891	57.6	19	54	6	0.425	0.674	0.742	1.357	1.362	1.301	0.832	0.78	0.879	2.184	0.042665	1.353	0.133902	0.62	0.00021806
A0A1D5W8P7	Mitochondrial uncoupling protein 1 OS=Arabidopsis thaliana GN=PUMP1 PE=1 SV=1	27.694	12.118	6.1	1	1	1
A0A1D5W8R5	Putative cytochrome c oxidase subunit 5C-4 OS=Arabidopsis thaliana GN=At5g40382 PE=3 SV=1	9.9603	2.5056	37.8	3	4	1
A0A1D5W8T7		21.09	1.0955	1.2	1	2	1	0.539	0.527	0.987	1.446	1.322	1.39	0.837	0.926	0.866	2.025	0.068584	1.281	0.2961	0.632	0.00031597
A0A1D5W917	16.9 kDa class I heat shock protein 1 OS=Triticum aestivum GN=hsp16.9A PE=2 SV=1	25.668	17.773	27.1	5	8	1	1.681	1.91	1.853	1.033	0.882	1.048	0.74	0.699	0.701	0.544	0.0008221	0.393	2.3072e-05	0.722	0.0051965
A0A1D5W918		40.493	1.1205	2.8	1	1	1	1.591	1.394	1.388	1.132	0.869	0.821	0.849	1.042	0.927	0.645	0.0147828	0.644	0.0040554	0.999	0.96686
A0A1D5W924	Pentatricopeptide repeat-containing protein At3g49240, mitochondrial OS=Arabidopsis thaliana GN=EMB1796 PE=1 SV=1	64.369	1.7746	2.1	1	1	1
A0A1D5W931	Carboxypeptidase OS=Triticum aestivum	48.621	1.0939	2.7	1	1	1	1.122	1.025	1.192	1.109	1.062	0.808	1.096	1.04	0.954	0.892	0.32446	0.925	0.26528	1.037	0.69926
A0A1D5W940		20.371	24.414	16.6	2	4	2	0.809	1.11	1.009	1.024	1.15	0.961	1.01	1.036	1.004	1.071	0.52818	1.042	0.65274	0.973	0.66676
A0A1D5W9E0	Triosephosphate isomerase, cytosolic OS=Secale cereale PE=2 SV=3	33.331	13.875	35.2	8	34	1	1.369	1.196	1.222	1.149	1.145	1.076	0.905	0.793	0.967	0.89	0.070239	0.704	0.0079582	0.791	0.0186604
A0A1D5W9E8	NADH dehydrogenase [ubiquinone] iron-sulfur protein 7, mitochondrial OS=Brassica oleracea PE=2 SV=1	22.059	17.811	24.3	6	9	2	2.117	2.324	2.082	0.786	0.77	0.845	0.647	0.679	0.867	0.368	2.1478e-05	0.336	0.00034293	0.913	0.35902
A0A1D5W9F6	Protein NRT1/ PTR FAMILY 8.2 OS=Arabidopsis thaliana GN=NPF8.2 PE=2 SV=1	46.655	9.5087	7.6	3	4	2	0.924	0.966	0.997	0.991	0.806	0.735	1.182	1.071	1.206	0.877	0.20252	1.198	0.0136596	1.366	0.029102
A0A1D5W9M4		82.818	6.6663	6	3	3	3			0.675	0.73	0.828	0.786	0.791	1.128	1.011	1.158		1.447		1.25	0.126743
A0A1D5W9S6	Single myb histone 3 OS=Zea mays GN=SMH3 PE=2 SV=1	15.272	1.562	22.7	2	2	2
A0A1D5W9U9	Pentatricopeptide repeat-containing protein At1g55890, mitochondrial OS=Arabidopsis thaliana GN=At1g55890 PE=1 SV=1	31.149	1.7467	5.4	1	1	1	1.032	0.722	0.769	0.874	1.006	0.852	1.215	1.183	1.256	1.083	0.50324	1.448	0.075383	1.337	0.0057624
A0A1D5W9V9	UDP-arabinopyranose mutase 1 OS=Oryza sativa subsp. japonica GN=UAM1 PE=1 SV=1	30.634	47.453	50.6	13	39	7	0.954	1.051	0.92	0.874	0.821	0.829	1.208	1.147	1.269	0.863	0.029761	1.239	0.0120426	1.436	0.00050031
A0A1D5W9W3	Pyruvate kinase OS=Triticum aestivum	35.207	2.0527	12.5	3	3	1	0.554	0.23	0.323	0.987	1.08	0.837	1.512	1.315	1.259	2.623	0.0183606	3.691	0.0063827	1.407	0.020763
A0A1D5W9X6	Protein SGT1 homolog OS=Oryza sativa subsp. japonica GN=SGT1 PE=1 SV=1	39.534	21.306	20.8	7	8	7	0.411	0.42	0.925	0.74	1.12	1.074	1.331	1.067	1.181	1.671	0.126602	2.038	0.046079	1.22	0.22262
A0A1D5W9Z1	Basic 7S globulin OS=Glycine max GN=BG PE=1 SV=2	42.229	-2	10	5	15	1
A0A1D5WA58		59.306	30.983	19.8	9	11	4	1.09	1.1	0.863	0.591	0.899	0.741	1.228	1.233	1.385	0.731	0.090323	1.26	0.056641	1.724	0.0119249
A0A1D5WA92	Coatomer subunit beta OS=Triticum aestivum	98.364	22.237	14.5	11	11	11	0.934	0.808	0.89	1.309	1.282	1.189	0.863	0.917	0.94	1.436	0.0021606	1.033	0.53012	0.72	0.00105545
A0A1D5WAE5	Putative disease resistance protein RGA3 OS=Solanum bulbocastanum GN=RGA3 PE=2 SV=2	30.597	1.6593	4	1	1	1	0.398	0.602	0.602	1.167	1.368	1.193	1.068	0.929	1.178	2.327	0.0042174	1.982	0.0106358	0.852	0.127878
A0A1D5WAI0		39.687	25.133	16.1	4	5	4	1.307	1.139	1.237	0.781	1.128	0.95	0.985	0.868	0.993	0.776	0.081455	0.773	0.0120172	0.995	0.96882
A0A1D5WAK7		12.973	2.0939	21.2	3	4	1		0.329		0.853	0.859	0.779	1.361	0.815	1.006	2.524		3.224		1.277	0.21576
A0A1D5WAK8	Peroxidase OS=Triticum aestivum	30.92	19.683	29.4	6	9	4	1.348	1.373	1.25	0.429	0.817	0.569	1.286	1.271	1.245	0.457	0.049384	0.957	0.2302	2.095	0.053502
A0A1D5WAL2	Mannosyl-oligosaccharide glucosidase GCS1 OS=Arabidopsis thaliana GN=GCS1 PE=1 SV=1	79.999	4.0133	6.2	4	4	4
A0A1D5WB63	Protein RMD5 homolog OS=Arabidopsis thaliana GN=RMD5 PE=1 SV=1	39.548	5.8707	6.6	2	2	2	0.322	0.308	0.265	1.343	1.373	1.003	1.183	1.02	1.291	4.155	0.00026344	3.904	0.000117194	0.939	0.6644
A0A1D5WB83		32.128	1.9327	3	1	1	1	1.217	0.512	0.987	0.991	0.761	1.092	1.075	1.358	1.056	1.047	0.7476	1.285	0.3248	1.227	0.196363
A0A1D5WBT5	Protein decapping 5 OS=Arabidopsis thaliana GN=DCP5 PE=1 SV=1	62.131	1.5077	10.9	6	10	1
A0A1D5WBY7	Non-specific lipid-transfer protein OS=Triticum aestivum	11.107	2.919	42.6	4	7	1
A0A1D5WBZ9		45.235	1.4397	2.5	1	1	1
A0A1D5WC64	Single-stranded DNA-binding protein, mitochondrial OS=Arabidopsis thaliana GN=At4g11060 PE=2 SV=1	23.429	2.8253	8.9	2	3	2	1.891	0.988	0.887	0.921	1.15	0.512	0.979	1.279	1.049	0.686	0.3323	0.878	0.77178	1.28	0.31078
A0A1D5WCB9	THO complex subunit 2 OS=Arabidopsis thaliana GN=THO2 PE=1 SV=1	137.31	7.5845	3.9	3	3	3	1.141	1.039	1.607	0.873	1.185	0.888	1.015	1.074	0.822	0.778	0.2158	0.769	0.181282	0.988	0.95156
A0A1D5WCE0		24.253	24.322	30.1	8	13	3	0.904	1.331	1.19	1.032	1.141	1.042	0.826	0.955	0.887	0.939	0.68838	0.779	0.122779	0.83	0.023757
A0A1D5WCE4	Katanin p60 ATPase-containing subunit A1 OS=Arabidopsis thaliana GN=AAA1 PE=1 SV=1	33.957	2.6633	3.6	1	2	1			0.563	0.333	0.607	0.544	1.133	1.42	1.213	0.879		2.23		2.538	0.0081404
A0A1D5WCE5	Malic enzyme OS=Triticum aestivum	68.307	134.15	34.9	18	42	4	0.844	0.665	0.52	1.205	1.156	1.066	1.07	1.08	1.06	1.689	0.0198412	1.582	0.076003	0.937	0.21998
A0A1D5WCG1	Probable isoprenylcysteine alpha-carbonyl methylesterase ICME OS=Oryza sativa subsp. japonica GN=IMCE PE=2 SV=1	39.055	2.1807	4.8	2	2	2
A0A1D5WCG9	Probable protein phosphatase 2C 3 OS=Oryza sativa subsp. japonica GN=Os01g0513100 PE=2 SV=2	43.476	2.3849	7.2	3	3	3
A0A1D5WCU0	Defensin-like protein OS=Petunia integrifolia PE=2 SV=1	16.392	17.328	10	1	3	1	1.635	1.894	1.923	0.808	0.886	1.018	1.028	0.634	0.749	0.497	0.00117589	0.442	0.0052395	0.889	0.4424
A0A1D5WCU4	DEAD-box ATP-dependent RNA helicase 25 OS=Oryza sativa subsp. japonica GN=Os01g0618400 PE=2 SV=1	59.384	8.5371	5.4	2	2	2	0.418	0.859	0.465	1.002	0.956	1.045	1.287	1.212	1.228	1.724	0.118322	2.139	0.068841	1.241	0.0023595
A0A1D5WCV7	UDP-glucuronic acid decarboxylase 1 OS=Arabidopsis thaliana GN=UXS1 PE=1 SV=1	45.606	15.834	21.8	9	14	5	0.864	0.746	0.68	0.73	1.009	0.898	1.368	1.287	1.084	1.152	0.30806	1.633	0.0076196	1.418	0.039719
A0A1D5WCV9	Frataxin, mitochondrial OS=Arabidopsis thaliana GN=FH PE=1 SV=2	21.034	12.43	10.3	2	3	2	0.911	0.943	1.029	1.106	1.057	0.893	1.1	1.064	1.051	1.06	0.49806	1.115	0.046641	1.052	0.45698
A0A1D5WD12	EP1-like glycoprotein 1 OS=Arabidopsis thaliana GN=At1g78820 PE=2 SV=1	49.892	6.3871	9.3	2	2	2	0.763		0.586	0.798	1.415	1.013	0.747	1.068	1.148	1.594	0.15428	1.464	0.155539	0.918	0.74514
A0A1D5WD25	RAN GTPase-activating protein 1 OS=Arabidopsis thaliana GN=RANGAP1 PE=1 SV=1	56.973	55.36	33.5	13	15	4	0.443	0.575	0.396	1.251	1.235	1.176	0.975	0.862	1.167	2.59	0.00100254	2.124	0.0058157	0.82	0.084357
A0A1D5WD29	Isoform 2 of Polyubiquitin 14 OS=Arabidopsis thaliana GN=UBQ14	43.44	1.907	2.3	1	4	1	1.45	2.044	1.685	0.836	0.889	0.851	0.925	0.859	0.833	0.497	0.0024201	0.505	0.0029404	1.016	0.6959
A0A1D5WD63	Pyrroline-5-carboxylate reductase OS=Triticum aestivum	29.496	66.363	26.7	4	8	1	1.434	1.486	1.075	1.138	0.772	0.903	1.15	0.953	0.866	0.704	0.081121	0.743	0.090245	1.055	0.69176
A0A1D5WD78	Splicing factor U2af small subunit A OS=Oryza sativa subsp. japonica GN=U2AF35A PE=2 SV=1	32.621	8.1695	17.2	5	6	3	0.437	0.387	0.544	0.995	0.768	1.238	0.767	1.132	1.19	2.194	0.0103037	2.258	0.0091829	1.029	0.88794
A0A1D5WD84	Cytokinin riboside 5'-monophosphate phosphoribohydrolase OS=Triticum aestivum	24.032	27.373	19.9	3	4	1	1.059	0.771	0.566	0.923	0.847	0.955	1.367	0.878	0.795	1.137	0.43468	1.269	0.38136	1.116	0.65636
A0A1D5WDA8	Peroxidase OS=Triticum aestivum	38.881	43.498	43.4	13	72	2	1.043	0.749	0.696	0.907	0.927	1.126	0.897	0.872	1.345	1.19	0.26332	1.252	0.30524	1.052	0.83268
A0A1D5WDJ0		32.755	13.022	21.5	5	6	3	0.861	1.042	1.155	1.092	1.062	1.362	0.916	0.923	0.907	1.15	0.29466	0.898	0.36446	0.781	0.092561
A0A1D5WDK2	Probable aldo-keto reductase 1 OS=Glycine max GN=AKR1 PE=2 SV=1	37.795	135.88	50.1	14	21	11	0.993	1.068	1.002	1.15	1.095	1.12	0.944	0.879	0.89	1.099	0.024836	0.886	0.0188037	0.806	0.00118094
A0A1D5WDK7	Ubiquitin carboxyl-terminal hydrolase 6 OS=Arabidopsis thaliana GN=UBP6 PE=1 SV=1	50.417	88.458	20.9	7	10	1	0.516	0.494	0.517	1.037	1.074	1.006	1.123	1.341	1.273	2.041	3.8378e-06	2.447	8.1323e-05	1.199	0.032895
A0A1D5WDQ1		64.391	10.04	28.6	13	25	2	0.516	0.396	0.461	0.973	0.849	0.885	1.273	1.098	1.149	1.972	0.00140029	2.564	0.0004355	1.3	0.011616
A0A1D5WDS3	Delta(3,5)-Delta(2,4)-dienoyl-CoA isomerase, peroxisomal OS=Arabidopsis thaliana GN=DCI1 PE=2 SV=1	34.617	-2	42.7	10	15	1	2.952	2.98	2.873	0.818	0.668	0.494	0.602	0.501	0.563	0.225	0.0092991	0.189	3.4647e-06	0.841	0.37812
A0A1D5WDT5		13.675	67.429	38.3	6	26	2	2.201	2.481	2.198	0.94	0.878	0.907	0.65	0.593	0.513	0.396	3.6145e-05	0.255	6.3803e-05	0.644	0.003459
A0A1D5WDZ4	NADPH-dependent alkenal/one oxidoreductase, chloroplastic OS=Arabidopsis thaliana GN=AOR PE=1 SV=2	38.68	10.222	19.3	6	9	2	0.93	1.133	1.072	0.961	1.096	1.109	0.998	1.023	0.991	1.01	0.88818	0.961	0.57118	0.951	0.36508
A0A1D5WDZ6	Late embryogenesis abundant protein 14 OS=Oryza sativa subsp. japonica GN=LEA14 PE=2 SV=1	13.576	71.904	76.9	7	28	2	2.87	2.1	2.304	0.904	0.831	0.878	0.757	0.512	0.525	0.359	0.0004445	0.247	0.00084476	0.687	0.038238
A0A1D5WE06	Sorting nexin 1 OS=Arabidopsis thaliana GN=SNX1 PE=1 SV=1	45.977	40.813	37	13	17	3	0.525	0.607	0.502	1.178	0.842	1.135	1.265	1.178	1.234	1.931	0.0057421	2.25	0.000181225	1.165	0.20554
A0A1D5WE09	Putative F-box/LRR-repeat protein At5g02700 OS=Arabidopsis thaliana GN=At5g02700 PE=4 SV=1	48.54	3.2966	4.3	2	3	2	0.779	0.608	0.567	1.359	1.003	1.232	1.117	1.138	0.91	1.839	0.0096961	1.62	0.0154238	0.881	0.33934
A0A1D5WE18		25.174	1.1388	3.5	1	1	1	0.819	0.785	0.881	0.938	1.141	1.117	1.079	1.112	1.071	1.286	0.024321	1.313	0.00155618	1.021	0.72222
A0A1D5WE25	Mitotic spindle checkpoint protein MAD1 OS=Arabidopsis thaliana GN=MAD1 PE=1 SV=1	73.136	3.2942	3.4	2	2	2
A0A1D5WE62	Malonate--CoA ligase OS=Arabidopsis thaliana GN=AAE13 PE=1 SV=1	68.744	35.566	15.8	7	9	2	0.958	0.822	0.933	0.992	1.042	1.225	1.151	1.017	0.945	1.201	0.084136	1.147	0.140916	0.955	0.62758
A0A1D5WE86	Villin-3 OS=Oryza sativa subsp. japonica GN=VLN3 PE=2 SV=2	108.79	12.87	7.7	7	8	7	0.628	0.617	0.75	1.11	1.149	1.045	1.016	0.994	1.191	1.656	0.00174062	1.605	0.0049751	0.969	0.61794
A0A1D5WEB5		89.098	35.271	12	8	9	8	0.865	0.515	0.722	0.928	0.867	0.928	1.198	1.196	1.293	1.295	0.20922	1.754	0.0193219	1.354	0.00090271
A0A1D5WEE6	Isoform 2 of Zinc finger CCCH domain-containing protein 8 OS=Oryza sativa subsp. japonica GN=Os01g0616400	54.886	21.836	24.7	9	10	1	0.687	1.218	1.056	0.925	0.913	0.993	1.215	1.144	0.986	0.956	0.92938	1.13	0.46868	1.182	0.071838
A0A1D5WEJ1		34.733	1.2861	2.6	1	1	1		0.247	0.333	1.084	1.223	1.044	1.236	1.189	0.696	3.852	0.00176071	3.587	0.0175825	0.931	0.62618
A0A1D5WEQ0	Probable aspartyl aminopeptidase OS=Ricinus communis GN=RCOM_1506700 PE=2 SV=2	56.888	9.5561	8.9	4	7	4	0.361	0.626	0.438	0.914	1.137	1.063	0.908	1.046	1.104	2.185	0.0098035	2.146	0.0101176	0.982	0.85128
A0A1D5WEQ1	MACPF domain-containing protein CAD1 OS=Arabidopsis thaliana GN=CAD1 PE=2 SV=1	60.89	7.9135	9.2	5	6	5	1.034	1.164	1.005	0.986	1.054	1.038	0.994	1.021	1.005	0.961	0.48196	0.943	0.28094	0.981	0.4363
A0A1D5WEQ2	Oil body-associated protein 2A OS=Zea mays GN=OBAP2A PE=2 SV=1	27.787	158.88	70.6	19	117	2	1.71	1.725	1.654	1.067	0.988	0.917	0.701	0.814	0.816	0.584	0.00029563	0.458	0.000115958	0.784	0.021658
A0A1D5WER2	Isocitrate dehydrogenase [NADP] OS=Triticum aestivum	50.574	166.4	39.7	17	42	1	0.539	0.799	0.705	0.859	0.935	0.949	1.271	1.226	1.295	1.343	0.063123	1.856	0.032784	1.382	0.00074399
A0A1D5WEU5	Ribose-phosphate pyrophosphokinase 3, chloroplastic OS=Oryza sativa subsp. japonica GN=Os01g0723600 PE=2 SV=1	38.801	50.987	18.4	5	6	5	0.982	0.98	0.978	0.764	0.997	0.872	1.16	1.117	1.101	0.896	0.26972	1.149	0.0124397	1.283	0.031376
A0A1D5WEV0	Malic enzyme OS=Triticum aestivum	60.579	6.6892	11.7	5	14	1	1.215	1.117	1.058	1.075	0.883	1.027	0.949	1.158	0.975	0.881	0.146599	0.909	0.2588	1.032	0.73312
A0A1D5WF58	Aspartate aminotransferase OS=Triticum aestivum	49.588	2.6009	46.2	16	56	1	2.102	1.93	2.256	0.932	0.7	0.992	0.91	0.579	0.665	0.417	0.00162059	0.343	0.00152346	0.821	0.29892
A0A1D5WF65	Transcriptional corepressor LEUNIG OS=Arabidopsis thaliana GN=LUG PE=1 SV=2	94.682	15.278	9.6	8	9	8	1.277	1.02	1.216	0.989	0.988	1.082	1.089	0.956	1.081	0.871	0.145123	0.89	0.22876	1.022	0.7087
A0A1D5WF70	Alpha-amylase/subtilisin inhibitor OS=Hordeum vulgare PE=1 SV=2	25.718	1.8088	4.3	1	1	1	2.69	2.871	2.349	0.935	0.888	0.818	0.468	0.579	0.448	0.334	0.000100919	0.189	7.6071e-05	0.566	0.0028838
A0A1D5WF91		63.332	4.0565	5.9	3	4	2	0.432	0.321	0.926	0.989	0.862	0.739	1.269	1.443	1.385	1.543	0.179798	2.44	0.088742	1.582	0.0073381
A0A1D5WFB5	Peroxidase OS=Triticum aestivum	48.723	85.24	25.1	11	45	5	1.524	1.625	1.334	1.129	1.011	1.099	0.785	0.753	0.846	0.723	0.0085158	0.532	0.00073542	0.736	0.0029845
A0A1D5WFC5	Probable glutathione S-transferase GSTU1 OS=Oryza sativa subsp. indica GN=GSTU1 PE=1 SV=1	24.951	2.9687	15.2	3	6	1				0.589	1.157	0.588	1.106	0.475	1.1					1.149	0.75168
A0A1D5WFE2	Cysteine proteinase EP-B 2 OS=Hordeum vulgare GN=EPB2 PE=1 SV=1	40.859	34.026	16.7	4	6	2	0.623	0.509	0.481	0.747	0.701	0.719	1.146	1.304	1.221	1.343	0.020222	2.276	0.00068016	1.694	0.00022269
A0A1D5WFF3	Glucan endo-1,3-beta-glucosidase GII OS=Hordeum vulgare PE=1 SV=1	35.76	2.8796	29	7	10	1	2.261	1.693	2.938	0.738	1.043	0.823	0.631	0.562	0.699	0.378	0.0071352	0.275	0.00175713	0.727	0.059623
A0A1D5WFI8	Beta-galactosidase 3 OS=Oryza sativa subsp. japonica GN=Os01g0875500 PE=3 SV=1	71.406	1.3994	1.3	1	1	1	0.581	0.51	0.614	0.988	0.952	1.064	1.31	1.135	1.303	1.762	0.00088426	2.198	0.00040085	1.248	0.0183041
A0A1D5WFN1	Probable methyltransferase PMT26 OS=Arabidopsis thaliana GN=At5g64030 PE=2 SV=1	64.278	3.6	2.8	1	1	1	0.314			0.609	0.494	0.513	1.266	1.385	1.31	1.715		4.205		2.451	0.00020264
A0A1D5WFN9	Persulfide dioxygenase ETHE1 homolog, mitochondrial OS=Arabidopsis thaliana GN=GLY3 PE=1 SV=3	32.368	140.52	24.4	5	9	1	1.4	0.493	1.313	0.707	1.302	1.077	0.914	1.309	0.848	0.963	0.94144	0.958	0.92248	0.995	0.9743
A0A1D5WFR9	Peroxidase OS=Triticum aestivum	38.251	2.6633	15.3	5	8	1	1.153	0.806	0.769	0.832	0.813	0.565	1.123	1.49	1.412	0.81	0.30872	1.475	0.061357	1.821	0.0163394
A0A1D5WFS9	Dehydrin Rab25 OS=Oryza sativa subsp. japonica GN=RAB25 PE=2 SV=2	22.243	1.2848	26	4	10	1				0.785	1.69	0.693	0.766	0.785	0.43					0.625	0.28288
A0A1D5WFV3	Histone H2A OS=Triticum aestivum	17.769	3.6287	15.6	4	6	2
A0A1D5WG22	CBS domain-containing protein CBSX6 OS=Arabidopsis thaliana GN=CBSX6 PE=1 SV=1	42.232	1.0842	2.3	1	1	1
A0A1D5WG76	UDP-D-apiose/UDP-D-xylose synthase OS=Oryza sativa subsp. japonica GN=Os01g0969100 PE=2 SV=1	43.432	3.2971	44.2	15	30	1
A0A1D5WG77		12.14	8.6898	16.2	1	1	1	1.215	1.543	1.357	1.079	0.911	0.967	0.923	0.876	0.986	0.719	0.0181374	0.677	0.0073961	0.942	0.38548
A0A1D5WG82	Thioredoxin domain-containing protein 9 homolog OS=Arabidopsis thaliana GN=At2g18990 PE=2 SV=1	23.103	5.9342	12.7	2	2	2	0.702	1.585	0.588	1.236	0.931	0.887	0.83	1.146	1.263	1.062	0.6695	1.127	0.57322	1.061	0.7567
A0A1D5WG91		52.959	1.9037	3.8	2	2	2	1.129	1.088	1.061	0.976	1.116	1.162	0.863	1.087	0.945	0.993	0.86944	0.883	0.138261	0.89	0.23668
A0A1D5WGB2		21.002	9.3758	24.1	4	5	4	1.365	1.208	1.446	0.979	0.889	1.066	0.971	0.976	0.979	0.73	0.0134848	0.728	0.027297	0.997	0.9999
A0A1D5WGJ4	Amidophosphoribosyltransferase OS=Triticum aestivum	54.387	21.859	7.6	3	3	2	1.311	1.281	1.194	1.043	0.937	1.053	1.023	0.829	1.016	0.801	0.0089608	0.758	0.0194369	0.946	0.49258
A0A1D5WGN5	Glutathione transferase GST 23 OS=Zea mays PE=2 SV=1	26.784	2.5662	5	1	1	1
A0A1D5WGP9	Dihydroorotase, mitochondrial OS=Oryza sativa subsp. japonica GN=PYRC PE=2 SV=1	43.997	1.2797	20.5	6	8	1	1.259	1.339	1.619	0.93	0.925	1.086	0.966	0.806	0.971	0.697	0.0178828	0.65	0.0117365	0.933	0.4315
A0A1D5WGS3		40.799	14.758	14.5	4	4	4	0.513	0.685	0.671	0.882	1.07	1.007	1.249	1.235	1.149	1.583	0.0131169	1.944	0.0022553	1.228	0.029641
A0A1D5WGU7	Vacuole membrane protein KMS1 OS=Arabidopsis thaliana GN=KMS1 PE=1 SV=1	48.681	7.8858	11.3	4	7	4	1.139	0.95	1.123	0.902	1.071	0.942	1.059	0.979	1.249	0.908	0.28312	1.023	0.82992	1.128	0.25414
A0A1D5WGZ3		21.258	8.9089	9.8	1	1	1
A0A1D5WH25		66.534	1.4608	1.7	1	1	1	0.81	0.986	1.098	0.906	0.976	1.232	1.075	0.935	1.138	1.076	0.60352	1.088	0.4523	1.011	0.88914
A0A1D5WH51		27.533	1.901	4	1	1	1	0.742	0.922	1.165	0.935	1.086	1.104	1.019	0.939	1.209	1.105	0.46394	1.119	0.45436	1.013	0.91414
A0A1D5WHA3	ABC transporter F family member 4 OS=Arabidopsis thaliana GN=ABCF4 PE=2 SV=1	78.688	10.488	6	3	3	3	0.567	1.258	0.931	1.061	1.066	0.857	1.251	0.947	1.103	1.083	0.63162	1.198	0.41072	1.106	0.40862
A0A1D5WHI3	V-type proton ATPase subunit a OS=Triticum aestivum	85.232	1.1484	3.9	2	2	1
A0A1D5WHL9	Probable amidase At4g34880 OS=Arabidopsis thaliana GN=At4g34880 PE=2 SV=1	56.198	6.4903	6.3	3	3	3	0.727	1.32	0.687	1.118	0.99	1.01	1.086	0.994	0.991	1.14	0.45356	1.123	0.52442	0.985	0.77586
A0A1D5WHP4		23.835	2.1737	5.1	1	1	1
A0A1D5WHR2	Casein kinase 1-like protein HD16 OS=Oryza sativa subsp. japonica GN=HD16 PE=1 SV=1	73.434	2.1855	3.5	1	1	1
A0A1D5WHU0		41.509	7.8249	21.3	5	6	5	1.671	1.728	1.266	0.951	0.984	1.018	0.709	0.541	0.924	0.633	0.011164	0.466	0.0132229	0.736	0.16862
A0A1D5WHU6	Oil body-associated protein 2B OS=Zea mays GN=OBAP2B PE=2 SV=1	27.958	207.48	62.4	13	67	2	1.126	1.194	1.289	1.005	1.084	1.076	0.848	0.938	0.948	0.877	0.047079	0.758	0.0063037	0.864	0.02662
A0A1D5WHW3		103.95	7.4954	3.9	4	5	4	1.174	1.467	1.072	0.74	0.823	0.879	1.073	1.002	0.943	0.658	0.0175427	0.813	0.117381	1.236	0.027123
A0A1D5WHZ0		32.979	4.4981	8.2	2	2	2	1.676	1.629	1.309	0.973	0.847	1	0.808	0.923	0.991	0.611	0.0063785	0.59	0.0059213	0.965	0.66918
A0A1D5WI34	Probable aquaporin TIP1-2 OS=Oryza sativa subsp. japonica GN=TIP1-2 PE=2 SV=1	23.389	5.4642	6.9	1	2	1		0.935		1.387			0.573	0.445	1.336	1.483		0.839		0.566
A0A1D5WI41	3-hydroxyisobutyryl-CoA hydrolase-like protein 5 OS=Arabidopsis thaliana GN=At1g06550 PE=1 SV=2	42.803	12.67	14	5	7	5	0.605	0.784	0.745	1.088	1.186	1.106	1.099	1.059	1.123	1.584	0.0050979	1.537	0.0057822	0.971	0.40482
A0A1D5WI60		90.281	43.775	22.2	14	18	13	0.679	0.854	0.825	0.974	1.126	1.274	1.005	0.954	0.892	1.431	0.027562	1.209	0.071038	0.845	0.126299
A0A1D5WI61	Uricase OS=Triticum aestivum	34.357	3.5752	7.5	2	2	2	0.884	1.298	1.015	0.555	1.794	0.376	0.983	1.409	0.954	0.852	0.47716	1.047	0.81488	1.228	0.43588
A0A1D5WIA8	Probable glucuronosyltransferase Os01g0926700 OS=Oryza sativa subsp. japonica GN=Os01g0926700 PE=3 SV=1	42.229	10.169	9.3	3	3	3	2.056	1.88	1.795	1.016	0.801	0.827	0.802	0.804	0.794	0.461	0.00077704	0.419	0.002118	0.908	0.34618
A0A1D5WIE4	Basic 7S globulin OS=Glycine max GN=BG PE=1 SV=2	44.601	10.08	18	4	8	3	1.769	1.534	1.916	0.984	0.863	0.827	0.89	0.914	0.89	0.512	0.0013233	0.516	0.0098244	1.007	0.8577
A0A1D5WIF5		11.783	2.6077	12.1	1	1	1	0.797	2.384	1.729	1.108	1.261	1.147	0.714	0.863	0.348	0.716	0.541	0.392	0.100103	0.547	0.138403
A0A1D5WIF7		16.288	4.0763	13.3	2	2	2	2.244	1.961	2.17	1.148	0.818	0.887	0.719	0.536	0.695	0.448	0.00178091	0.306	0.00029919	0.683	0.051896
A0A1D5WIG7	IAA-amino acid hydrolase ILR1-like 1 OS=Oryza sativa subsp. japonica GN=ILL1 PE=2 SV=1	47.33	48.158	28.1	8	10	8	1.114	0.948	1.109	1.03	1.014	1.052	0.937	1.007	1.023	0.976	0.7141	0.936	0.3399	0.958	0.21152
A0A1D5WIK6	RGG repeats nuclear RNA binding protein B OS=Arabidopsis thaliana GN=RGGB PE=1 SV=1	40.384	8.3318	31	9	14	2	1.128	1.16	0.899	1.061	1.013	0.998	1.097	1.019	0.969	0.964	0.7291	0.968	0.77128	1.004	0.93964
A0A1D5WIS4	Fructose-bisphosphate aldolase OS=Triticum aestivum	38.782	4.0368	60.6	19	60	2	1.087	0.931	0.766	1.19	1.217	1.271	0.834	0.986	0.939	1.321	0.048996	0.991	0.99132	0.75	0.0055812
A0A1D5WIV5	Cytochrome c oxidase subunit 5b-2, mitochondrial OS=Arabidopsis thaliana GN=COX5B-2 PE=1 SV=1	17.954	42.232	31.7	5	17	5	0.607	0.769	0.704	1.128	1.071	1.161	1.181	1.129	1.03	1.615	0.0026812	1.606	0.0039615	0.994	0.88766
A0A1D5WIW3		42.37	7.5215	13.1	4	4	4	0.839	1.075	1.046	0.845	1.043	0.702	1.094	0.777	1.204	0.875	0.36796	1.039	0.86896	1.187	0.39288
A0A1D5WIW8		45.322	2.7514	3.2	1	2	1	0.654	0.953	1.371	0.91	0.84	0.704	1.155	1.129	1.374	0.824	0.53396	1.228	0.32954	1.491	0.0149391
A0A1D5WIX6		46.708	6.0021	15.3	7	8	2	0.544	0.667	0.661	0.793	0.867	0.778	1.49	1.236	1.415	1.302	0.022884	2.212	0.00078328	1.699	0.00124375
A0A1D5WJ00	BTB/POZ domain and ankyrin repeat-containing protein NPR5 OS=Oryza sativa subsp. japonica GN=NPR5 PE=1 SV=1	48.989	9.6807	4.4	2	2	2	0.445	0.355	0.439	0.767	0.841	0.818	1.297	1.271	1.58	1.958	0.00097848	3.348	0.00027892	1.71	0.0020397
A0A1D5WJ09	Serine/threonine-protein phosphatase 2A 55 kDa regulatory subunit B OS=Triticum aestivum	55.799	13.575	10.2	3	4	2	0.998	1.395	0.384	0.924	0.871	1.047	1.256	1.004	1.196	1.023	0.73502	1.245	0.42808	1.216	0.089496
A0A1D5WJ45	DnaJ protein P58IPK homolog B OS=Oryza sativa subsp. japonica GN=P58B PE=1 SV=1	47.179	14.826	7.8	3	4	3	0.224	0.379	0.391	0.999	0.896	0.969	1.153	1.016	1.219	2.881	0.0040637	3.408	0.0026582	1.183	0.057418
A0A1D5WJ59		149.2	55.359	17	18	21	17	0.569	0.319	0.589	0.868	0.905	0.91	1.235	1.409	1.2	1.817	0.086502	2.603	0.0084394	1.433	0.0022839
A0A1D5WJA8	VAMP-like protein YKT61 OS=Arabidopsis thaliana GN=YKT61 PE=2 SV=1	21.129	29.145	36.6	6	7	5	1.328	1.325	1.435	0.871	0.896	0.967	0.93	1.121	0.847	0.669	0.00059507	0.709	0.0154637	1.06	0.5843
A0A1D5WJC2	Basic 7S globulin 2 OS=Glycine max PE=1 SV=1	44.427	14.397	12.1	4	8	4	1.064	1.444	0.748	0.792	0.805	0.721	1.041	1.077	1.147	0.712	0.1889	1.003	0.8634	1.409	0.0015376
A0A1D5WJD9		28.471	16.137	13.9	3	5	3	0.746	0.85	0.792	1.029	1.034	1.058	0.999	1.062	1.097	1.307	0.0022424	1.322	0.0038633	1.012	0.71878
A0A1D5WJE3		31.633	3.6824	4.4	1	1	1	1.518	0.85	1.019	1.083	0.944	1.026	1.056	1.057	0.928	0.901	0.69056	0.898	0.676	0.996	0.94666
A0A1D5WJF9	Defensin Tk-AMP-D3 OS=Triticum kiharae PE=1 SV=1	8.0182	48.959	42.7	2	4	2	1.389	2.452	2.526	0.961	0.524	1.528	0.638	0.656	0.453	0.473	0.092718	0.274	0.0050775	0.58	0.23226
A0A1D5WJH0	V-type proton ATPase subunit E OS=Citrus limon GN=VATE PE=2 SV=1	26.208	2.5791	27.8	6	12	1	0.82	0.901		0.511	0.797	1.012	0.982	1.295	1.303	0.899	0.61914	1.387	0.084022	1.543	0.103676
A0A1D5WJI0	Protein OSB2, chloroplastic OS=Arabidopsis thaliana GN=OSB2 PE=1 SV=2	37.239	7.0324	11.1	3	3	3	1.743	1.7	1.294	1.072	1.067	0.872	0.797	0.84	0.874	0.636	0.0186184	0.53	0.0031984	0.834	0.071875
A0A1D5WJJ5	Glycine-rich RNA-binding protein 4, mitochondrial OS=Arabidopsis thaliana GN=RBG4 PE=2 SV=1	17.199	145.05	63.6	9	39	5	1.624	1.429	1.429	0.854	0.811	0.796	1.064	0.948	0.924	0.549	0.00022491	0.655	0.002243	1.193	0.022163
A0A1D5WJN2	Cytochrome b5 OS=Oryza sativa subsp. japonica GN=Os05g0108800 PE=2 SV=2	15.04	40.899	63.5	7	12	1	0.437	1.008	0.812	1.066	1.175	0.971	1.058	1.126	1.144	1.423	0.186859	1.475	0.21836	1.036	0.56146
A0A1D5WJP9	Ras-related protein Rab7 OS=Glycine max PE=2 SV=1	20.514	24.841	40.3	5	7	5	0.671	0.747	0.951	0.903	1.002	0.964	1.2	1.041	1.171	1.211	0.134283	1.44	0.028975	1.189	0.031962
A0A1D5WJQ3	Internal alternative NAD(P)H-ubiquinone oxidoreductase A1, mitochondrial OS=Arabidopsis thaliana GN=NDA1 PE=2 SV=1	54.572	41.763	20	8	13	3	0.474	0.763	0.603	1.156	1.192	1.271	1.05	1.084	1.037	1.967	0.0077557	1.723	0.055221	0.876	0.0130836
A0A1D5WJR7		10.523	22.232	36.8	3	3	3	2.019	2.058	2.487	0.679	1.082	0.96	0.534	0.652	0.768	0.415	0.0044413	0.298	0.00060447	0.718	0.138084
A0A1D5WJS7	Probable esterase PIR7A OS=Oryza sativa subsp. indica GN=PIR7A PE=3 SV=2	28.89	1.3127	3.8	1	1	1	0.807	0.775	0.912	0.915	1.016	0.899	1.144	1.198	1.226	1.135	0.109482	1.431	0.0024444	1.261	0.0057636
A0A1D5WJY7	Protein MITOFERRINLIKE 1, chloroplastic OS=Arabidopsis thaliana GN=MFL1 PE=2 SV=1	38.296	6.189	7.5	2	2	2	2.771	1.72	2.098	0.895	0.846	0.724	0.719	0.767	0.663	0.374	0.003125	0.326	0.00158301	0.872	0.150905
A0A1D5WJZ9	BAG family molecular chaperone regulator 4 OS=Arabidopsis thaliana GN=BAG4 PE=1 SV=1	44.361	17.698	14.6	6	7	1
A0A1D5WK32	Basic 7S globulin 2 OS=Glycine max PE=1 SV=1	43.683	145.24	39.7	10	34	4	1.567	1.268	1.604	0.901	1.106	1.029	0.864	0.894	0.863	0.684	0.0169246	0.59	0.020401	0.863	0.078699
A0A1D5WK82	Protein VACUOLELESS1 OS=Arabidopsis thaliana GN=VCL1 PE=1 SV=1	95.632	4.6437	3.1	3	3	3	0.808	0.645	0.803	0.775	1.248	0.936	1.234	0.89	1.166	1.312	0.176905	1.458	0.040757	1.112	0.53684
A0A1D5WKE9	Uridine 5'-monophosphate synthase OS=Oryza sativa subsp. japonica GN=UMPS1 PE=2 SV=1	51.101	11.522	16.3	8	12	7	0.364	0.493	0.425	0.969	1.003	1.03	1.032	1.057	1.107	2.342	0.00065831	2.493	0.00051692	1.065	0.082603
A0A1D5WKF5	2,3-bisphosphoglycerate-independent phosphoglycerate mutase OS=Zea mays PE=1 SV=1	60.71	182.73	48.5	25	64	1	0.39	0.325	0.292	1.003	0.932	0.94	1.287	1.216	1.334	2.855	0.0002759	3.81	0.000115204	1.335	0.00125761
A0A1D5WKJ3	Basic 7S globulin OS=Glycine max GN=BG PE=1 SV=2	39.078	-2	14.2	4	17	1
A0A1D5WKK2	Iron-sulfur cluster assembly protein OS=Triticum aestivum	18.312	28.841	41.7	6	11	4	1.826	1.787	1.843	0.837	0.961	0.926	0.651	0.709	0.915	0.499	7.9819e-05	0.417	0.013181	0.835	0.161484
A0A1D5WKK3	50S ribosomal protein L12-2, chloroplastic OS=Secale cereale GN=RPL12-2 PE=2 SV=1	18.181	21.54	34.7	5	7	5	0.722	0.684	0.629	1.03	1.048	0.91	1.183	1.147	1.167	1.468	0.0030428	1.718	0.000184854	1.17	0.024678
A0A1D5WKW3		15.113	29.627	24.6	3	5	1	1.329	1.536	1.397	0.821	1.087	0.775	0.642	1.004	1.045	0.63	0.0138419	0.631	0.041039	1.003	0.96482
A0A1D5WKW7	Protein trichome birefringence-like 38 OS=Arabidopsis thaliana GN=TBL38 PE=2 SV=1	42.894	2.0365	2.6	1	1	1
A0A1D5WKY4	Probable 3-hydroxyisobutyrate dehydrogenase-like 1, mitochondrial OS=Arabidopsis thaliana GN=At4g29120 PE=1 SV=1	34.57	3.2901	8.2	3	3	3	1.779	1.893	1.369	1.008	0.988	1.013	0.814	0.724	0.821	0.597	0.036561	0.468	0.0021832	0.784	0.0040407
A0A1D5WL12	Peptide deformylase OS=Triticum aestivum	30.059	3.8504	9.3	2	2	2
A0A1D5WL22	Glycosyltransferase OS=Triticum aestivum	53.11	1.4137	14.7	6	7	1	1.418	1.299	1.211	0.992	0.905	1.113	0.973	0.956	0.903	0.766	0.02366	0.721	0.0030644	0.941	0.41668
A0A1D5WL36	Potassium channel KAT6 OS=Oryza sativa subsp. japonica GN=Os01g0718700 PE=3 SV=1	62.975	1.1473	1.6	1	1	1	1.623	1.493	1.511	1.18	1.334	1.421	0.665	0.497	0.598	0.85	0.053164	0.38	0.00039861	0.447	0.00132127
A0A1D5WL54	Peroxiredoxin-2C OS=Oryza sativa subsp. japonica GN=PRXIIC PE=1 SV=1	17.328	2.8957	43.8	6	15	1	0.972	1.004	1.299	0.992	1.049	1.074	0.934	0.991	1.072	0.951	0.6804	0.915	0.4602	0.962	0.4403
A0A1D5WL62	Pyruvate kinase OS=Triticum aestivum	62.915	5.963	9.7	4	5	2	1.792	0.94	1.091	0.642	0.975	1.016	1.032	1.119	1.047	0.689	0.22076	0.837	0.55144	1.215	0.22332
A0A1D5WL88	DEAD-box ATP-dependent RNA helicase 30 OS=Oryza sativa subsp. japonica GN=Os01g0911100 PE=2 SV=2	62.328	1.7726	40	18	36	1	1.196	0.975	1.188	1.008	0.965	0.986	1.105	0.958	1.04	0.881	0.146641	0.924	0.38582	1.049	0.3476
A0A1D5WLB2	2-hydroxyacyl-CoA lyase OS=Oryza sativa subsp. japonica GN=Os01g0505400 PE=3 SV=3	60.412	15.323	28.3	13	23	2	1.092	0.934	0.883	0.868	1.091	1.217	0.933	0.951	1.091	1.092	0.52478	1.023	0.77964	0.937	0.62838
A0A1D5WLC9	Cytidine deaminase 1 OS=Arabidopsis thaliana GN=CDA1 PE=1 SV=1	31.733	31.328	15.5	3	4	3	0.717	1.083	0.929	0.876	0.704	0.812	1.229	1.343	1.257	0.877	0.4226	1.403	0.046076	1.601	0.0024026
A0A1D5WLD7	Uridine 5'-monophosphate synthase OS=Oryza sativa subsp. japonica GN=UMPS1 PE=2 SV=1	50.496	37.766	22.6	11	21	2	0.539	0.651	0.52	0.893	0.921	1.011	1.09	1.057	1.087	1.652	0.003064	1.891	0.0118005	1.145	0.024037
A0A1D5WLE7	Protein MOR1 OS=Oryza sativa subsp. japonica GN=MOR1 PE=2 SV=1	189.35	37.063	7.7	12	14	1	0.782	1.007	0.892	0.87	0.853	0.833	1.185	1.296	1.235	0.953	0.5962	1.386	0.0129041	1.454	0.00020125
A0A1D5WLH0		24.267	4.8277	39.5	7	15	1
A0A1D5WLK2	Glucan endo-1,3-beta-glucosidase GIV OS=Hordeum vulgare PE=2 SV=1	43.862	4.851	14.8	4	7	2	1.429	1.782	1.736	0.889	1.051	1.091	0.731	0.873	0.762	0.613	0.0064773	0.478	0.00111668	0.781	0.040596
A0A1D5WLK3	Glucan endo-1,3-beta-glucosidase GIV OS=Hordeum vulgare PE=2 SV=1	36.022	2.2086	7	2	2	1
A0A1D5WLL7		29.576	50.334	42.3	8	15	8	1.012	0.793	1.009	0.916	0.908	0.961	1.111	1.112	1.17	0.99	0.96076	1.206	0.07948	1.218	0.00129933
A0A1D5WLT2	Heme-binding-like protein At3g10130, chloroplastic OS=Arabidopsis thaliana GN=At3g10130 PE=1 SV=1	24.078	5.7058	32.6	6	6	1	1.234	0.717	1.023	0.983	0.997	1.353	1.016	0.98	0.966	1.121	0.54018	0.996	0.9108	0.889	0.41634
A0A1D5WLT9	Caffeoylshikimate esterase OS=Arabidopsis thaliana GN=CSE PE=1 SV=1	41.344	7.4136	6.1	2	2	2	0.833	0.933	0.7	0.973	0.876	0.959	1.245	1.255	1.1	1.139	0.2052	1.46	0.0150163	1.282	0.0100356
A0A1D5WLX4	Basic endochitinase A OS=Secale cereale GN=rsca PE=1 SV=1	33.406	53.515	35.3	7	13	1	2.01	3.45	2.513	0.587	0.929	0.627	0.747	0.544	0.527	0.269	0.0035017	0.228	0.00158367	0.848	0.43864
A0A1D5WM12	Early nodulin-like protein 1 OS=Oryza sativa subsp. japonica GN=ENODL1 PE=1 SV=1	21.872	2.8937	6.4	1	1	1	1.279	1.081	1.41	1.141	0.902	0.961	0.904	1.02	0.976	0.797	0.09674	0.769	0.03906	0.965	0.70928
A0A1D5WM63	Cyclin-dependent kinase C-2 OS=Oryza sativa subsp. japonica GN=CDKC-2 PE=2 SV=1	39.75	28.607	16.8	5	5	2					0.997		0.789	0.645	0.817					0.753
A0A1D5WMA0	ATP-dependent zinc metalloprotease FTSH 3, mitochondrial OS=Oryza sativa subsp. japonica GN=FTSH3 PE=2 SV=1	87.056	4.2093	6.5	5	10	1	0.515	0.557	1.283	1.089	0.789	0.986	1.255	1.172	1.14	1.216	0.41682	1.515	0.22712	1.245	0.084055
A0A1D5WME5	Protein VTE6, chloroplastic OS=Arabidopsis thaliana GN=VTE6 PE=1 SV=1	25.037	2.4628	5.3	1	2	1	1.535	1.257	1.303	0.775	0.767	0.882	0.982	1.1	0.968	0.592	0.0023615	0.745	0.016484	1.258	0.0189968
A0A1D5WME9		15.004	9.2669	16.3	2	2	2	0.732	1.041	0.689	0.991	1.094	0.916	1.189	1.172	1.072	1.219	0.199937	1.394	0.058376	1.144	0.08854
A0A1D5WMF1	Fructose-bisphosphate aldolase OS=Triticum aestivum	38.796	5.7417	56.7	17	58	1
A0A1D5WMG2	Putative elongation factor TypA-like SVR3, chloroplastic OS=Arabidopsis thaliana GN=SVR3 PE=1 SV=1	72.949	8.3308	3.1	1	1	1	0.899	1.038	0.81	1.021	1.028	1.111	0.948	1.201	1.046	1.15	0.133139	1.163	0.20198	1.011	0.92872
A0A1D5WMH2		20.716	2.4839	11.2	2	2	2	0.663	0.96	0.561	1.386	1.073	1.135	1.082	1.043	0.934	1.646	0.042816	1.401	0.093704	0.851	0.153865
A0A1D5WMH5		75.126	3.5971	4.1	2	2	2	0.754	0.448	0.904	1.049	1.067	0.892	1.101	1.17	1.317	1.428	0.14432	1.704	0.057839	1.193	0.085098
A0A1D5WMI0	Delta(3,5)-Delta(2,4)-dienoyl-CoA isomerase, peroxisomal OS=Arabidopsis thaliana GN=DCI1 PE=2 SV=1	30.375	5.2954	40	9	13	2	1.369	1.349	1.327	0.85	0.966	0.878	1.096	0.983	0.956	0.666	0.0004967	0.75	0.0024792	1.127	0.1039
A0A1D5WMJ2	Long chain acyl-CoA synthetase 4 OS=Arabidopsis thaliana GN=LACS4 PE=2 SV=1	62.189	4.6386	5.9	4	6	4	0.732	0.604	0.685	1.064	1.166	1.175	1.093	1.038	1.04	1.685	0.00126459	1.569	0.00152388	0.931	0.122441
A0A1D5WMJ9	Ubiquitin-conjugating enzyme E2 27 OS=Arabidopsis thaliana GN=UBC27 PE=2 SV=1	21.375	8.4452	32.7	7	7	2	1.349	1.103	0.955	1.041	0.845	1.043	1.021	1.088	1.021	0.86	0.29838	0.919	0.50364	1.069	0.38774
A0A1D5WMK5	Phosphatidate cytidylyltransferase OS=Triticum aestivum	49.274	2.4004	4.7	2	2	2	1.377	1.686	0.886	0.879	1.21	1.423	0.603	0.772	1.037	0.889	0.68816	0.611	0.121258	0.687	0.145582
A0A1D5WMM0	Dolichyl-diphosphooligosaccharide--protein glycosyltransferase subunit 2 OS=Oryza sativa subsp. japonica GN=RPN2 PE=2 SV=1	74.604	118.96	23.3	13	21	1	0.293	0.333	0.306	0.998	1.148	1.207	1.302	1.251	1.22	3.598	4.3814e-05	4.048	2.4377e-06	1.125	0.11412
A0A1D5WMQ7		48.617	1.9355	2.6	1	1	1
A0A1D5WMU3	Probable RNA polymerase II transcription factor B subunit 1-1 OS=Arabidopsis thaliana GN=TFB1-1 PE=2 SV=1	67.035	8.6746	8.9	5	5	5	0.405	0.724	0.582	0.933	1.084	1.015	1.118	1.207	1.286	1.772	0.026779	2.11	0.0113427	1.191	0.042024
A0A1D5WMV7	Non-specific phospholipase C2 OS=Arabidopsis thaliana GN=NPC2 PE=2 SV=1	49.004	6.3459	5.6	2	3	2	0.412	0.802	0.786	0.758	0.731	0.758	1.394	1.601	1.235	1.124	0.54064	2.115	0.027158	1.883	0.00117689
A0A1D5WMX8	Probable histone acetyltransferase HAC-like 1 OS=Oryza sativa subsp. japonica GN=Os02g0137500 PE=3 SV=2	30.979	1.4629	2.9	1	2	1	0.795	1.051	0.529	0.917	0.632	1.347	1.11	1.004	1.19	1.219	0.55632	1.391	0.149058	1.141	0.47438
A0A1D5WN43	Extradiol ring-cleavage dioxygenase OS=Arabidopsis thaliana GN=LIGB PE=2 SV=1	26.833	10.616	17.1	4	7	4	1.62	1.553	1.474	1.012	0.895	0.92	0.977	0.878	0.871	0.608	0.00042002	0.587	0.00031738	0.964	0.52656
A0A1D5WN59		19.557	8.5278	22.2	4	10	4	1.292	1.623	1.517	0.912	0.99	0.865	0.913	1.001	0.993	0.624	0.0039188	0.656	0.0047797	1.051	0.36542
A0A1D5WN60	Cysteine proteinase inhibitor OS=Triticum aestivum	15.714	20.318	27.5	3	15	3	0.967	1.208	1.195	1.021	1.03	0.953	0.969	0.977	0.933	0.891	0.22224	0.854	0.107625	0.958	0.21196
A0A1D5WN89		32.2	3.4675	5	1	1	1	0.73	0.48		0.942	1.046	0.414	0.874	1.224	1.648	1.323	0.62016	2.064	0.086442	1.56	0.2309
A0A1D5WN94	Beta-adaptin-like protein OS=Triticum aestivum	59.598	29.99	6.3	2	2	2	0.695	0.911	0.981	0.975	0.941	1.216	1.055	1.175	1.033	1.211	0.21304	1.261	0.097803	1.042	0.63502
A0A1D5WNG1	E3 ubiquitin-protein ligase RGLG3 OS=Arabidopsis thaliana GN=RGLG3 PE=1 SV=1	37.4	5.9431	11.6	3	3	3	1.199	1.283	0.945	1.161	1.103	1.387	0.928	0.813	0.878	1.065	0.59514	0.764	0.059361	0.717	0.0143187
A0A1D5WNG5	Fructose-bisphosphate aldolase OS=Triticum aestivum	37.506	40.29	54.2	15	44	1	1.223	1.051	0.69	1.33	1.44	1.363	0.633	0.554	1.134	1.394	0.172762	0.783	0.39176	0.562	0.105136
A0A1D5WNH3	Beta-galactosidase OS=Triticum aestivum	104.41	2.7032	3.2	2	2	2	0.305	0.184	0.253	0.842	0.717	0.805	1.498	1.417	1.783	3.186	0.0016169	6.332	0.00033739	1.987	0.00124239
A0A1D5WNK6	Katanin p80 WD40 repeat-containing subunit B1 homolog OS=Triticum aestivum	87.102	1.1504	1.3	1	1	1
A0A1D5WNM7	Coatomer subunit zeta-3 OS=Oryza sativa subsp. japonica GN=Os01g0838800 PE=2 SV=1	19.295	1.0909	5.6	1	1	1
A0A1D5WNQ8	Chorismate mutase OS=Triticum aestivum	35.316	3.5179	7.9	2	2	2	0.263	0.301	0.781	0.844	1	1.033	1.238	1.236	1.514	2.139	0.064444	2.965	0.02582	1.386	0.023983
A0A1D5WNU9	Probable V-type proton ATPase subunit d OS=Oryza sativa subsp. japonica GN=Os01g0587000 PE=2 SV=1	28.731	6.9313	15	4	5	4	0.417	0.366	0.3	0.897	1.089	0.845	1.341	1.119	1.512	2.614	0.00141689	3.668	0.00055759	1.403	0.04416
A0A1D5WNW7	Ribonuclease 2 OS=Arabidopsis thaliana GN=RNS2 PE=2 SV=1	30.906	1.6967	7.8	2	2	1	1.14	0.659	0.989	0.871	1.169	0.833	1.186	1.034	1.2	1.03	0.83258	1.227	0.2537	1.19	0.190179
A0A1D5WNX1	Probable ADP-ribosylation factor GTPase-activating protein AGD14 OS=Arabidopsis thaliana GN=AGD14 PE=1 SV=2	75.345	2.2619	1.9	1	1	1	0.923	1.376	1.136	0.874	1.022	0.932	1.119	1.064	0.977	0.823	0.21316	0.92	0.5876	1.117	0.137837
A0A1D5WNY7	Probable cinnamyl alcohol dehydrogenase 1 OS=Oryza sativa subsp. japonica GN=CAD1 PE=2 SV=1	38.757	42.702	49.2	14	20	2	0.591	0.77	0.631	1.083	1.141	1.223	1.033	1.118	1.09	1.73	0.0031238	1.627	0.0040208	0.94	0.2226
A0A1D5WP00	Probable mitochondrial-processing peptidase subunit beta, mitochondrial OS=Arabidopsis thaliana GN=At3g02090 PE=1 SV=2	55.514	30.427	19.7	8	9	3	0.325	0.425	0.648	0.924	0.707	1.119	1.58	1.331	1.128	1.967	0.043897	2.889	0.0080759	1.469	0.07604
A0A1D5WP05	Glycylpeptide N-tetradecanoyltransferase OS=Triticum aestivum	44.763	7.2931	10.6	4	4	4	0.166	0.359	0.556	0.89	1.247	1.225	0.895	0.978	1.027	3.11	0.028659	2.683	0.090522	0.863	0.30296
A0A1D5WP82	Ubiquitin-conjugating enzyme E2 11 OS=Arabidopsis thaliana GN=UBC11 PE=1 SV=2	13.438	3.0858	9.2	1	2	1	1.083	0.997	1.337	1.184	0.887	0.835	1.067	0.946	1.105	0.85	0.29708	0.912	0.435	1.073	0.53278
A0A1D5WPA1	Ubiquitin-conjugating enzyme E2 7 OS=Arabidopsis thaliana GN=UBC7 PE=1 SV=1	13.656	3.4097	12.2	1	3	1	1.013	1.017	0.896	1.105	1.14	1.142	0.995	0.955	0.979	1.158	0.026182	1.001	0.95518	0.865	0.00081996
A0A1D5WPA9	Basic 7S globulin OS=Glycine max GN=BG PE=1 SV=2	44.547	96.603	26.9	9	30	2	2.895	2.552	2.127	0.956	0.961	0.746	0.503	0.697	0.442	0.352	0.00103863	0.217	0.00069522	0.617	0.035777
A0A1D5WPC4	UBP1-associated protein 2C OS=Arabidopsis thaliana GN=UBA2C PE=2 SV=1	44.027	37.179	25	8	19	8	1.8	1.82	1.638	0.866	0.915	0.833	0.864	0.843	0.859	0.497	8.249e-05	0.488	3.5433e-05	0.982	0.56166
A0A1D5WPN4	Pathogen-related protein OS=Hordeum vulgare PE=2 SV=2	27.892	48.88	28.7	6	11	1	0.534	0.921	0.971	1.476	1.1	1.034	1.142	1.323	0.449	1.488	0.130038	1.201	0.77834	0.807	0.44366
A0A1D5WPN9		20.01	7.6776	12.8	2	3	2	1.088	0.926	1.062	1.079	1.051	0.86	0.932	1.16	1.116	0.972	0.74184	1.043	0.65868	1.073	0.51082
A0A1D5WPP6	Peroxisome biogenesis protein 7 OS=Arabidopsis thaliana GN=PEX7 PE=1 SV=2	35.196	27.876	19.2	5	6	5	0.664	0.611	0.588	1.496	0.924	1.187	1.023	1.224	0.948	1.936	0.0110419	1.715	0.0030966	0.886	0.53316
A0A1D5WPP7		27.547	2.3462	4.5	1	2	1	1.313	1.102	1.2	0.906	1.152	1.022	1.011	0.927	0.958	0.852	0.13142	0.801	0.017721	0.94	0.47992
A0A1D5WPQ3	Glycine-rich RNA-binding protein 3, mitochondrial OS=Arabidopsis thaliana GN=RBG3 PE=1 SV=1	32.13	2.7513	4.2	1	1	1	0.579	0.613	1.15	0.849	1.043	0.354	1.568	1.276	1.242	0.959	0.83568	1.745	0.060236	1.819	0.111742
A0A1D5WPZ3	DNA-(apurinic or apyrimidinic site) lyase OS=Triticum aestivum	39.899	4.0786	4	1	1	1
A0A1D5WQ15	AP-1 complex subunit mu-2 OS=Arabidopsis thaliana GN=AP1M2 PE=1 SV=1	43.426	4.5295	7.7	3	3	2	0.892	0.95	1.053	0.975	1.022	0.972	1.074	1.001	1.206	1.026	0.62056	1.133	0.161958	1.105	0.161502
A0A1D5WQ85	Protein transport protein Sec24-like At3g07100 OS=Arabidopsis thaliana GN=At3g07100 PE=2 SV=2	83.356	4.529	2.7	2	2	2	1.04	1.163	0.903	0.922	0.941	1.034	1.099	0.939	1.226	0.933	0.46492	1.051	0.6694	1.127	0.24922
A0A1D5WR35	Suppressor of mec-8 and unc-52 protein homolog 1 OS=Arabidopsis thaliana GN=SMU1 PE=1 SV=1	39.406	2.7031	15.3	4	5	1
A0A1D5WR39	DEAD-box ATP-dependent RNA helicase 20 OS=Oryza sativa subsp. japonica GN=Os01g0197200 PE=3 SV=2	54.634	-2	49.6	20	35	0
A0A1D5WR55	Kinesin-like protein OS=Triticum aestivum	54.707	3.774	4.6	2	2	2	0.45	1.255	1.198	1.154	1.081	0.933	0.955	1.151	0.975	1.091	0.62326	1.061	0.67502	0.973	0.76584
A0A1D5WR88	La-related protein 1A OS=Arabidopsis thaliana GN=LARP1A PE=1 SV=1	100.46	6.7985	6.3	5	6	1	0.888	0.67	0.867	0.965	0.907	1.222	1.219	1.11	1.045	1.276	0.130341	1.391	0.028882	1.09	0.41016
A0A1D5WRA2	Exportin-2 OS=Arabidopsis thaliana GN=CAS PE=2 SV=1	55.398	5.8134	7.2	2	2	2	0.899	1.278	1.679	1.001	1.194	1.152	0.802	0.801	0.823	0.868	0.58334	0.629	0.139997	0.725	0.0042576
A0A1D5WRD1	Probable carboxylesterase Os04g0669500 OS=Oryza sativa subsp. japonica GN=Os04g0669500 PE=3 SV=1	27.014	7.1444	15.6	4	4	4	0.694	0.746	0.715	1.118	0.959	1.063	1.084	1.276	1.094	1.457	0.00166215	1.603	0.00117901	1.1	0.24578
A0A1D5WRD2	Monothiol glutaredoxin-S4, mitochondrial OS=Oryza sativa subsp. japonica GN=GRXS4 PE=2 SV=1	19.949	51.09	37.3	6	11	0
A0A1D5WRD7	Peroxisomal fatty acid beta-oxidation multifunctional protein OS=Oryza sativa subsp. japonica GN=MFP PE=1 SV=2	78.472	91.245	36.6	22	40	10	0.521	0.439	0.384	0.98	0.929	0.752	1.335	1.231	1.291	1.98	0.004625	2.87	0.00031691	1.449	0.0110161
A0A1D5WRI3	Peptidyl-prolyl cis-trans isomerase OS=Triticum aestivum	25.698	16.689	17.5	3	3	3	0.956	0.927	0.914	0.976	0.985	1.113	1.097	0.729	1.098	1.099	0.104656	1.045	0.86248	0.951	0.66848
A0A1D5WRK7	UBP1-associated protein 2B OS=Arabidopsis thaliana GN=UBA2B PE=2 SV=1	42.537	2.173	12.9	6	8	0
A0A1D5WRN1	Transcription initiation factor TFIID subunit 15b OS=Arabidopsis thaliana GN=TAF15B PE=1 SV=1	45.695	1.2075	24.1	11	16	1	2.192	1.998	1.769	1.027	0.899	0.829	0.696	0.668	0.857	0.462	0.00093734	0.373	0.00056195	0.806	0.093377
A0A1D5WRU2	Hydroquinone glucosyltransferase OS=Rauvolfia serpentina GN=AS PE=1 SV=1	59.731	45.796	21.4	8	11	2					0.59	0.616	1.512	0.486	0.822					1.559	0.48328
A0A1D5WRV8		16.251	3.3597	20.6	4	7	1	0.273	0.896	0.703	0.907	0.868	0.835	1.295	1.455	1.235	1.394	0.34366	2.129	0.140902	1.527	0.00148047
A0A1D5WRX0		29.809	2.5477	36.4	7	14	1	1.627	0.982	1.153	0.976	1.177	0.878	1.024	1.043	0.83	0.806	0.30748	0.77	0.21578	0.956	0.72214
A0A1D5WS21	Pyruvate decarboxylase 2 OS=Oryza sativa subsp. indica GN=PDC2 PE=2 SV=2	63.916	38.93	13.2	6	9	2	0.712	0.569	1.492	0.786	1.022	1.672	0.723	0.988	0.837	1.255	0.50712	0.919	0.99106	0.732	0.32196
A0A1D5WS60	Actin-interacting protein 1-2 OS=Arabidopsis thaliana GN=AIP1-2 PE=2 SV=1	66.012	34.645	24.9	12	20	2	0.804	0.792	0.878	1.071	0.995	1.064	1.098	1.197	1.027	1.265	0.004083	1.343	0.0058241	1.061	0.31134
A0A1D5WS90	Leucine--tRNA ligase, cytoplasmic OS=Arabidopsis thaliana GN=At1g09620 PE=1 SV=1	104.59	25.767	14.3	8	11	1	0.605	0.641	0.87	1.164	1.048	1.036	1.109	1.136	1.123	1.535	0.020641	1.592	0.051559	1.037	0.37488
A0A1D5WS97		54.965	2.5679	4.7	2	2	2
A0A1D5WSD8	Mitochondrial adenine nucleotide transporter ADNT1 OS=Arabidopsis thaliana GN=ADNT1 PE=1 SV=1	35.539	1.6668	2.7	1	1	1
A0A1D5WSE3	Ubiquitinyl hydrolase 1 OS=Triticum aestivum	88.705	4.0062	19	15	16	1
A0A1D5WSH8		48.698	3.5498	4.3	2	2	2	0.559	0.912	0.599	1	1.045	1.187	1.507	1.053	0.817	1.561	0.044318	1.631	0.108916	1.045	0.9403
A0A1D5WSL9		34.139	2.1541	22.3	6	12	1
A0A1D5WSQ0	Peroxidase OS=Triticum aestivum	35.8	7.3862	17.6	5	8	3	1.771	1.507	1.525	0.522	0.55	0.673	1.157	1.171	1.097	0.363	0.0004017	0.713	0.0038152	1.963	0.00105563
A0A1D5WSS5	Alpha-xylosidase 1 OS=Arabidopsis thaliana GN=XYL1 PE=1 SV=1	104.18	33.283	13.4	11	18	11	0.546	0.52	0.505	0.937	0.928	0.872	1.109	1.165	1.214	1.742	6.2515e-05	2.22	2.0586e-05	1.274	0.0021646
A0A1D5WSV6	COMPASS-like H3K4 histone methylase component WDR5B OS=Arabidopsis thaliana GN=WDR5B PE=1 SV=1	52.023	5.5865	8	4	5	4	0.59	0.601	0.799	0.883	0.814	1.021	1.257	1.255	0.998	1.366	0.055284	1.764	0.0101003	1.291	0.065977
A0A1D5WSX0		28.847	32.792	22.2	4	8	1	0.475	0.421	0.36	0.951	1.197	1.144	1.288	1.187	0.992	2.621	0.00082429	2.76	0.00079966	1.053	0.65204
A0A1D5WT17	GDSL esterase/lipase At5g45920 OS=Arabidopsis thaliana GN=At5g45920 PE=2 SV=1	26.318	19.4	22.6	6	10	2	1.277	1.429	1.143	1.135	0.968	1.064	0.977	0.949	0.852	0.823	0.071738	0.722	0.0135049	0.877	0.103641
A0A1D5WT29		15.045	5.6065	40.3	5	5	2	1.284	1.062	1.229	0.927	0.8	0.96	0.652	1.138	1.206	0.752	0.02352	0.838	0.36378	1.115	0.72748
A0A1D5WT43	Cytochrome P450 704C1 OS=Pinus taeda GN=CYP704C1 PE=2 SV=1	57.338	1.5357	6.5	2	2	1
A0A1D5WT50	Putative L-cysteine desulfhydrase 1 OS=Oryza sativa subsp. japonica GN=Os01g0290100 PE=2 SV=1	48.239	12.157	14.3	4	4	2		1.697			0.932		0.784	0.608	0.965	0.549		0.463		0.843
A0A1D5WT54	Protein pleiotropic regulatory locus 1 OS=Arabidopsis thaliana GN=PRL1 PE=1 SV=1	52.527	77.706	33.6	12	17	12	0.967	1.022	1.04	0.963	1.027	1.036	1.039	1.045	1.074	0.999	0.9755	1.043	0.157056	1.044	0.1623
A0A1D5WT94	Protein argonaute 4A OS=Oryza sativa subsp. japonica GN=AGO4A PE=2 SV=1	96.267	67.832	13.7	9	12	9	0.805	0.809	0.85	1.213	1.298	1.126	0.849	0.928	0.924	1.476	0.00095954	1.096	0.053881	0.743	0.0041177
A0A1D5WTA0	Basic 7S globulin OS=Glycine max GN=BG PE=1 SV=2	35.021	26.444	20.9	5	17	2	2.05	2.154	2.373	0.928	0.917	0.853	0.601	0.687	0.7	0.41	6.0202e-05	0.302	4.4715e-05	0.737	0.0049764
A0A1D5WTC9	RuvB-like helicase OS=Triticum aestivum	49.733	11.935	10.3	4	6	1	0.315	0.667	0.568	1.058	0.83	1.091	1.131	1.167	1.536	1.922	0.046557	2.474	0.0189635	1.287	0.127241
A0A1D5WTD9		38.497	8.7527	14.1	4	5	1
A0A1D5WTH3	Glutamate decarboxylase OS=Triticum aestivum	54.147	73.962	42.9	19	53	1
A0A1D5WTI0	Glycogen synthase kinase-3 homolog MsK-3 OS=Medicago sativa GN=MSK-3 PE=2 SV=2	39.78	2.0674	4.6	2	2	2
A0A1D5WTI5	Zinc finger CCCH domain-containing protein 6 OS=Oryza sativa subsp. japonica GN=Os01g0258700 PE=2 SV=2	32.697	9.5883	8.8	2	2	2	2.052	1.963	1.998	0.69	1.155	0.867	0.679	0.822	0.707	0.451	0.031823	0.367	7.6151e-05	0.814	0.30796
A0A1D5WTI8	Isoaspartyl peptidase/L-asparaginase OS=Lupinus luteus PE=1 SV=1	33.086	1.8054	3.5	1	1	1	1.156	0.764	0.897	0.998	0.957	1.003	1.235	0.984	1.12	1.05	0.65416	1.185	0.2593	1.129	0.15768
A0A1D5WTN1		64.925	28.954	14.5	8	17	1	0.908	0.742	0.666	0.865	1.162	1.118	1.04	1.175	1.179	1.358	0.077763	1.465	0.0175784	1.079	0.45986
A0A1D5WTP0		59.328	1.3406	1.7	1	1	1
A0A1D5WTV3		23.829	36.052	29.9	4	6	1	1.446	1.178	0.943	0.914	1.237	1.06	0.804	1.078	0.951	0.9	0.5537	0.794	0.21192	0.882	0.36376
A0A1D5WTW7	Probable sucrose-phosphate synthase 4 OS=Oryza sativa subsp. japonica GN=SPS4 PE=2 SV=1	118.81	1.4837	0.9	1	1	1	0.917	1.231	1.21	1.235	1.23	1.03	0.831	0.863	0.949	1.041	0.70822	0.787	0.087797	0.756	0.0179959
A0A1D5WTY7	Sphingosine-1-phosphate lyase OS=Oryza sativa subsp. japonica GN=SPL PE=2 SV=3	57.434	7.3465	7.2	2	2	2	0.76	0.734	0.824	0.726	1.071	0.845	1.159	0.854	1.3	1.14	0.37074	1.429	0.057598	1.254	0.2553
A0A1D5WU14	Reticulon-like protein OS=Triticum aestivum	31.244	11.167	7	3	6	3	0.648	0.781	0.677	0.807	0.819	0.712	1.324	1.219	1.376	1.11	0.21446	1.861	0.00073662	1.676	0.00081902
A0A1D5WU56	NADPH:adrenodoxin oxidoreductase, mitochondrial OS=Triticum aestivum	55.574	2.3389	18.3	8	12	1	0.602	0.356	0.393	0.948	0.961	1.055	1.22	1.277	1.155	2.194	0.007879	2.703	0.0033788	1.232	0.0092594
A0A1D5WU90	Glyoxysomal fatty acid beta-oxidation multifunctional protein MFP-a OS=Cucumis sativus PE=1 SV=1	79.141	7.5167	26.4	16	24	3	0.493	0.765	0.679	1.27	1.007	1.134	1.177	1.128	0.998	1.761	0.0171838	1.705	0.0174199	0.968	0.73594
A0A1D5WU93	Aromatic aminotransferase ISS1 OS=Arabidopsis thaliana GN=ISS1 PE=1 SV=1	43.605	36.419	23.1	7	10	2	0.574	0.247	0.608	0.708	0.993	1.007	1.23	1.257	1.292	1.895	0.088442	2.645	0.069442	1.395	0.096596
A0A1D5WUC6	Probable carboxylesterase 15 OS=Arabidopsis thaliana GN=CXE15 PE=2 SV=1	35.465	6.6926	9.6	3	6	2	1.393	0.928	0.888	1.122	1.125	1.102	0.848	0.949	0.86	1.044	0.69904	0.828	0.31694	0.793	0.0029439
A0A1D5WUE4	ATP-dependent Clp protease proteolytic subunit OS=Triticum aestivum	31.316	20.739	17.5	4	5	4	1.306	1.299	1.127	0.938	0.977	1.058	1.001	1.033	0.915	0.797	0.0193814	0.79	0.0178213	0.992	0.87998
A0A1D5WUH9	Glutamine--tRNA ligase OS=Lupinus luteus PE=2 SV=2	89.861	7.2641	23.1	16	21	0
A0A1D5WUI9	Phosphoribosylaminoimidazole carboxylase, chloroplastic (Fragment) OS=Vigna aconitifolia GN=PURKE PE=2 SV=1	68.248	-2	17.9	9	15	1
A0A1D5WUL6		9.4121	5.8413	20	1	1	1
A0A1D5WUN2	E3 ubiquitin-protein ligase SINA-like 10 OS=Arabidopsis thaliana GN=At5g37930 PE=2 SV=1	34.119	1.4445	5.8	2	2	2
A0A1D5WUP1	17.8 kDa class II heat shock protein OS=Zea mays PE=2 SV=1	17.672	7.3231	37.7	5	13	0
A0A1D5WUU2	Probable U6 snRNA-associated Sm-like protein LSm4 OS=Oryza sativa subsp. japonica GN=Os01g0256900 PE=2 SV=1	14.432	3.109	14.5	2	2	2	1.498	1.582	1.631	0.963	0.888	0.696	0.877	0.99	1.021	0.541	0.0034576	0.613	0.00073841	1.134	0.2864
A0A1D5WUU3	Eukaryotic translation initiation factor 3 subunit L OS=Triticum aestivum	60.99	28.156	23.9	11	12	2	0.616	0.513	0.374	1.106	1.135	0.829	1.253	0.952	1.024	2.043	0.0149366	2.148	0.0096393	1.052	0.70218
A0A1D5WUZ9	Acyl transferase 9 OS=Oryza sativa subsp. japonica GN=AT9 PE=2 SV=1	46.502	45.517	27.4	10	16	3		0.367	0.324	0.833	0.701	0.824	1.146	1	1.151	2.275	0.0024171	3.181	0.00060248	1.398	0.0097191
A0A1D5WV81	Bowman-Birk type trypsin inhibitor OS=Hordeum vulgare GN=BBBI PE=1 SV=1	25.449	14.15	31.8	5	8	1	0.746	1.602	1.562	0.787	0.836	0.923	1.186	0.93	1.049	0.651	0.21592	0.809	0.57328	1.243	0.063124
A0A1D5WVA6		58.68	2.2012	1.7	1	1	1	0.956	1.566	1.504	1.076	1.167	1.035	0.834	0.856	0.837	0.814	0.32164	0.628	0.107956	0.771	0.0020389
A0A1D5WVD6	Cytochrome P450 704C1 OS=Pinus taeda GN=CYP704C1 PE=2 SV=1	57.814	5.409	6.5	2	2	1
A0A1D5WVG6	Plastidic glucose transporter 4 OS=Arabidopsis thaliana GN=At5g16150 PE=1 SV=2	57.99	19.922	7.4	5	7	5	0.953	1.039	1.146	1.135	1.017	1.02	1.011	0.942	1.027	1.011	0.85776	0.95	0.45226	0.939	0.24
A0A1D5WVH9	Embryonic protein DC-8 OS=Daucus carota PE=3 SV=1	43.198	170.85	55	19	68	8	0.655	0.732	0.694	1.361	1.366	1.361	0.803	0.828	0.783	1.964	0.002244	1.16	0.0142357	0.591	0.00094192
A0A1D5WVJ6	Ricin B-like lectin R40G3 OS=Oryza sativa subsp. japonica GN=R40G3 PE=2 SV=1	36.445	116.47	52.5	13	36	2
[truncated: 4,928 more rows]

## Sheet: Protein Ratio
-3.1	2	-4.1	1	-4.7	1	-3.8	1	-5	1	-4.4	2	-5.4	2	-5.1	1	-3.4	2	-2.8	1	-4.6	1	-3.2	2
-2.9	1	-3	3	-3.1	1	-3	1	-4.9	2	-3.9	1	-5.2	1	-4.9	2	-3.2	2	-2.7	1	-4.2	1	-3.1	1
-2.8	3	-2.7	4	-3	1	-2.6	1	-4.8	1	-3.8	2	-4.8	1	-4.7	1	-3.1	2	-2.6	1	-4	2	-3	3
-2.7	2	-2.6	1	-2.9	1	-2.5	4	-4.5	1	-3.7	2	-4.7	1	-4.5	1	-3	3	-2.4	4	-3.6	1	-2.9	2
-2.5	1	-2.5	3	-2.8	1	-2.4	2	-4.3	1	-3.6	1	-4.5	1	-4.1	2	-2.9	1	-2.3	2	-3.3	1	-2.6	1
-2.4	3	-2.4	1	-2.7	2	-2.3	2	-4.2	2	-3.5	3	-4.4	2	-3.8	1	-2.8	1	-2.2	2	-3.1	1	-2.5	1
-2.3	6	-2.3	8	-2.6	1	-2.2	3	-4.1	2	-3.4	1	-4.2	1	-3.7	1	-2.7	2	-2.1	6	-2.9	2	-2.4	2
-2.2	3	-2.2	6	-2.5	5	-2.1	8	-3.9	1	-3.3	6	-3.9	2	-3.6	2	-2.6	1	-2	5	-2.8	2	-2.3	2
-2.1	10	-2.1	5	-2.4	4	-2	6	-3.8	1	-3.2	4	-3.8	2	-3.5	4	-2.5	1	-1.9	4	-2.7	1	-2.2	2
-2	7	-2	9	-2.3	2	-1.9	13	-3.7	1	-3.1	5	-3.7	1	-3.4	1	-2.4	2	-1.8	2	-2.6	2	-2.1	3
-1.9	8	-1.9	17	-2.2	6	-1.8	17	-3.6	1	-3	5	-3.6	2	-3.2	2	-2.3	2	-1.7	11	-2.4	3	-2	2
-1.8	15	-1.8	23	-2.1	7	-1.7	20	-3.4	3	-2.9	5	-3.5	4	-3.1	7	-2.1	1	-1.6	5	-2.3	1	-1.9	4
-1.7	32	-1.7	23	-2	18	-1.6	32	-3.3	3	-2.8	9	-3.4	1	-3	6	-2	5	-1.5	4	-2.2	4	-1.8	2
-1.6	36	-1.6	28	-1.9	16	-1.5	36	-3.2	2	-2.7	7	-3.3	7	-2.9	4	-1.9	2	-1.4	13	-2.1	4	-1.7	3
-1.5	51	-1.5	46	-1.8	20	-1.4	42	-3.1	4	-2.6	12	-3.2	3	-2.8	6	-1.8	4	-1.3	7	-2	8	-1.6	5
-1.4	50	-1.4	65	-1.7	24	-1.3	61	-3	5	-2.5	11	-3.1	5	-2.7	7	-1.7	7	-1.2	13	-1.9	4	-1.5	5
-1.3	62	-1.3	70	-1.6	41	-1.2	88	-2.9	8	-2.4	15	-3	6	-2.6	5	-1.6	5	-1.1	12	-1.8	5	-1.4	5
-1.2	84	-1.2	86	-1.5	45	-1.1	111	-2.8	5	-2.3	21	-2.9	2	-2.5	17	-1.5	6	-1	25	-1.7	6	-1.3	11
-1.1	108	-1.1	94	-1.4	36	-1	105	-2.7	7	-2.2	14	-2.8	6	-2.4	18	-1.4	16	-0.9	28	-1.6	9	-1.2	6
-1	122	-1	108	-1.3	65	-0.9	131	-2.6	10	-2.1	26	-2.7	10	-2.3	15	-1.3	8	-0.8	52	-1.5	4	-1.1	14
-0.9	143	-0.9	139	-1.2	83	-0.8	155	-2.5	13	-2	28	-2.6	7	-2.2	21	-1.2	22	-0.7	69	-1.4	10	-1	22
-0.8	148	-0.8	167	-1.1	95	-0.7	176	-2.4	16	-1.9	24	-2.5	15	-2.1	21	-1.1	23	-0.6	101	-1.3	9	-0.9	23
-0.7	177	-0.7	154	-1	120	-0.6	175	-2.3	15	-1.8	40	-2.4	14	-2	28	-1	28	-0.5	156	-1.2	18	-0.8	43
-0.6	197	-0.6	177	-0.9	146	-0.5	204	-2.2	17	-1.7	38	-2.3	20	-1.9	23	-0.9	40	-0.4	231	-1.1	17	-0.7	59
-0.5	188	-0.5	177	-0.8	143	-0.4	193	-2.1	25	-1.6	53	-2.2	19	-1.8	39	-0.8	59	-0.3	325	-1	25	-0.6	93
-0.4	209	-0.4	221	-0.7	163	-0.3	229	-2	31	-1.5	55	-2.1	23	-1.7	44	-0.7	84	-0.2	415	-0.9	36	-0.5	130
-0.3	196	-0.3	223	-0.6	179	-0.2	276	-1.9	35	-1.4	49	-2	23	-1.6	32	-0.6	126	-0.1	569	-0.8	63	-0.4	206
-0.2	257	-0.2	233	-0.5	198	-0.1	266	-1.8	36	-1.3	65	-1.9	32	-1.5	49	-0.5	164	0	1277	-0.7	73	-0.3	297
-0.1	250	-0.1	243	-0.4	174	0	591	-1.7	39	-1.2	91	-1.8	36	-1.4	63	-0.4	221	0.1	590	-0.6	98	-0.2	412
0	514	0	572	-0.3	230	0.1	295	-1.6	56	-1.1	96	-1.7	23	-1.3	70	-0.3	339	0.2	464	-0.5	184	-0.1	631
0.1	261	0.1	263	-0.2	255	0.2	302	-1.5	48	-1	105	-1.6	51	-1.2	86	-0.2	389	0.3	343	-0.4	229	0	1478
0.2	233	0.2	273	-0.1	279	0.3	261	-1.4	55	-0.9	97	-1.5	45	-1.1	100	-0.1	522	0.4	219	-0.3	351	0.1	660
0.3	226	0.3	242	0	529	0.4	274	-1.3	73	-0.8	129	-1.4	69	-1	93	0	1200	0.5	177	-0.2	433	0.2	510
0.4	240	0.4	225	0.1	287	0.5	248	-1.2	95	-0.7	138	-1.3	72	-0.9	106	0.1	563	0.6	105	-0.1	538	0.3	301
0.5	235	0.5	222	0.2	278	0.6	198	-1.1	87	-0.6	164	-1.2	88	-0.8	135	0.2	455	0.7	88	0	1259	0.4	189
0.6	185	0.6	215	0.3	275	0.7	201	-1	114	-0.5	169	-1.1	98	-0.7	140	0.3	340	0.8	63	0.1	554	0.5	127
0.7	148	0.7	175	0.4	234	0.8	176	-0.9	110	-0.4	149	-1	103	-0.6	166	0.4	240	0.9	48	0.2	438	0.6	85
0.8	154	0.8	174	0.5	209	0.9	140	-0.8	118	-0.3	203	-0.9	112	-0.5	157	0.5	177	1	30	0.3	343	0.7	62
0.9	124	0.9	119	0.6	195	1	128	-0.7	156	-0.2	178	-0.8	115	-0.4	188	0.6	118	1.1	36	0.4	231	0.8	51
1	116	1	91	0.7	213	1.1	97	-0.6	168	-0.1	217	-0.7	162	-0.3	194	0.7	75	1.2	21	0.5	136	0.9	48
1.1	87	1.1	82	0.8	151	1.2	61	-0.5	172	0	464	-0.6	131	-0.2	171	0.8	63	1.3	17	0.6	111	1	34
1.2	90	1.2	103	0.9	143	1.3	69	-0.4	160	0.1	225	-0.5	190	-0.1	232	0.9	57	1.4	11	0.7	85	1.1	22
1.3	72	1.3	71	1	134	1.4	56	-0.3	189	0.2	247	-0.4	170	0	467	1	42	1.5	13	0.8	53	1.2	16
1.4	72	1.4	72	1.1	82	1.5	33	-0.2	190	0.3	214	-0.3	180	0.1	270	1.1	30	1.6	10	0.9	49	1.3	17
1.5	53	1.5	40	1.2	93	1.6	20	-0.1	193	0.4	218	-0.2	195	0.2	253	1.2	34	1.7	3	1	50	1.4	8
1.6	37	1.6	34	1.3	69	1.7	16	0	405	0.5	219	-0.1	228	0.3	244	1.3	31	1.8	4	1.1	39	1.5	9
1.7	38	1.7	30	1.4	44	1.8	12	0.1	201	0.6	218	0	440	0.4	259	1.4	16	1.9	4	1.2	27	1.6	5
1.8	21	1.8	31	1.5	38	1.9	12	0.2	226	0.7	211	0.1	253	0.5	242	1.5	15	2	4	1.3	20	1.7	5
1.9	24	1.9	14	1.6	35	2	8	0.3	245	0.8	191	0.2	245	0.6	214	1.6	7	2.1	3	1.4	9	1.8	4
2	16	2	13	1.7	25	2.1	3	0.4	216	0.9	148	0.3	238	0.7	214	1.7	6	2.2	3	1.5	7	1.9	2
2.1	17	2.1	18	1.8	15	2.2	5	0.5	189	1	140	0.4	229	0.8	170	1.8	8	2.3	1	1.6	7	2	4
2.2	5	2.2	9	1.9	13	2.3	3	0.6	210	1.1	102	0.5	240	0.9	153	1.9	3	2.8	1	1.7	11	2.2	2
2.3	4	2.3	8	2	10			0.7	198	1.2	108	0.6	219	1	166	2	5	3	1	1.8	5	2.3	1
2.4	13	2.4	3	2.1	6			0.8	164	1.3	91	0.7	184	1.1	155	2.1	2	3.8	1	1.9	6	2.5	2
2.5	6	2.5	1	2.2	9			0.9	145	1.4	74	0.8	188	1.2	106	2.2	3			2.1	3	2.6	1
2.6	3	2.6	2	2.3	5			1	130	1.5	70	0.9	135	1.3	69	2.3	2			2.2	3	3	2
2.8	2	2.8	2	2.4	5			1.1	119	1.6	55	1	154	1.4	84	2.4	3			2.3	3
2.9	1			2.6	3			1.2	88	1.7	51	1.1	118	1.5	53	2.5	1			2.4	1
				2.9	1			1.3	81	1.8	32	1.2	99	1.6	44	2.6	1			2.5	2
				3	1			1.4	103	1.9	24	1.3	81	1.7	34	2.8	1			2.6	1
				3.1	1			1.5	77	2	13	1.4	58	1.8	28	2.9	2			2.7	1
								1.6	63	2.1	17	1.5	57	1.9	25	3.1	1			3.2	1
								1.7	54	2.2	20	1.6	61	2	22	3.2	1			3.5	1
								1.8	35	2.3	12	1.7	39	2.1	4
								1.9	34	2.4	9	1.8	23	2.2	2
								2	18	2.5	8	1.9	23	2.3	9
								2.1	19	2.6	6	2	18	2.4	7
								2.2	21	2.7	3	2.1	20	2.6	4
								2.3	17	2.8	3	2.2	15	2.7	2
								2.4	11	2.9	3	2.3	6	2.8	1
								2.5	3	3	2	2.4	9	3.2	2
								2.6	5	3.4	1	2.5	11	3.3	1
								2.7	3			2.6	2
								2.8	6			2.7	3
								2.9	6			2.8	2
								3	1			3	2
								3.1	1			3.1	2
								3.3	1			3.2	1
								3.4	1			3.4	2
								3.5	1
								4.5	1
