# Supplementary material for: Proteome and lysine acetylome analysis reveals insights into the molecular mechanism of seed germination in wheat
Source: Sci Rep. 2020 Aug 10;10:13454. doi: 10.1038/s41598-020-70230-8 (PMC7418024; doi:10.1038/s41598-020-70230-8)
Supplement: Supplementary file 4 — Supplementary Table S3. [file 41598_2020_70230_MOESM4_ESM.xlsx]

## Sheet: Site_quant
Protein accession	Position	Protein description	Score	Modified sequence	12h/0h Ratio	12h/0h P value	24h/0h Ratio	24h/0h P value	24h/12h Ratio	24h/12h P value	0h-1	0h-2	0h-3	12h-1	12h-2	12h-3	24h-1	24h-2	24h-3
A0A060AFB6	39	Defensin	61.87	ICTGK(1)SQHHSFPCVSDK	1.601	0.035537	1.681	0.068485	1.05	0.3819	0.51	0.806	0.786	1.217	1.023	1.126	1.151	1.177	1.206
A0A060AFB6	71	Defensin	93.649	WTAGYCK(1)IR	1.13	0.22666	1.428	0.00046053	1.263	0.034061	0.859	0.839	0.831	0.9	1.085	0.874	1.166	1.163	1.283
A0A060AJU9	66	Defensin	54.267	TEGFSDGK(1)CR	1.103	0.3196	0.953	0.68522	0.864	0.0095956	0.814	1.039	1.092	1.106	1.038	1.105	0.979	0.907	0.92
A0A077RF77	186	Chitinase	112.82	GAASDYCSPNSQWPCAPGK(1)K	0.887	0.51226	0.812	0.28712	0.916	0.35686	0.858	1.094	1.383	1.02	0.91	1.027	0.775	0.915	1.019
A0A077RFQ1	37	Subtilisin-chymotrypsin inhibitor-2A OS=Hordeum vulgare PE=1 SV=2	90.778	DRPDVK(1)NIEVFPVGTPVTGDFRPDR	1.646	0.026164	1.614	0.047678	0.981	0.82716	0.587	0.613	0.913	1.188	1.243	1.046	1.294	1.193	0.924
A0A077RQC1	118	17.8 kDa class II heat shock protein OS=Zea mays PE=2 SV=1	84.753	K(1)FVLPDNADMEK	2.119	0.00020115	2.365	0.000140761	1.116	0.021915	0.512	0.52	0.609	1.181	1.12	1.177	1.313	1.232	1.336
A0A077RRV1	67	Bowman-Birk type trypsin inhibitor OS=Hordeum vulgare GN=BBBI PE=1 SV=1	64.121	AFCTK(1)SFPPMCR	2.315	0.00079751	2.129	0.00194367	0.92	0.5518	0.523	0.574	0.556	1.214	1.117	1.496	1.273	1.294	0.952
A0A077RX59	145	Translation machinery-associated protein 22	105.65	K(1)FATGASVVK	2.218	0.0026823	2.727	0.00046423	1.23	0.087362	0.429	0.507	0.578	0.947	1.155	1.256	1.469	1.269	1.391
A0A077RZ13	67	GTP-binding protein SAR1A OS=Arabidopsis thaliana GN=SAR1A PE=2 SV=1	85.837	FK(1)TFDLGGHQIAR	2.234	0.0025157	2.391	0.00164201	1.07	0.27398	0.422	0.607	0.571	1.17	1.113	1.292	1.196	1.327	1.303
A0A077RZ13	41	GTP-binding protein SAR1A OS=Arabidopsis thaliana GN=SAR1A PE=2 SV=1	69.864	TTLLHMLK(1)DER	2.849	0.00177675	3.843	0.00055662	1.349	0.023378	0.3	0.452	0.418	1.248	0.987	1.098	1.595	1.547	1.354
A0A077S3V2	102	Aspartate aminotransferase	75.764	TEEGKPLVLNVVK(1)R
A0A077S3V2	94	Aspartate aminotransferase	93.766	TEEGK(1)PLVLNVVK	2.266	0.00158436	2.143	0.0030601	0.946	0.5879	0.576	0.463	0.625	1.122	1.269	1.38	1.276	1.009	1.281
A0A096ULM5	117		50.149	KDDSLVVVK(1)R	3.624	0.0099592	7.552	0.0172035	2.084	0.0017974	0.133	0.285	0.321	0.752	0.878	1.048	1.975	1.807	1.799
A0A096UMK8	314	26S proteasome regulatory subunit 4 homolog OS=Oryza sativa subsp. japonica GN=TBP2 PE=2 SV=2	67.897	VTHADFK(1)K	3.934	0.041256	3.376	0.051201	0.858	0.032098	0.182	0.468	0.433	1.347	1.432	1.481	1.313	1.186	1.157
A0A096UQD1	52	Acyl-CoA-binding protein OS=Ricinus communis PE=3 SV=1	85.355	PGMFDLK(1)GK	2.147	0.0051791	2.405	0.021584	1.12	0.088115	0.409	0.625	0.587	1.123	1.271	1.087	1.251	1.329	1.318
A0A096UT91	217	60S ribosomal protein L7-4 OS=Arabidopsis thaliana GN=RPL7D PE=2 SV=1	71.877	APLGGLK(1)K	3.748	0.0088567	4.297	0.00039979	1.147	0.104322	0.269	0.312	0.414	1.226	1.257	1.246	1.558	1.383	1.335
A0A096UT91	210	60S ribosomal protein L7-4 OS=Arabidopsis thaliana GN=RPL7D PE=2 SV=1	72.275	LK(1)APLGGLK
A0A096UT91	144	60S ribosomal protein L7-4 OS=Arabidopsis thaliana GN=RPL7D PE=2 SV=1	95.205	RVEPYVAYGYPNLK(1)SVR	1.909	0.0348	2.136	0.0130218	1.119	0.3443	0.411	0.605	0.768	1.253	1.251	0.902	1.347	1.197	1.267
A0A096UT91	68	60S ribosomal protein L7-4 OS=Arabidopsis thaliana GN=RPL7D PE=2 SV=1	76.378	QYAEEYDAQDKELVQLK(1)R	6.762	0.00037643	7.674	0.0059774	1.135	0.1558	0.175	0.257	0.151	1.135	1.38	1.427	1.556	1.481	1.437
A0A096UT91	17	60S ribosomal protein L7-4 OS=Arabidopsis thaliana GN=RPL7D PE=2 SV=1	111.27	MVVPESVLLK(1)R	2.636	0.0090378	3.056	0.024755	1.159	0.2533	0.302	0.494	0.549	1.245	0.964	1.336	1.375	1.37	1.365
A0A096UT91	100	60S ribosomal protein L7-4 OS=Arabidopsis thaliana GN=RPL7D PE=2 SV=1	48.998	GINAMHPK(1)TK
A0A096UTK7	42	Histone H2B	70.114	RFPAGK(1)TAAK(1)EGAGGEGK	1.594	0.0061839	1.576	0.0120608	0.989	0.84684	0.658	0.845	0.655	1.172	1.19	1.078	1.126	1.261	1.014
A0A096UTK7	38	Histone H2B	71.221	RFPAGK(1)TAAK(1)EGAGGEGK	1.538	0.004604	1.568	0.0065772	1.019	0.79486	0.647	0.821	0.724	1.07	1.193	1.109	1.165	1.239	1.033
A0A0C4BIR6	39	60S ribosomal protein L10-2 OS=Oryza sativa subsp. indica GN=SG12 PE=2 SV=2	82.645	IYDVGMK(1)K	4.363	2.0104e-05	4.366	2.4941e-05	1.001	0.99766	0.296	0.283	0.346	1.298	1.372	1.366	1.379	1.404	1.256
A0A0C4BIR6	183	60S ribosomal protein L10-2 OS=Oryza sativa subsp. indica GN=SG12 PE=2 SV=2	74.464	NDYLK(1)FK	3.326	0.00091746	3.534	0.00066013	1.062	0.6602	0.33	0.359	0.456	1.111	1.519	1.178	1.549	1.359	1.138
A0A0C4BIR6	198	60S ribosomal protein L10-2 OS=Oryza sativa subsp. indica GN=SG12 PE=2 SV=2	71.08	ILPDGVNAK(1)LLGCHGR	2.339	1.60789e-05	2.634	6.209e-05	1.126	0.114642	0.512	0.512	0.483	1.129	1.232	1.164	1.374	1.405	1.19
A0A0C4BIR6	13	60S ribosomal protein L10-2 OS=Oryza sativa subsp. indica GN=SG12 PE=2 SV=2	61.691	QIK(0.993)NK(0.007)PYPK
A0A0C4BIR6	78	60S ribosomal protein L10-2 OS=Oryza sativa subsp. indica GN=SG12 PE=2 SV=2	61.962	YMTK(1)HAGK	4.177	2.1927e-05	4.217	0.00021732	1.009	0.99438	0.307	0.336	0.315	1.184	1.404	1.414	1.623	1.118	1.299
A0A0C4BIW4	63	40S ribosomal protein S14 OS=Zea mays PE=3 SV=1	82.885	VK(1)ADRDESSPYAAMLASQDVAVR	2.617	0.0188559	2.89	0.0100951	1.104	0.52754	0.288	0.617	0.478	1.196	0.939	1.485	1.35	1.518	1.129
A0A0C4BIW4	96	40S ribosomal protein S14 OS=Zea mays PE=3 SV=1	89.301	ELGITALHIK(1)LR	4.665	0.00015536	4.964	0.00037809	1.064	0.32038		0.238	0.28	1.216	1.176	1.233	1.163	1.379	1.315
A0A0C4BJJ3	123	17.4 kDa class I heat shock protein OS=Oryza sativa subsp. japonica GN=HSP17.4 PE=2 SV=2	86.114	LPENAK(1)AEQVK	1.821	0.020315	1.666	0.022102	0.915	0.65894	0.783	0.601	0.622	1.099	1	1.554	1.078	1.347	0.917
A0A0C4BJJ3	98	17.4 kDa class I heat shock protein OS=Oryza sativa subsp. japonica GN=HSP17.4 PE=2 SV=2	85.837	NKEQEEK(1)TDTWHR	1.33	0.138442	1.715	0.025621	1.29	0.148737	0.58	0.864	0.781	1.186	0.848	0.925	1.252	1.504	1.06
A0A0C4BJJ3	64	17.4 kDa class I heat shock protein OS=Oryza sativa subsp. japonica GN=HSP17.4 PE=2 SV=2	98.281	ETPEAHVFK(1)ADVPGLK	1.323	0.068462	1.183	0.1938	0.895	0.170063	0.687	0.952	0.928	1.226	1.031	1.138	1.079	1.027	0.931
A0A0C4BJJ3	76	17.4 kDa class I heat shock protein OS=Oryza sativa subsp. japonica GN=HSP17.4 PE=2 SV=2	132.36	K(0.002)EEVK(0.998)VEVEDGNILQISGER	1.25	0.077463	1.279	0.067864	1.024	0.78734	0.754	0.989	0.807	1.173	1.013	1.001	1.212	0.994	1.056
A0A0C4BJP9	50	Peptidyl-prolyl cis-trans isomerase	75.533	QLCTGEAGLGK(0.83)SGK(0.17)PLHYK	2.133	0.000196158	2.581	3.6876e-05	1.21	0.028045	0.503	0.512	0.56	1.022	1.139	1.198	1.31	1.311	1.444
A0A0C4BJP9	53	Peptidyl-prolyl cis-trans isomerase	54.982	SGK(1)PLHYK	1.365	0.086544	1.285	0.090759	0.941	0.6448	0.973	0.806	0.687	1.16	1.278	0.928	1.02	0.971	1.177
A0A0C4BK99	52	60S ribosomal protein L35a-3 OS=Arabidopsis thaliana GN=RPL35AC PE=3 SV=1	95.483	EDVAWYGGK(1)R	2.214	0.00119799	2.81	0.00020053	1.269	0.0168228	0.428	0.558	0.508	1.143	0.98	1.185	1.412	1.436	1.35
A0A0C4BK99	75	60S ribosomal protein L35a-3 OS=Arabidopsis thaliana GN=RPL35AC PE=3 SV=1	95.197	CIWGK(1)VSRPHGNTGVVR	2.176	0.0013574	2.204	0.00138286	1.013	0.76686	0.457	0.622	0.594	1.224	1.16	1.256	1.276	1.257	1.154
A0A0C4BK99	101	60S ribosomal protein L35a-3 OS=Arabidopsis thaliana GN=RPL35AC PE=3 SV=1	95.981	FTSNLPAEAMGK(1)K	2.954	0.0003815	3.61	0.00029782	1.222	0.025157	0.325	0.443	0.422	1.154	1.136	1.225	1.527	1.48	1.289
A0A0C4BK99	89	60S ribosomal protein L35a-3 OS=Arabidopsis thaliana GN=RPL35AC PE=3 SV=1	67.136	AK(1)FTSNLPAEAMGK	4.403	0.0055637	5.492	0.000158182	1.247	0.0158642	0.234	0.254	0.338	1.188	1.214	1.235	1.666	1.48	1.39
A0A0C4BKI1	59	60S ribosomal protein L35a-1 OS=Arabidopsis thaliana GN=RPL35AA PE=3 SV=1	106.04	LAYVYK(1)AK
A0A0C4BKI1	22	60S ribosomal protein L35a-1 OS=Arabidopsis thaliana GN=RPL35AA PE=3 SV=1	71.692	GTILGFK(1)R	7.671	0.00176458	10.81	0.00111542	1.409	0.035858	0.158	0.219	0.085	1.22	1.279	1.045	1.972	1.549	1.473
A0A0C4BKI1	91	60S ribosomal protein L35a-1 OS=Arabidopsis thaliana GN=RPL35AA PE=3 SV=1	111.64	AQFK(1)SNLPAESMGR	2.956	0.00168149	3.782	0.0107229	1.28	0.00644	0.312	0.353	0.498	1.104	1.085	1.249	1.418	1.503	1.478
A0A0C4BKM5	18	Histone H2A	99.747	GLLAAK(1)TTAAK(1)GAADK	3.792	1.91574e-05	3.667	2.3578e-05	0.967	0.26656	0.341	0.329	0.394	1.331	1.372	1.332	1.348	1.241	1.313
A0A0C4BKM5	13	Histone H2A	132.84	GLLAAK(1)TTAAK(1)GAADK	4.591	0.0055981	5.44	0.000137061	1.185	0.0059828	0.224	0.26	0.332	1.236	1.282	1.228	1.566	1.434	1.439
A0A0C4BKM5	135	Histone H2A	77.062	SLINK(1)TSKE	2.951	2.1874e-05	3.101	0.000163527	1.051	0.58106	0.422	0.396	0.458	1.316	1.231	1.219	1.461	1.349	1.147
A0A0H4TM98	186	Chitinase	87.676	GATSDYCSPSSQWPCAPGK(1)K	0.871	0.5472	1.085	0.66308	1.245	0.182782	0.832	0.844	1.369	0.887	0.809	0.957	0.89	1.344	1.069
A0A1D5RQX6	206	Prohibitin-2, mitochondrial OS=Arabidopsis thaliana GN=PHB2 PE=1 SV=1	85.676	AK(1)FIVEK	1.251	0.080978	1.512	0.0097761	1.209	0.020524	0.673	0.81	0.909	0.964	1.089	0.939	1.213	1.25	1.153
A0A1D5RRA1	67		65.295	VVQTSPTK(1)TFR	1.021	0.87216	1.207	0.198738	1.183	0.2204	0.768	0.948	1.072	0.806	1.089	0.951	1.255	1.148	0.963
A0A1D5RRB7	53	Protein translation factor SUI1 homolog OS=Oryza sativa subsp. japonica GN=GOS2 PE=3 SV=1	99.568	SLTTVQGLK(1)K	2.59	0.00140355	3.446	0.00049561	1.331	0.0069026	0.435	0.504	0.34	1.193	1.034	1.085	1.537	1.507	1.364
A0A1D5RRB7	44	Protein translation factor SUI1 homolog OS=Oryza sativa subsp. japonica GN=GOS2 PE=3 SV=1	79.201	K(1)SLTTVQGLK	2.372	0.0078429	2.87	0.0031829	1.21	0.158818	0.379	0.634	0.429	1.338	1.09	0.992	1.406	1.526	1.206
A0A1D5RS42	198	RGG repeats nuclear RNA binding protein B OS=Arabidopsis thaliana GN=RGGB PE=1 SV=1	135.08	K(1)SLSINEFLKPAEGER	2.13	0.0028776	2.811	0.00043704	1.32	0.030144	0.432	0.496	0.587	0.953	1.041	1.233	1.331	1.401	1.527
A0A1D5RSF5	65		51.726	GVGIGAPPPK(1)SGR	1.82	0.0024395	1.283	0.0114407	0.705	0.02166	0.702	0.716	0.775	1.155	1.305	1.532	0.858	1.009	0.947
A0A1D5RTP1	262	Proline iminopeptidase	56.548	HIK(1)TFIVQGR	2.59	0.00134337	3.135	0.00018302	1.21	0.158143	0.392	0.457	0.489	1.176	0.952	1.338	1.439	1.506	1.25
A0A1D5RV67	234	RGG repeats nuclear RNA binding protein B OS=Arabidopsis thaliana GN=RGGB PE=1 SV=1	108.24	ALAALK(1)K	3.616	0.000141128	4.13	5.8628e-05	1.142	0.069803	0.299	0.341	0.389	1.292	1.308	1.121	1.37	1.482	1.398
A0A1D5RV67	287	RGG repeats nuclear RNA binding protein B OS=Arabidopsis thaliana GN=RGGB PE=1 SV=1	75.143	K(1)SVSINEFLKPAEGER	1.268	0.10786	1.359	0.002397	1.071	0.52162	0.767	0.825	0.89	0.879	1.018	1.25	1.134	1.144	1.094
A0A1D5RVE1	553		75.548	VVETGK(1)SATGGGMTGTAK	1.323	0.150424	1.07	0.61968	0.809	0.31878	0.84	0.921	0.891	1.524	0.972	1.013	0.785	1.125	0.928
A0A1D5RVE1	124		110.54	QHATK(1)QEEGR	0.824	0.39608	0.462	0.040182	0.56	0.050895	0.946	1.658	1.333	1.029	1.262	0.955	0.709	0.723	0.387
A0A1D5RVE1	506		115.78	DATGAMAK(1)K	0.87	0.077904	0.878	0.074662	1.009	0.73668	0.984	1.118	1.172	0.998	0.931	0.921	0.958	0.944	0.974
A0A1D5RVP0	496	Sulfite reductase [ferredoxin], chloroplastic OS=Zea mays GN=SIR PE=1 SV=1	69.998	GILPILK(1)R
A0A1D5RVU3	25	ERBB-3 BINDING PROTEIN 1 OS=Solanum tuberosum GN=EBP1 PE=2 SV=1	62.162	YK(1)TAAEIINK
A0A1D5RVU3	68	ERBB-3 BINDING PROTEIN 1 OS=Solanum tuberosum GN=EBP1 PE=2 SV=1	125.45	GDNFITEQTGNVYK(1)NVK
A0A1D5RY72	145	GTP-binding nuclear protein	115.12	K(1)NLQYYEISAK	2.384	0.000155187	3.263	4.0891e-05	1.369	0.0035217	0.446	0.415	0.493	1.001	1.094	1.133	1.578	1.418	1.422
A0A1D5RY72	40	GTP-binding nuclear protein	72.928	HLTGEFEK(1)K	2.377	0.00081502	3.061	0.00052135	1.288	0.120464	0.511	0.452	0.435	1.115	1.258	0.95	1.578	1.538	1.163
A0A1D5RY72	61	GTP-binding nuclear protein	90.694	KYEPTIGVEVHPLDFTTNCGK(1)IR	1.841	0.022636	2.714	0.024664	1.474	0.0048389	0.4	0.518	0.702	0.871	1.027	1.085	1.404	1.493	1.499
A0A1D5RY72	126	GTP-binding nuclear protein	157.47	VCENIPIVLCGNK(1)VDVK	3.489	2.1891e-05	5.272	1.1167e-07	1.511	0.00141791	0.297	0.319	0.306	1.034	0.999	1.184	1.589	1.627	1.645
A0A1D5RY73	139	Malate dehydrogenase	85.355	AK(1)TFYAGK	3.237	0.00150119	3.982	0.00081729	1.23	0.026517	0.267	0.395	0.433	1.096	1.178	1.271	1.502	1.525	1.333
A0A1D5RY73	258	Malate dehydrogenase	79.69	LGK(1)SGVEEVMGLGELSALEK	2.641	0.00032091	3.298	0.00036367	1.249	0.05734	0.37	0.477	0.45	1.1	1.224	1.102	1.485	1.226	1.567
A0A1D5S1X5	245	Heat shock 70 kDa protein 14 OS=Arabidopsis thaliana GN=HSP70-14 PE=1 SV=1	62.714	HFAAK(1)FK	3.032	0.00025635	3.122	0.00024218	1.03	0.69482	0.406	0.37	0.482	1.392	1.195	1.227	1.182	1.384	1.361
A0A1D5S2N9	20	60S ribosomal protein L18-2 OS=Arabidopsis thaliana GN=RPL18B PE=1 SV=2	96.745	VAPK(1)SDDVYLK	3.345	0.0104805	3.238	0.0115212	0.968	0.76116	0.219	0.428	0.54	1.251	1.206	1.513	1.463	1.231	1.149
A0A1D5S7C0	231	UDP-glucuronic acid decarboxylase 4 OS=Arabidopsis thaliana GN=UXS4 PE=2 SV=1	94.465	ENTQDDPHK(1)R	1.217	0.2016	2.2	0.0173425	1.808	0.00179592	0.829	0.597	0.612	0.702	0.906	0.872	1.536	1.455	1.492
A0A1D5S7C0	106	UDP-glucuronic acid decarboxylase 4 OS=Arabidopsis thaliana GN=UXS4 PE=2 SV=1	91.867	SCYDEGK(1)R	3.172	0.00150299	8.005	0.00015764	2.524	2.0457e-05	0.317	0.19	0.232	0.737	0.818	0.789	2.072	1.945	1.899
A0A1D5S7R1	145	Isoform 2 of Dihydrolipoyl dehydrogenase 1, chloroplastic OS=Arabidopsis thaliana GN=LPD1	99.93	ELHDEHHMK(1)SLGLQVSSTGYDR	1.564	0.026364	1.619	0.043882	1.035	0.85274	0.895	0.657	0.6	1.237	1.11	1.018	1.334	1.234	0.916
A0A1D5S7R1	307	Isoform 2 of Dihydrolipoyl dehydrogenase 1, chloroplastic OS=Arabidopsis thaliana GN=LPD1	96.464	K(1)IDYHTGVFASK	2.953	0.0119441	3.166	0.00080298	1.072	0.198718	0.373	0.363	0.528	1.232	1.23	1.271	1.441	1.244	1.317
A0A1D5S7R1	473	Isoform 2 of Dihydrolipoyl dehydrogenase 1, chloroplastic OS=Arabidopsis thaliana GN=LPD1	73.499	TSFK(1)ANTK	3.343	0.00026385	3.966	0.00024438	1.186	0.074103	0.315	0.338	0.43	1.186	1.288	1.146	1.611	1.34	1.344
A0A1D5S7R1	469	Isoform 2 of Dihydrolipoyl dehydrogenase 1, chloroplastic OS=Arabidopsis thaliana GN=LPD1	147.06	EKADNEGFEVSVVK(1)TSFK	4.257	2.4481e-05	5.086	1.77441e-05	1.195	0.0133229	0.257	0.313	0.3	1.172	1.221	1.311	1.546	1.411	1.468
A0A1D5S805	22	60S ribosomal protein L36	66.799	GHVVTK(1)R					1.849						0.611		0.601	1.036	1.752
A0A1D5S805	7	60S ribosomal protein L36	81.526	APSQPK(1)SGLFVGINK	2.697	0.00115662	3.137	0.00079835	1.163	0.053016	0.351	0.527	0.439	1.157	1.141	1.254	1.295	1.33	1.506
A0A1D5S805	58	60S ribosomal protein L36	83.137	EVAGFAPYEK(1)R	2.202	5.8461e-05	2.505	0.00031763	1.138	0.21078	0.506	0.548	0.523	1.075	1.218	1.179	1.422	1.402	1.127
A0A1D5S806	251	Heat shock cognate 70 kDa protein OS=Petunia hybrida GN=HSP70 PE=2 SV=1	143.24	MVNHFVQEFK(1)R	4.204	0.00028327	5.275	0.000158818	1.255	0.028299	0.227	0.325	0.307	1.155	1.133	1.323	1.543	1.611	1.377
A0A1D5S806	333	Heat shock cognate 70 kDa protein OS=Petunia hybrida GN=HSP70 PE=2 SV=1	50.916	MDK(1)STVHDVVLVGGSTR	2.187	0.0076958	2.448	0.0038426	1.119	0.27696	0.396	0.567	0.634	1.251	0.997	1.245	1.172	1.34	1.398
A0A1D5S806	538	Heat shock cognate 70 kDa protein OS=Petunia hybrida GN=HSP70 PE=2 SV=1	52.482	AEDEEHK(1)K	5.391	0.00192407	5.546	0.0027411	1.029	0.91024	0.15	0.281	0.323	1.294	1.468	1.303	1.688	1.386	1.108
A0A1D5S806	428	Heat shock cognate 70 kDa protein OS=Petunia hybrida GN=HSP70 PE=2 SV=1	72.879	NTTIPTK(1)K	4.448	0.0033221	4.873	3.8224e-07	1.095	0.33914	0.292	0.285	0.295	1.411	1.083	1.385	1.497	1.373	1.379
A0A1D5S806	517	Heat shock cognate 70 kDa protein OS=Petunia hybrida GN=HSP70 PE=2 SV=1	71.03	LSK(1)EEIEK
A0A1D5S806	73	Heat shock cognate 70 kDa protein OS=Petunia hybrida GN=HSP70 PE=2 SV=1	265.77	NQVAMNPTNTVFDAK(1)R	6.216	0.0034202	5.921	0.000121355	0.953	0.45236	0.191	0.218	0.276	1.435	1.416	1.407	1.461	1.383	1.212
A0A1D5S806	58	Heat shock cognate 70 kDa protein OS=Petunia hybrida GN=HSP70 PE=2 SV=1	110.75	LIGDAAK(1)NQVAMNPTNTVFDAK	2.614	0.00054291	3.483	0.000199234	1.332	0.008122	0.431	0.48	0.357	1.046	1.197	1.072	1.499	1.561	1.357
A0A1D5S9J2	159	Membrane steroid-binding protein 2 OS=Arabidopsis thaliana GN=MSBP2 PE=1 SV=1	77.318	FMSK(1)YVK	3.728	0.00068094	3.845	0.00051857	1.031	0.56068	0.268	0.363	0.419	1.365	1.185	1.364	1.4	1.334	1.303
A0A1D5SCJ1	179	ATP synthase subunit beta	123.14	IINVIGEPIDHK(1)GDIK
A0A1D5SCJ1	183	ATP synthase subunit beta	101.53	GDIK(1)THDFLPIHR	1.639	0.032284	1.817	0.0078352	1.109	0.48904	0.782	0.666	0.572	1.296	0.861	1.153	1.287	1.347	1.036
A0A1D5SE57	61	60S acidic ribosomal protein P2B OS=Zea mays GN=RPP2B PE=1 SV=1	68.763	EK(1)FAAVPSGGGAIAVGAPAAASGGAAAPAAESK	3.307	0.00187883	4.127	0.00066136	1.248	0.049578	0.429	0.262	0.376	1.111	1.359	1.059	1.395	1.472	1.537
A0A1D5SFZ2	197	Phytepsin OS=Hordeum vulgare PE=1 SV=1	119.45	FDGILGLGFK(1)EISVGK	4.147	0.00073581	5.092	0.00055548	1.228	0.039455	0.228	0.382	0.269	1.154	1.219	1.272	1.643	1.502	1.331
A0A1D5SFZ2	136	Phytepsin OS=Hordeum vulgare PE=1 SV=1	94.692	AGASSTYK(1)K	3.629	3.9311e-05	4.826	2.4104e-05	1.33	0.0036392	0.282	0.348	0.322	1.101	1.171	1.183	1.648	1.433	1.513
A0A1D5SFZ4	149		52.814	LK(1)AGFAPGHWVKPGQGDR	1.769	0.0061594	2.049	0.0024848	1.158	0.079116	0.538	0.583	0.747	1.001	1.139	1.164	1.337	1.172	1.318
A0A1D5SFZ4	50		67.579	RFEQAVGLPYSK(1)K	1.176	0.22712	1.399	0.039103	1.189	0.051558	0.688	0.827	1.002	0.906	0.972	1.083	1.133	1.262	1.127
A0A1D5SG40	34	Nucleoside diphosphate kinase 1 OS=Pisum sativum GN=NDPK1 PE=2 SV=1	116.73	GFYLK(1)GLK	1.978	0.00040133	2.454	0.000180386	1.241	0.0062752	0.49	0.58	0.587	1.043	1.127	1.107	1.381	1.268	1.417
A0A1D5SG95	66	Non-specific lipid-transfer protein	113.25	ACCSGIK(1)TLVSR	1.141	0.26108	1.05	0.68796	0.921	0.34784	0.785	0.919	1.116	1.114	0.998	1.105	1.089	1.021	0.852
A0A1D5SG95	86	Non-specific lipid-transfer protein	77.899	AACACLK(1)TVAAAAAGGPYLGR	1.733	0.0046574	1.745	0.02268	1.007	0.86578	0.664	0.772	0.574	1.095	1.27	1.119	1.157	1.197	1.153
A0A1D5SGZ2	64	Cold shock protein 1 OS=Arabidopsis thaliana GN=CSP1 PE=1 SV=1	69.845	TK(1)ANDVTAPGGGALSGGSRPVEGGGDR	1.417	0.136482	1.257	0.20224	0.887	0.46218	0.596	0.965	0.889	1.397	1.151	0.923	1.153	0.988	0.938
A0A1D5SH28	163	Tubulin alpha chain	93.162	LSVDYGK(1)K	3.245	0.00029899	4.511	0.000141607	1.39	0.00298	0.347	0.284	0.397	1.061	1.114	1.161	1.507	1.679	1.451
A0A1D5SH28	60	Tubulin alpha chain	178.22	TVGGGDDAFNTFFSETGAGK(1)HVPR	2.602	0.0119204	2.988	0.027885	1.148	0.2816	0.389	0.34	0.637	0.924	1.308	1.322	1.407	1.391	1.283
A0A1D5SH28	337	Tubulin alpha chain	80.69	IDHK(1)FDLMYAK	3.901	7.9403e-05	6.536	2.4675e-05	1.676	0.0026365	0.281	0.229	0.277	1.127	0.965	0.978	1.75	1.867	1.527
A0A1D5SH28	279	Tubulin alpha chain	62.287	DVNAAVATIK(1)TK	3.001	0.00024027	4.22	0.000102925	1.406	0.0135608	0.363	0.321	0.411	1.141	0.984	1.161	1.698	1.549	1.374
A0A1D5SI37	56	Proteasome subunit beta type-6 OS=Arabidopsis thaliana GN=PBA1 PE=1 SV=2	107.82	ASDK(1)ISQLTDNVYVCR	2.55	0.0003564	2.653	0.00059764	1.04	0.58494	0.416	0.55	0.485	1.287	1.204	1.209	1.308	1.395	1.146
A0A1D5SJ27	81	Alanine aminotransferase 2 OS=Hordeum vulgare PE=1 SV=1	146.96	EVLALCDHPDLLK(1)K	2.486	0.0158758	3.216	0.00065781	1.294	0.0028244	0.373	0.417	0.553	1.135	1.086	1.118	1.441	1.531	1.347
A0A1D5SJ27	307	Alanine aminotransferase 2 OS=Hordeum vulgare PE=1 SV=1	91.867	GYYGECGK(1)R	2.628	0.00094351	3.503	0.000100142	1.333	0.06602	0.404	0.395	0.463	0.96	1.031	1.326	1.625	1.49	1.306
A0A1D5SJ31	36	Subtilisin-chymotrypsin inhibitor-2A OS=Hordeum vulgare PE=1 SV=2	78.516	SVEEAK(1)K	0.675	0.0044572	0.557	0.00069764	0.825	0.036615	1.219	1.419	1.396	0.822	0.943	0.956	0.773	0.781	0.692
A0A1D5SKS7	86	Defensin-like protein 1 OS=Arabidopsis thaliana GN=PDF2.3 PE=2 SV=1	134.48	TCEAK(1)SHR	1.193	0.110896	1.436	0.012499	1.204	0.0102015	0.714	0.95	0.816	0.94	0.966	1.053	1.223	1.137	1.202
A0A1D5SLI4	233	40S ribosomal protein S4	69.864	GTK(1)PWVSLPK
A0A1D5SLI4	161	40S ribosomal protein S4	83.692	ANDTIK(1)LDLETNK	2.47	0.00049933	2.981	0.000119125	1.207	0.071141	0.415	0.472	0.508	1.225	1.005	1.215	1.41	1.475	1.273
A0A1D5SLI4	120	40S ribosomal protein S4	78.516	LHSVRDEDAK(1)FK	3.291	0.00020329	4.593	7.643e-05	1.396	0.00046456	0.288	0.333	0.392	1.055	1.145	1.134	1.609	1.517	1.527
A0A1D5SLI4	106	40S ribosomal protein S4	73.573	LLYDTK(1)GR	3.172	0.0077236	4.017	0.00032307	1.266	0.069364	0.313	0.344	0.442	1.163	1.168	1.155	1.375	1.373	1.667
A0A1D5SLI4	94	40S ribosomal protein S4	84.249	TYPAGFMDIISIPK(1)TGENYR
A0A1D5SLI4	264	40S ribosomal protein S4	55.314	DAAAQAAAK(1)A	2.91	0.0008573	3.051	0.00021578	1.049	0.70546	0.417	0.407	0.469	1.012	1.474	1.276	1.131	1.449	1.365
A0A1D5SLI4	168	40S ribosomal protein S4	80.96	LDLETNK(1)IVDFIK	1.679	0.0065845	2.106	0.000179975	1.255	0.02588	0.585	0.62	0.676	1.047	1.046	1.065	1.231	1.394	1.337
A0A1D5SLL7	110	Bifunctional protein FolD 2 OS=Arabidopsis thaliana GN=FOLD2 PE=2 SV=1	64.711	GK(1)HAVVVGR	1.242	0.20172	1.27	0.086502	1.022	0.83484	0.814	0.761	0.987	0.995	1.301	0.887	1.007	1.246	1.001
A0A1D5SLN7	15	Subtilisin-chymotrypsin inhibitor-2A OS=Hordeum vulgare PE=1 SV=2	52.79	K(1)TSWPEVVGK	2.259	0.0049179	2.708	0.0168155	1.199	0.046224	0.386	0.514	0.608	1.004	1.25	1.153	1.369	1.382	1.333
A0A1D5SLT4	74		80.69	EK(0.158)EK(0.842)IYCMEK	0.803	0.078598	0.634	0.006721	0.79	0.0094199	1.041	1.291	1.361	0.912	1.042	1.011	0.825	0.772	0.745
A0A1D5SLT4	39		56.432	YQK(1)WPANPK	0.899	0.84802	0.517	0.130796	0.576	0.11688	0.889	0.832	2.005	0.776	0.937	1.635	0.536	0.82	0.571
A0A1D5SN56	24	Histone H2A	101.64	SVTK(1)SIK	6.503	0.00096064	7.728	0.0105019	1.188	0.038523	0.13	0.188	0.273	1.28	1.394	1.169	1.597	1.514	1.456
A0A1D5SPU4	46	DnaJ protein ERDJ3B OS=Arabidopsis thaliana GN=ERDJ3B PE=1 SV=1	76.679	EAESK(1)FK	1.748	0.00129881	2.001	0.00096001	1.144	0.052241	0.552	0.688	0.655	1.101	1.146	1.066	1.377	1.213	1.201
A0A1D5SS98	391	Ketol-acid reductoisomerase, chloroplastic OS=Oryza sativa subsp. japonica GN=Os05g0573700 PE=1 SV=1	83.54	STVEGITGIISK(1)TISK
A0A1D5SS98	152	Ketol-acid reductoisomerase, chloroplastic OS=Oryza sativa subsp. japonica GN=Os05g0573700 PE=1 SV=1	112.42	NLFPLLPEAFK(1)GVK
A0A1D5SS98	281	Ketol-acid reductoisomerase, chloroplastic OS=Oryza sativa subsp. japonica GN=Os05g0573700 PE=1 SV=1	96.143	NISVVAVCPK(1)GMGPSVR	1.924	0.036496	2.175	0.0063828	1.13	0.41256	0.497	0.495	0.773	1.268	0.818	1.31	1.306	1.346	1.187
A0A1D5SS98	181	Ketol-acid reductoisomerase, chloroplastic OS=Oryza sativa subsp. japonica GN=Os05g0573700 PE=1 SV=1	63.185	DSLVEAK(1)SDIVVK	3.785	0.00054209	4.863	0.00022289	1.285	0.03976	0.244	0.344	0.345	1.049	1.32	1.162	1.563	1.363	1.611
A0A1D5SSC8	59	Mitochondrial outer membrane protein porin 2 OS=Oryza sativa subsp. japonica GN=VDAC2 PE=2 SV=1	80.632	K(1)NEAIVADLQTQVK	1.153	0.121037	1.275	0.058335	1.106	0.2242	0.771	0.979	0.876	1.05	1.021	0.956	1.243	1.004	1.1
A0A1D5SSL2	6	PLASMODESMATA CALLOSE-BINDING PROTEIN 3 OS=Arabidopsis thaliana GN=PDCB3 PE=1 SV=1	106.14	MYCVCK(1)SDANPVAMQK	1.597	0.0030048	2.009	0.00070097	1.258	0.00038018	0.563	0.674	0.717	1.02	1.064	1.036	1.266	1.323	1.337
A0A1D5SSY1	111	Probable serine protease EDA2 OS=Arabidopsis thaliana GN=EDA2 PE=2 SV=2	46.88	K(1)FGAAVVTPEHR	1.75	0.020784	1.604	0.0107201	0.916	0.24332	0.581	0.747	0.739	1.234	1.2	1.184	1.186	1.164	0.965
A0A1D5SU51	119		129	QNAAK(1)HEEGR	0.924	0.51292	0.428	0.0025382	0.463	0.0131176	1.06	1.413	1.354	1.147	1.187	1.202	0.642	0.519	0.476
A0A1D5SU51	503		53.034	GSAAGAVDK(1)TR	0.998	0.9249	0.813	0.3286	0.814	0.163997	0.799	1.265	1.137	1.139	0.971	1.086	1.082	0.738	0.782
A0A1D5SUQ2	64	Glycine-rich protein 2 OS=Nicotiana sylvestris GN=GRP-2 PE=2 SV=1	64.27	TK(1)AADVTAPGGGALAGGSRPGDGGGDR	1.594	0.2694	1.383	0.32752	0.868	0.73992	0.376	0.693	1.194	1.016	1.771	0.82	1.102	0.991	1.037
A0A1D5SUU8	156	Expansin-B3 OS=Oryza sativa subsp. japonica GN=EXPB3 PE=2 SV=2	67.385	HSGIIDIQFK(1)R	1.459	0.024701	2.03	0.0035955	1.391	0.074295	0.672	0.606	0.727	0.941	0.837	1.147	1.349	1.597	1.124
A0A1D5SUY6	84	ABA-inducible protein PHV A1 OS=Hordeum vulgare GN=HVA1 PE=2 SV=1	100.43	DQTGSFLGEK(1)TEAAK	0.596	0.0060565	0.588	0.00094145	0.986	0.94018	1.288	1.356	1.476	0.928	0.845	0.684	0.878	0.795	0.75
A0A1D5SV82	37	Nascent polypeptide-associated complex subunit beta	78.264	TTTTDDK(1)R	1.583	0.0057563	2.006	0.0034447	1.267	0.054401	0.579	0.625	0.757	1.061	1.076	0.968	1.525	1.186	1.223
A0A1D5SVQ0	50	Basic secretory protease (Fragments) OS=Boswellia serrata PE=1 SV=1	73.927	FNQAVGLPYSK(1)K	1.594	0.0024979	1.611	0.0033419	1.011	0.86054	0.661	0.673	0.806	1.075	1.154	1.182	1.089	1.25	1.109
A0A1D5SVQ0	196	Basic secretory protease (Fragments) OS=Boswellia serrata PE=1 SV=1	132.84	MK(1)SGYTDDFFAQILGK	1.173	0.088079	1.164	0.082	0.992	0.91756	0.812	0.96	0.925	0.969	1.151	1.044	1.093	1.086	0.96
A0A1D5SVU0	38	Late embryogenesis abundant protein 19 OS=Oryza sativa subsp. japonica GN=LEA19 PE=2 SV=1	83.869	DEACDAK(1)DR	0.57	0.0051587	0.656	0.050064	1.151	0.54278	1.288	1.416	1.34	0.631	0.885	0.788	0.719	1.182	0.752
A0A1D5SVU0	131	Late embryogenesis abundant protein 19 OS=Oryza sativa subsp. japonica GN=LEA19 PE=2 SV=1	131.61	DK(1)TGSVLSQAGEQVK	0.898	0.29244	0.887	0.30984	0.988	0.87876	0.95	1.082	1.2	0.935	0.892	1.075	1.114	0.89	0.862
A0A1D5SVU0	180	Late embryogenesis abundant protein 19 OS=Oryza sativa subsp. japonica GN=LEA19 PE=2 SV=1	179.67	DASTTETITK(1)SR	0.468	4.1022e-05	0.294	2.7378e-06	0.63	0.00097719	1.674	1.719	1.714	0.846	0.801	0.741	0.49	0.538	0.476
A0A1D5SWI9	484	Mannosylglycoprotein endo-beta-mannosidase OS=Lilium longiflorum GN=EBM PE=1 SV=4	44.377	ALK(1)NDLK
A0A1D5SWT9	53	Non-specific lipid-transfer protein 2G OS=Triticum aestivum PE=1 SV=2	74.392	TCCNNLK(1)SQR	0.698	0.021959	0.917	0.57336	1.314	0.147284	1.045	1.046	1.351	0.876	0.753	0.773	0.899	1.353	0.905
A0A1D5SX25	269	FRIGIDA-like protein	96.153	EPGGK(1)HPWSSEIMEQAK	2.475	0.00178324	2.853	0.00088175	1.153	0.26708	0.419	0.563	0.44	0.989	1.259	1.271	1.524	1.176	1.357
A0A1D5SXD5	104	ABA-inducible protein PHV A1 OS=Hordeum vulgare GN=HVA1 PE=2 SV=1	101.53	ASETAQYTK(1)ESAVAGK	0.918	0.78986	0.834	0.49166	0.908	0.0172001	0.737	1.263	1.27	1.045	0.977	0.981	0.923	0.915	0.89
A0A1D5SXD5	33	ABA-inducible protein PHV A1 OS=Hordeum vulgare GN=HVA1 PE=2 SV=1	109.83	DK(1)AGQTTEATK	0.229	2.9505e-06	0.173	0.00021981	0.752	0.094697	1.994	2.228	2.197	0.5	0.511	0.462	0.45	0.375	0.283
A0A1D5SXD5	88	ABA-inducible protein PHV A1 OS=Hordeum vulgare GN=HVA1 PE=2 SV=1	131.45	DQTASTLGEK(1)TEAAK	0.389	0.000136875	0.258	0.0110203	0.663	0.053203	1.852	1.751	1.858	0.78	0.718	0.629	0.483	0.576	0.352
A0A1D5SXD5	51	ABA-inducible protein PHV A1 OS=Hordeum vulgare GN=HVA1 PE=2 SV=1	122.64	DK(1)TAQTAQAAK	0.457	0.00041728	0.34	0.000178102	0.744	0.033239	1.542	1.735	1.731	0.84	0.769	0.68	0.649	0.518	0.535
A0A1D5SXD5	113	ABA-inducible protein PHV A1 OS=Hordeum vulgare GN=HVA1 PE=2 SV=1	186.7	DK(1)TGSVLQQAGETVVNAVVGAK	0.439	0.0041396	0.322	0.00048257	0.734	0.058322	1.397	1.893	1.82	0.903	0.697	0.643	0.606	0.513	0.527
A0A1D5SXJ7	223	Reticulon-like protein	93.374	AMVELK(1)K	2.552	0.00087539	3.027	0.000122004	1.186	0.106025	0.423	0.424	0.521	1.257	0.988	1.246	1.456	1.31	1.375
A0A1D5SY85	247	Chitinase 2 OS=Tulipa bakeri PE=1 SV=1	54.898	QSTYK(1)FTYETR	1.211	0.174164	1.259	0.177136	1.04	0.7518	0.683	0.921	0.99	1.135	1.034	0.972	1.173	1.187	0.906
A0A1D5SYT6	65	Thioredoxin	103.91	IMAPVFADLAK(1)K
A0A1D5SZ98	202		54.898	QAHHDAAAAAAAK(1)R
A0A1D5T065	17	Nuclear pore complex protein NUP50B OS=Arabidopsis thaliana GN=NUP50B PE=1 SV=1	50.04	VADK(1)QINK	2.218	0.0032589	2.061	0.0088817	0.929	0.54434	0.472	0.541	0.692	1.386	1.12	1.275	1.309	0.944	1.261
A0A1D5T267	148	12S seed storage globulin 1 OS=Avena sativa PE=2 SV=1	55.37	FK(1)DEHQK
A0A1D5T267	153	12S seed storage globulin 1 OS=Avena sativa PE=2 SV=1	62.466	FKDEHQK(1)VHR	0.931	0.64758	1.093	0.47088	1.174	0.064078	0.779	1.121	1.075	0.993	0.906	0.872	1.102	1.166	0.985
A0A1D5T2S7	59	ATP synthase subunit gamma, mitochondrial OS=Ipomoea batatas GN=ATPC PE=1 SV=2	98.933	SVK(1)NIQK	3.04	9.8255e-05	2.958	0.000158069	0.973	0.70306	0.404	0.404	0.478	1.229	1.264	1.417	1.244	1.399	1.161
A0A1D5T2S7	164	ATP synthase subunit gamma, mitochondrial OS=Ipomoea batatas GN=ATPC PE=1 SV=2	72.705	K(1)HIEMTVSELQK	2.44	0.00075771	2.337	0.00073806	0.958	0.37612	0.435	0.533	0.59	1.351	1.188	1.262	1.23	1.166	1.245
A0A1D5T345	272	Glucose and ribitol dehydrogenase homolog OS=Oryza sativa subsp. japonica GN=Os05g0140800 PE=2 SV=2	46.88	ALSMQLAEK(1)GIR	2.774	0.00147518	3.507	0.00099819	1.264	0.048	0.408	0.324	0.504	1.087	1.113	1.229	1.257	1.464	1.614
A0A1D5T3T7	213	Gamma-hordein-3 OS=Hordeum vulgare PE=1 SV=1	141.08	TSQQNSCQLK(1)R	0.361	0.00199841	0.281	0.0026979	0.779	0.21198	1.491	1.794	2.198	0.691	0.734	0.553	0.58	0.366	0.594
A0A1D5T464	84		113.76	LK(1)NSVNVVSIK	2.092	0.00150105	2.415	0.00065851	1.154	0.065742	0.496	0.497	0.641	1.055	1.133	1.231	1.345	1.377	1.224
A0A1D5T695	76	60S ribosomal protein L23A OS=Fritillaria agrestis GN=RPL23A PE=2 SV=1	72.2	YPLTTESAMK(1)K
A0A1D5T695	58	60S ribosomal protein L23A OS=Fritillaria agrestis GN=RPL23A PE=2 SV=1	89.301	NK(1)LDQYQILK	2.766	0.00027852	2.956	0.00020423	1.069	0.26784	0.409	0.413	0.517	1.16	1.224	1.32	1.282	1.414	1.262
A0A1D5T695	110	60S ribosomal protein L23A OS=Fritillaria agrestis GN=RPL23A PE=2 SV=1	111.46	MYDIQAK(1)K	3.073	0.00132037	3.42	0.0115226	1.113	0.080164	0.313	0.389	0.499	1.157	1.191	1.343	1.396	1.364	1.348
A0A1D5T6D6	213	Probable inactive UDP-arabinopyranose mutase 2 OS=Oryza sativa subsp. japonica GN=UAM2 PE=1 SV=1	94.692	LAPK(1)NAIFAK	2.33	0.00096016	3.159	0.00042218	1.356	0.0085783	0.443	0.398	0.546	1.035	1.051	1.146	1.615	1.344	1.423
A0A1D5T6F6	180	23.2 kDa heat shock protein OS=Oryza sativa subsp. japonica GN=HSP23.2 PE=2 SV=2	109	VVGIAGGDDSSAAK(1)K
A0A1D5T7I0	174	11-beta-hydroxysteroid dehydrogenase 1B OS=Arabidopsis thaliana GN=HSD1 PE=1 SV=1	65.252	YAIPHLK(1)K	2.604	0.00024077	2.515	0.00043898	0.966	0.59466	0.461	0.45	0.56	1.193	1.339	1.298	1.182	1.364	1.154
A0A1D5T7I0	313	11-beta-hydroxysteroid dehydrogenase 1B OS=Arabidopsis thaliana GN=HSD1 PE=1 SV=1	67.207	LLTVK(1)TLGR	2.153	8.324e-05	2.132	0.0037245	0.99	0.4392	0.535	0.621	0.547	1.238	1.196	1.232	1.211	1.205	1.215
A0A1D5T7Y0	529	Protein argonaute 1B OS=Oryza sativa subsp. japonica GN=AGO1B PE=2 SV=3	82.287	ELLISFK(1)R	4.205	1.9579e-06	4.828	7.1923e-07	1.148	0.043918	0.308	0.299	0.29	1.242	1.185	1.345	1.481	1.492	1.358
A0A1D5T980	106	Protein DJ-1 homolog D OS=Arabidopsis thaliana GN=DJ1D PE=1 SV=1	90.05	WVEADTMK(1)K	3.933	0.00198004	4.384	0.00135569	1.115	0.187676	0.247	0.27	0.449	1.259	1.397	1.143	1.435	1.491	1.309
A0A1D5T980	143	Protein DJ-1 homolog D OS=Arabidopsis thaliana GN=DJ1D PE=1 SV=1	51.612	ALGGSVAGADK(1)R
A0A1D5TAG9	360	DEAD-box ATP-dependent RNA helicase 6 OS=Oryza sativa subsp. japonica GN=Os04g0533000 PE=2 SV=1	82.452	VELLAK(1)K
A0A1D5TAJ0	201	Serine hydroxymethyltransferase	81.972	YLMSK(1)GYK	2.384	0.0063001	3.593	0.00189553	1.507	0.0089761	0.303	0.508	0.479	0.952	1.007	1.117	1.55	1.352	1.733
A0A1D5TAS8	351	Heat shock cognate 70 kDa protein OS=Petunia hybrida GN=HSP70 PE=2 SV=1	80.632	IPK(1)VQQLLQDFFDGK	3.881	0.00082176	3.675	0.00161759	0.947	0.7746	0.303	0.369	0.38	1.232	1.125	1.726	1.706	1.053	1.107
A0A1D5TBA4	36	Glutamate dehydrogenase 2, mitochondrial OS=Oryza sativa subsp. indica GN=GDH2 PE=3 SV=1	51.286	EIK(1)VECTIPK	2.574	0.000177965	3.969	0.00017866	1.542	0.0113631	0.397	0.36	0.436	0.972	0.985	1.114	1.487	1.395	1.853
A0A1D5TD46	210	Ultraviolet-B receptor UVR8 OS=Arabidopsis thaliana GN=UVR8 PE=1 SV=1	71.614	HTLAFTEK(1)K	2.091	0.0173039	2.485	0.0024378	1.188	0.21348	0.55	0.443	0.621	1.131	1.098	1.146	1.302	1.564	1.145
A0A1D5TD63	34	Protein argonaute 2 OS=Oryza sativa subsp. japonica GN=AGO2 PE=2 SV=2	47.187	TALNK(1)THR	2.668	0.0028626	3.679	0.00089618	1.379	0.124156	0.339	0.433	0.453	1.12	0.858	1.29	1.757	1.56	1.19
A0A1D5TDX0	17	60S ribosomal protein L7-4 OS=Arabidopsis thaliana GN=RPL7D PE=2 SV=1	117.52	VPVPESVNFK(1)R	2.661	0.00085576	3.117	0.00063625	1.171	0.198877	0.414	0.392	0.522	1.336	1.108	1.09	1.555	1.395	1.189
A0A1D5TEC4	118	ATP synthase subunit d, mitochondrial OS=Arabidopsis thaliana GN=At3g52300 PE=1 SV=3	69.104	ISTMTADEYFAK(1)HPELK	1.961	2.2146e-05	2.262	0.000115665	1.154	0.047056	0.545	0.59	0.588	1.147	1.14	1.091	1.376	1.181	1.341
A0A1D5TEH2	88	Vesicle-associated protein 1-2 OS=Arabidopsis thaliana GN=PVA12 PE=1 SV=1	103.88	DK(1)FLVQSAVVTEGTAVK	2.682	0.00051594	2.794	0.00066132	1.042	0.57398	0.393	0.456	0.541	1.171	1.265	1.292	1.388	1.338	1.157
A0A1D5TEI6	265		81.017	K(1)SYASIVK	3.622	0.0131211	5.783	0.0072025	1.597	2.5466e-06	0.223	0.268	0.374	1.04	1.062	1.031	1.631	1.679	1.692
A0A1D5TFU0	277	Molybdopterin biosynthesis protein CNX1 OS=Arabidopsis thaliana GN=CNX1 PE=1 SV=2	64.757	IHFEK(1)IR	5.413	0.0068352	5.052	0.010278	0.933	0.6638	0.122	0.357	0.306	1.422	1.198	1.629	0.951	1.622	1.393
A0A1D5TG12	481		148.15	TTTTTTSVTAPDAEMAK(1)SK	3.33	0.016878	3.107	0.062801	0.933	0.44238	0.233	0.296	0.681	1.211	1.298	1.52	1.306	1.159	1.295
A0A1D5TG12	194		106.58	DK(1)VSEAAGGAK	4.529	4.24e-05	3.472	0.000115741	0.767	0.0043155	0.29	0.375	0.335	1.578	1.519	1.432	1.241	1.125	1.106
A0A1D5TG12	234		75.739	DK(1)VSDIAER	4.096	7.928e-05	3.346	0.00027646	0.817	0.047301	0.411	0.338	0.317	1.451	1.369	1.546	1.301	1.05	1.216
A0A1D5TH00	127	Chitinase 5 OS=Oryza sativa subsp. japonica GN=Cht5 PE=2 SV=1	106.4	GSTSDDGK(1)R	0.908	0.138662	1.033	0.85926	1.137	0.3725	1.003	0.978	1.079	0.996	0.856	0.927	1.101	1.218	0.842
A0A1D5TH00	89	Chitinase 5 OS=Oryza sativa subsp. japonica GN=Cht5 PE=2 SV=1	68.76	AFFNGIK(1)SR
A0A1D5TH00	171	Chitinase 5 OS=Oryza sativa subsp. japonica GN=Cht5 PE=2 SV=1	89.484	YTQWPCASGK(1)GYYGR	1.663	0.0116783	1.908	0.0054434	1.147	0.021378	0.515	0.752	0.702	1.052	1.089	1.133	1.185	1.317	1.254
A0A1D5TID9	192	NADH dehydrogenase [ubiquinone] flavoprotein 1, mitochondrial OS=Arabidopsis thaliana GN=At5g08530 PE=1 SV=1	67.08	ELIEK(1)HCGGVR	2.039	0.00080157	2.164	0.00061668	1.061	0.20044	0.509	0.564	0.657	1.23	1.174	1.123	1.318	1.2	1.225
A0A1D5TIQ1	196	Polyadenylate-binding protein RBP45 OS=Nicotiana plumbaginifolia GN=RBP45 PE=1 SV=1	69.92	LNWASCSAGDK(1)R
A0A1D5TJC4	305	Syn-pimara-7,15-diene synthase OS=Oryza sativa subsp. indica GN=KSL4 PE=2 SV=1	43.308	SLLELYK(1)ASK					2	0.0173031				0.475	0.868	0.657	1.493	1.263	1.244
A0A1D5TKB9	148	Tyrosyl-DNA phosphodiesterase 1 OS=Arabidopsis thaliana GN=TDP1 PE=1 SV=1	87.184	HSEEDSVAAK(1)R	5.723	0.00188001	5.568	0.00149729	0.973	0.90296	0.281	0.154	0.297	1.231	1.752	1.206	1.577	1.309	1.19
A0A1D5TL17	271	Elongation factor 1-alpha OS=Oryza sativa subsp. japonica GN=REFA1 PE=2 SV=2	79.148	SSGYNVK(1)K	2.896	0.00136013	3.691	0.00062258	1.275	0.004776	0.343	0.337	0.506	1.126	1.096	1.213	1.424	1.406	1.548
A0A1D5TMA4	14	40S ribosomal protein S6	83.204	LNIANPTTGCQK(1)K	3.323	1.54229e-05	4.002	7.8229e-05	1.204	0.09256	0.348	0.349	0.384	1.225	1.24	1.127	1.377	1.662	1.287
A0A1D5TMA4	15	40S ribosomal protein S6	122.7	K(1)VEIDDDQK	3.942	0.00024102	4.326	0.000196509	1.097	0.101843	0.278	0.298	0.395	1.202	1.308	1.318	1.484	1.39	1.327
A0A1D5TMK8	345	Xylose isomerase	76.927	GDFETLEK(1)K	3.66	0.0197366	3.649	0.0024596	0.997	0.91974	0.241	0.391	0.451	1.309	1.345	1.31	1.4	1.353	1.199
A0A1D5TMN3	6	Histone H2A	83.182	GK(1)AIGSGAAK(1)K	2.634	0.000116247	1.998	0.00082245	0.759	0.0044407	0.469	0.571	0.558	1.404	1.361	1.444	1.135	1.083	0.975
A0A1D5TMN3	14	Histone H2A	77.662	GK(1)AIGSGAAK(1)K	2.8	0.00024195	2.666	0.00033813	0.952	0.36472	0.395	0.503	0.494	1.282	1.24	1.375	1.282	1.283	1.146
A0A1D5TNM8	345	Elongation factor 1-alpha OS=Hordeum vulgare GN=BLT63 PE=1 SV=1	70.26	QTVAVGVIK(1)SVEK	2.217	0.000104459	2.635	0.000158635	1.189	0.060165	0.493	0.49	0.555	1.193	1.066	1.15	1.442	1.408	1.203
A0A1D5TNM8	84	Elongation factor 1-alpha OS=Hordeum vulgare GN=BLT63 PE=1 SV=1	107.98	FETTK(1)YSCTVIDAPGHR	1.516	0.0064634	1.558	0.0068614	1.027	0.55706	0.66	0.694	0.855	1.134	1.079	1.136	1.195	1.064	1.182
A0A1D5TNM8	179	Elongation factor 1-alpha OS=Hordeum vulgare GN=BLT63 PE=1 SV=1	111.46	EVSSYLK(1)K	2.012	0.000176797	2.536	6.1291e-05	1.26	0.0022783	0.492	0.574	0.556	1.136	1.069	1.059	1.441	1.335	1.338
A0A1D5TS37	195		88.561	DVK(1)TLIVEMLQAAK	2.232	0.0054161	2.347	0.003336	1.052	0.48126	0.423	0.514	0.676	1.061	1.304	1.235	1.255	1.2	1.331
A0A1D5TT63	348		72.99	LPEGSELPDQDANEGLELTK(1)HR	1.465	0.0697	1.962	0.0023195	1.339	0.123103	0.616	0.758	0.659	1.177	0.748	1.053	1.497	1.152	1.339
A0A1D5TTB0	181	Plant UBX domain-containing protein 4 OS=Arabidopsis thaliana GN=PUX4 PE=1 SV=1	93.667	TAVHVNVIK(1)R	4.029	0.00163921	4.396	0.0013026	1.091	0.28412	0.377	0.215	0.363	1.301	1.382	1.165	1.264	1.463	1.471
A0A1D5TUK6	133	40S ribosomal protein S8	80.462	AAAAAK(1)K
A0A1D5TV71	123	3-isopropylmalate dehydrogenase, chloroplastic OS=Brassica napus PE=2 SV=1	69.361	WDNNEK(1)HLKPETGLLNIR	2.402	0.00042064	2.945	0.000135293	1.226	0.034617	0.422	0.471	0.525	1.062	1.09	1.254	1.284	1.438	1.454
A0A1D5TV71	231	3-isopropylmalate dehydrogenase, chloroplastic OS=Brassica napus PE=2 SV=1	101.05	LCSVDK(1)ANVLEASMLWR	2.706	0.00133717	2.976	0.00026006	1.1	0.3365	0.443	0.385	0.519	1.319	1.007	1.319	1.398	1.279	1.331
A0A1D5TXK6	162	Histidinol dehydrogenase, chloroplastic	91.069	EVLYCAK(1)K	2.974	4.2046e-05	3.052	0.00027906	1.026	0.82434	0.395	0.463	0.423	1.243	1.355	1.212	1.352	1.45	1.108
A0A1D5TZY6	419	Trihelix transcription factor GT-2 OS=Arabidopsis thaliana GN=GT-2 PE=2 SV=1	80.688	HEIEIEGK(1)K	2.036	0.0061012	2.529	0.0025618	1.242	0.035859	0.475	0.456	0.686	1.072	1.028	1.193	1.403	1.225	1.462
A0A1D5TZY6	344	Trihelix transcription factor GT-2 OS=Arabidopsis thaliana GN=GT-2 PE=2 SV=1	104.22	EK(1)WENINK	3.555	0.00056436	2.857	0.00099936	0.804	0.06474	0.324	0.469	0.421	1.633	1.331	1.352	1.183	1.249	1.037
A0A1D5U093	52	Late embryogenesis abundant protein 18 OS=Arabidopsis thaliana GN=LEA18 PE=2 SV=1	74.92	ANK(1)SQAK	0.206	0.00049549	0.051	0.036905	0.245	0.063682	2.35	2.26	2.553	0.566	0.554	0.357	0.179	0.159	0.024
A0A1D5U093	63	Late embryogenesis abundant protein 18 OS=Arabidopsis thaliana GN=LEA18 PE=2 SV=1	127.17	AEMHQEK(1)AEHR	0.766	0.051724	0.295	0.00082349	0.385	0.0028758	1.35	1.622	1.395	1.245	1.15	0.949	0.524	0.341	0.423
A0A1D5U093	56	Late embryogenesis abundant protein 18 OS=Arabidopsis thaliana GN=LEA18 PE=2 SV=1	115.34	SQAK(1)AEMHQEK	0.371	0.00032111	0.133	0.00022441	0.359	0.0026359	1.737	2.129	2.117	0.669	0.746	0.805	0.195	0.315	0.287
A0A1D5U093	45	Late embryogenesis abundant protein 18 OS=Arabidopsis thaliana GN=LEA18 PE=2 SV=1	68.657	EMAK(1)EETR	0.265	0.00018167	0.123	2.6338e-07	0.463	0.00140287	2.028	2.233	2.227	0.589	0.655	0.474	0.257	0.265	0.273
A0A1D5U093	41	Late embryogenesis abundant protein 18 OS=Arabidopsis thaliana GN=LEA18 PE=2 SV=1	95.264	ATATTHGEK(1)EMAK
A0A1D5U093	29	Late embryogenesis abundant protein 18 OS=Arabidopsis thaliana GN=LEA18 PE=2 SV=1	60.76	AQGK(1)TGK	0.393	0.000124938	0.261	0.0002414	0.663	0.0197752	1.86	1.915	1.666	0.724	0.766	0.65	0.413	0.571	0.435
A0A1D5U2E5	51	Pre-mRNA cleavage factor Im 25 kDa subunit 2 OS=Arabidopsis thaliana GN=CFIS2 PE=1 SV=1	115.91	LKPGENEIEGLK(1)R	1.198	0.041524	1.469	0.0061981	1.227	0.0095758	0.742	0.799	0.913	0.964	1.007	0.969	1.252	1.249	1.105
A0A1D5U305	52	Superoxide dismutase	67.136	LHHQK(1)HHATYVANYNK	1.59	0.050118	1.93	0.025084	1.214	0.24042	0.552	0.64	0.799	1.135	0.81	1.22	1.28	1.306	1.257
A0A1D5U305	214	Superoxide dismutase	90.412	VVNWK(1)YAGEEYEK	1.831	0.00185595	2.074	0.0028032	1.133	0.21312	0.525	0.618	0.692	1.154	1.135	1.07	1.148	1.47	1.188
A0A1D5U4H0	434	Adenosylhomocysteinase	57.106	HLDEK(1)VAALHLGK	4.118	0.06758	4.946	0.24384	1.201	0.32114		0.446	0.102	0.815	1.197	1.373	1.214	1.268	1.584
A0A1D5U4H0	225	Adenosylhomocysteinase	90.964	SK(1)FDNLYGCR	2.332	0.00021709	3.028	4.3561e-05	1.298	0.0057558	0.438	0.456	0.521	1.026	1.094	1.18	1.47	1.463	1.352
A0A1D5U4H0	199	Adenosylhomocysteinase	49.988	LVGVSEETTTGVK(1)R	4.408	0.0074378	4.925	0.030476	1.117	0.29878	0.168	0.238	0.465	1.107	1.22	1.512	1.345	1.527	1.418
A0A1D5U4H0	429	Adenosylhomocysteinase	94.767	VYVLPK(1)HLDEK	4.542	0.00030245	5.954	0.0047242	1.311	0.003022	0.225	0.229	0.329	1.1	1.187	1.269	1.578	1.558	1.526
A0A1D5U4Y4	114	Polyadenylate-binding protein RBP45 OS=Nicotiana plumbaginifolia GN=RBP45 PE=1 SV=1	71.98	GYGFVK(1)FGDPTEQAR	1.845	0.023402	1.986	0.0183209	1.076	0.52494	0.461	0.585	0.817	1.16	1.266	1.012	1.299	1.352	1.048
A0A1D5U6A9	199	Aminomethyltransferase, mitochondrial OS=Solanum tuberosum GN=GDCST PE=2 SV=1	79.148	K(1)NIAMGYVK	2.171	0.00030266	2.529	0.000197883	1.165	0.024097	0.484	0.503	0.592	1.136	1.097	1.195	1.242	1.396	1.355
A0A1D5U8V3	162	Ribosomal protein L19	62.528	TLSDQFEAK(1)R	2.111	0.00058122	2.046	0.00145779	0.969	0.6154	0.543	0.668	0.534	1.28	1.178	1.226	1.254	1.058	1.259
A0A1D5U8V3	80	Ribosomal protein L19	58.917	HSGYGK(1)R	4.285	0.0066812	4.675	0.0062633	1.091	0.30644		0.355	0.199	1.197	1.1	1.264	1.157	1.425	1.303
A0A1D5UB33	97	Alpha-amylase/trypsin inhibitor CM2 OS=Triticum aestivum PE=1 SV=2	94.692	AYVVQK(1)TCK	0.846	0.176381	0.726	0.028863	0.857	0.084623	0.982	1.298	1.219	1.005	1.064	0.892	0.829	0.916	0.794
A0A1D5UCH6	238	Probable aquaporin PIP2-6 OS=Oryza sativa subsp. japonica GN=PIP2-6 PE=2 SV=2	69.672	SLGAAVIYNK(1)K	2.459	0.00154058	3.087	0.00098389	1.255	0.054037	0.372	0.545	0.458	1.103	1.057	1.221	1.622	1.303	1.319
A0A1D5UCX7	92	indolin-2-one monooxygenase OS=Zea mays GN=CYP71C2 PE=1 SV=1	73.248	DLAAK(1)HGR					1.168	0.083477				0.891	0.923	0.953	1.192	1.082	0.958
A0A1D5UDC0	89	Gamma carbonic anhydrase 2, mitochondrial OS=Arabidopsis thaliana GN=GAMMACA2 PE=1 SV=1	140.59	IGSGSNIQDNSLVHVAK(1)TNISGK	2.03	0.0150574	1.908	0.049879	0.94	0.63002	0.442	0.57	0.811	1.14	1.252	1.308	1.152	0.857	1.47
A0A1D5UE02	144	Phosphoglycerate mutase-like protein 1 OS=Arabidopsis thaliana GN=At5g64460 PE=2 SV=1	42.976	EHLGVHPCDK(1)R
A0A1D5UFM0	52	40S ribosomal protein S12	110.38	EAAK(1)SIEK	2.001	0.0036579	2.948	0.00087787	1.473	0.0115186	0.438	0.466	0.609	0.906	1.089	1.032	1.661	1.487	1.312
A0A1D5UG31	271	Methylmalonate-semialdehyde dehydrogenase [acylating], mitochondrial OS=Arabidopsis thaliana GN=ALDH6B2 PE=1 SV=2	87.676	VQCNMGAK(1)NHAIILPDADR	1.894	0.00038486	1.765	0.00075793	0.932	0.093164	0.602	0.717	0.613	1.243	1.24	1.176	1.172	1.161	1.077
A0A1D5UG31	262	Methylmalonate-semialdehyde dehydrogenase [acylating], mitochondrial OS=Arabidopsis thaliana GN=ALDH6B2 PE=1 SV=2	89.698	ASASGK(1)R	3.713	0.00054431	4.314	0.00036394	1.162	0.27734	0.399	0.285	0.313	1.2	1.43	1.072	1.649	1.229	1.423
A0A1D5UG87	323	4-hydroxy-tetrahydrodipicolinate synthase 1, chloroplastic OS=Triticum aestivum PE=1 SV=1	71.085	LPYTPLPLEK(1)R	1.799	0.00125812	2.157	0.00051921	1.199	0.034959	0.548	0.591	0.677	1.065	1.031	1.171	1.418	1.27	1.229
A0A1D5UGA2	44	Glutaredoxin-C6 OS=Oryza sativa subsp. japonica GN=GRXC6 PE=1 SV=2	69.704	TVPNVFINGK(1)HIGGCDDTVALNK	1.796	0.0136002	2.139	0.0039562	1.191	0.054	0.47	0.628	0.726	0.964	1.129	1.182	1.267	1.273	1.361
A0A1D5UHA0	98	Chitinase 5 OS=Oryza sativa subsp. japonica GN=Cht5 PE=2 SV=1	43.115	AGNGCAGK(1)SFYTRPSFLSAAR	1.1	0.5258	1.391	0.104775	1.264	0.027138	0.619	0.995	0.964	0.911	0.967	0.959	1.344	1.076	1.166
A0A1D5UHA0	118	Chitinase 5 OS=Oryza sativa subsp. japonica GN=Cht5 PE=2 SV=1	103.19	ANPNFGK(1)GR	1.016	0.8101	1.2	0.15342	1.181	0.111876	0.822	1.055	0.922	0.894	0.966	0.983	1.193	1.205	0.96
A0A1D5UHV8	180	23.2 kDa heat shock protein OS=Oryza sativa subsp. japonica GN=HSP23.2 PE=2 SV=2	62.088	IAGGDDGAAAK(1)K	2.133	0.045743	1.867	0.024799	0.875	0.117316	0.413	0.699	0.688	1.33	1.259	1.25	1.151	1.227	0.983
A0A1D5UIJ7	60	Betaine aldehyde dehydrogenase OS=Hordeum vulgare PE=2 SV=1	58.172	LLLHEK(1)IAER
A0A1D5UKD7	95	Methylthioribose kinase 2 OS=Oryza sativa subsp. japonica GN=MTK2 PE=2 SV=1	68.224	FLGLWNK(1)HK	4.695	0.00096352	5.227	0.00070422	1.113	0.103302	0.199	0.366	0.259	1.239	1.401	1.229	1.428	1.367	1.512
A0A1D5UKK5	175		97.797	ETASQAADK(1)AGEMK	1.825	0.0009241	1.772	0.00026439	0.971	0.69242	0.672	0.604	0.682	1.07	1.3	1.203	1.218	1.145	1.107
A0A1D5UKZ7	371		109.07	LK(1)NEEAATNLSAVIK
A0A1D5UPJ6	237	Pyruvate kinase	76.221	QLLGQHAK(1)R	5.489	0.0004828	8.143	2.3945e-05	1.484	0.009284	0.192	0.181		1.163	0.888	1.02	1.484	1.451	1.621
A0A1D5UPJ6	482	Pyruvate kinase	126.26	ATDSESTEEILQAALK(1)SAVK	2.702	0.0021998	3.561	0.00037788	1.318	0.050321	0.337	0.489	0.413	0.992	1.024	1.332	1.351	1.533	1.528
A0A1D5UPJ6	44	Pyruvate kinase	97.163	SVPMLEK(1)LLR
A0A1D5UPZ8	94	Endogenous alpha-amylase/subtilisin inhibitor OS=Triticum aestivum PE=1 SV=1	80.632	IAPHGGGAPSDK(1)IIR	1.7	0.00057542	1.777	0.0024012	1.045	0.62654	0.619	0.667	0.724	1.195	1.083	1.14	1.229	1.309	1.034
A0A1D5UQ90	263		102.52	DQPSEAK(1)K	0.487	0.0012808	0.379	0.00075764	0.777	0.107299	1.47	1.697	1.656	0.902	0.757	0.692	0.679	0.648	0.499
A0A1D5UQF4	52	Late embryogenesis abundant protein 18 OS=Arabidopsis thaliana GN=LEA18 PE=2 SV=1	75.213	ANK(1)AQAK	0.371	4.0395e-05	0.22	0.000136938	0.594	0.0085552	1.832	1.831	1.994	0.724	0.733	0.642	0.475	0.433	0.338
A0A1D5UQF4	63	Late embryogenesis abundant protein 18 OS=Arabidopsis thaliana GN=LEA18 PE=2 SV=1	127.17	AEMHQEK(1)AEHR	0.766	0.051724	0.295	0.00082349	0.385	0.0028758	1.35	1.622	1.395	1.245	1.15	0.949	0.524	0.341	0.423
A0A1D5UQF4	56	Late embryogenesis abundant protein 18 OS=Arabidopsis thaliana GN=LEA18 PE=2 SV=1	71.888	AQAK(1)AEMHQEK	0.489	0.00129604	0.218	0.00046186	0.445	0.0053023	1.627	1.676	1.968	0.876	0.756	0.948	0.485	0.356	0.308
A0A1D5UQK5	80	Ultraviolet-B receptor UVR8 OS=Arabidopsis thaliana GN=UVR8 PE=1 SV=1	82.01	SFAFGHNK(1)FGQLGTGSLK	1.804	0.00051645	2.2	0.00054065	1.219	0.03796	0.547	0.597	0.654	1.04	1.068	1.136	1.466	1.2	1.29
A0A1D5UQX8	81	60S ribosomal protein L14-1 OS=Arabidopsis thaliana GN=RPL14A PE=2 SV=1	117.79	AMEEADVK(1)TK	2.941	0.00112482	4.031	0.0003601	1.371	0.0108374	0.349	0.466	0.314	1.011	1.225	1.084	1.391	1.573	1.587
A0A1D5UQX8	83	60S ribosomal protein L14-1 OS=Arabidopsis thaliana GN=RPL14A PE=2 SV=1	107.17	TK(1)WENSSWGK	3.462	8.0861e-05	4.493	2.2795e-05	1.298	0.002158	0.349	0.292	0.364	1.08	1.204	1.195	1.518	1.468	1.529
A0A1D5UQX8	97	60S ribosomal protein L14-1 OS=Arabidopsis thaliana GN=RPL14A PE=2 SV=1	77.058	KLIVQK(1)K
A0A1D5UQX8	114	60S ribosomal protein L14-1 OS=Arabidopsis thaliana GN=RPL14A PE=2 SV=1	91.906	VMLAK(1)IK	5.08	0.00051833	7.745	0.00013951	1.525	0.006282	0.209	0.274	0.168	0.961	1.097	1.249	1.75	1.586	1.706
A0A1D5UQX8	91	60S ribosomal protein L14-1 OS=Arabidopsis thaliana GN=RPL14A PE=2 SV=1	99.752	WENSSWGK(1)K	3.889	6.3868e-05	5.317	3.6472e-05	1.367	0.0065581	0.258	0.298	0.326	1.148	1.221	1.061	1.704	1.507	1.479
A0A1D5URY0	482		94.958	TTTTTTTSVTAPDAEMAK(1)SK	3.418	0.00137882	2.624	0.0029413	0.768	0.083303	0.34	0.405	0.533	1.688	1.425	1.255	1.183	1.214	0.957
A0A1D5URZ6	492	Hsp70-Hsp90 organizing protein OS=Triticum aestivum GN=HOP PE=1 SV=1	72.898	HDPSNQELLDGVK(1)R	1.776	0.0025777	1.798	0.0028239	1.012	0.83288	0.651	0.567	0.75	1.198	1.094	1.203	1.196	1.252	1.09
A0A1D5URZ6	429	Hsp70-Hsp90 organizing protein OS=Triticum aestivum GN=HOP PE=1 SV=1	101.2	AACYTK(1)LGAMPEGLK	2.487	0.000163956	3.057	4.049e-05	1.229	0.0185962	0.415	0.487	0.473	1.079	1.096	1.245	1.422	1.46	1.322
A0A1D5UTZ8	255		118.21	DLSSLDDDSAPK(1)SEVCK	1.54	0.0139603	1.853	0.0029556	1.203	0.017484	0.565	0.704	0.78	0.961	1.108	1.086	1.297	1.276	1.223
A0A1D5UTZ8	224		63.734	AFEK(1)YFHTR	1.462	0.00042313	1.335	0.003942	0.913	0.090616	0.801	0.744	0.825	1.193	1.123	1.149	1.088	0.978	1.099
A0A1D5UU25	255	Dolichyl-diphosphooligosaccharide--protein glycosyltransferase subunit 1	79.469	LK(1)HGGAK
A0A1D5UUP9	24	10 kDa chaperonin, mitochondrial OS=Arabidopsis thaliana GN=CPN10 PE=1 SV=1	89.358	K(1)SAGGILLPETSK	1.616	0.000116975	1.817	6.291e-05	1.124	0.0056959	0.645	0.671	0.714	1.101	1.112	1.068	1.211	1.204	1.274
A0A1D5UW85	246		119.54	GDLAPLAMLEDSVK(1)R	3.217	0.00047917	3.777	0.000163579	1.174	0.086838	0.314	0.381	0.431	1.089	1.176	1.357	1.387	1.355	1.511
A0A1D5UWB8	92	Xylanase inhibitor protein 1 OS=Oryza sativa subsp. japonica GN=RIXI PE=1 SV=1	101.33	YWGDLSGHPLAGVGADIK(1)HCQSR	1.337	0.094624	1.567	0.0053987	1.172	0.2173	0.88	0.734	0.692	0.827	1.194	1.061	1.302	1.149	1.162
A0A1D5UWM8	51	Actin-related protein 9 OS=Oryza sativa subsp. indica GN=ARP9 PE=3 SV=2	57.177	HK(1)NDAPK	4.712	0.00067835	5.105	0.00066323	1.083	0.4489	0.199	0.309	0.324	1.255	1.452	1.213	1.495	1.538	1.214
A0A1D5UX34	128	Fatty acid amide hydrolase OS=Arabidopsis thaliana GN=FAAH PE=1 SV=1	86.114	VASAVEELCLK(1)R	3.604	0.0143639	4.648	0.0083033	1.29	0.38826		0.284	0.314	1.442	1.035	0.756	1.049	1.924	1.196
A0A1D5UZ90	97	Beta-D-glucosyl crocetin beta-1,6-glucosyltransferase OS=Gardenia jasminoides GN=UGT94E5 PE=1 SV=1	86.512	LMPVLK(1)R
A0A1D5V0T8	445	Beta-glucosidase 26 OS=Oryza sativa subsp. japonica GN=BGLU26 PE=1 SV=1	99.815	DYITELK(1)K	1.146	0.046039	1.236	0.038817	1.078	0.22354	0.888	0.881	0.893	0.977	0.996	1.077	1.125	1.157	1.007
A0A1D5V0T8	498	Beta-glucosidase 26 OS=Oryza sativa subsp. japonica GN=BGLU26 PE=1 SV=1	51.009	DSALWFK(1)NMLSEK
A0A1D5V673	239	Sister chromatid cohesion 1 protein 4 OS=Arabidopsis thaliana GN=SYN4 PE=2 SV=1	60.641	LTPK(1)TALTPK	3.198	0.0090174	3.911	0.0065435	1.223	4.0795e-05	0.308	0.351	0.451	1.164	1.205	1.181	1.454	1.446	1.441
A0A1D5V9E7	49	Sorting nexin 1 OS=Arabidopsis thaliana GN=SNX1 PE=1 SV=1	101.53	VITK(1)TNLPEFEGAEK	2.443	0.00072031	2.443	0.00070163	1	0.99662	0.508	0.429	0.592	1.305	1.227	1.204	1.205	1.297	1.233
A0A1D5VA28	152	3-oxo-Delta(4,5)-steroid 5-beta-reductase OS=Digitalis lanata PE=1 SV=1	61.11	K(1)HYVGPFDVIGK	2.709	0.0036405	2.812	0.0031027	1.038	0.47618	0.347	0.426	0.607	1.174	1.232	1.332	1.216	1.316	1.349
A0A1D5VAW6	298	2-hydroxyacyl-CoA lyase OS=Oryza sativa subsp. japonica GN=Os01g0505400 PE=3 SV=3	90.348	LNWLLHFGEPPK(1)WSK	2.797	0.00036295	2.854	0.000115606	1.02	0.75236	0.411	0.432	0.51	1.105	1.364	1.316	1.336	1.23	1.295
A0A1D5VD12	128	Fructose-bisphosphate aldolase	135.64	GTVELAGTNGETTTQGFDDLGK(1)R	2.058	0.000104836	2.347	2.4378e-05	1.141	0.072377	0.567	0.532	0.566	1.158	1.052	1.216	1.257	1.393	1.258
A0A1D5VDE9	486	Aspartyl protease family protein 2 OS=Arabidopsis thaliana GN=APF2 PE=2 SV=1	68.915	VAFVPK(1)GC	1.294	0.35736	1.293	0.28248	0.999	0.97082	0.703	1.027	0.779	0.71	1.194	1.343	1.357	1.108	0.78
A0A1D5VDS2	42	Glutathione S-transferase 3 OS=Zea mays GN=GST3 PE=1 SV=4	58.172	TGAHK(1)HPDFLK	2.487	0.0113646	2.586	0.0075379	1.04	0.82818	0.383	0.637	0.462	1.275	1.492	0.919	1.152	1.081	1.599
A0A1D5VDV6	315	Malate dehydrogenase	103.91	GELK(1)SSIEK	2.2	0.0031755	2.435	0.00179541	1.106	0.097704	0.426	0.645	0.526	1.113	1.134	1.267	1.314	1.234	1.34
A0A1D5VDV6	124	Malate dehydrogenase	111.57	DDLFNINAGIVK(1)NLCTAIAK	2.225	0.0161798	2.762	0.0065587	1.242	0.050361	0.365	0.431	0.707	1.014	1.068	1.262	1.303	1.504	1.345
A0A1D5VDW8	95	Aspartate aminotransferase	124.51	TEEGK(1)PLVLNVVR	1.201	0.20342	1.255	0.139404	1.044	0.51692	0.698	0.84	1.066	1.122	1.035	0.971	1.184	1.062	1.021
A0A1D5VDY0	50	Glutathione S-transferase 1 OS=Zea mays GN=GST1 PE=1 SV=4	80.684	AICK(1)YACR	2.178	0.00187628	2.377	0.0006034	1.092	0.23996	0.524	0.467	0.629	1.156	1.058	1.314	1.232	1.311	1.308
A0A1D5VDY0	57	Glutathione S-transferase 1 OS=Zea mays GN=GST1 PE=1 SV=4	97.431	SK(1)PELLK	3.123	0.0055992	2.942	0.0045634	0.942	0.65034	0.281	0.508	0.485	1.464	1.078	1.437	1.33	1.247	1.171
A0A1D5VDY0	188	Glutathione S-transferase 1 OS=Zea mays GN=GST1 PE=1 SV=4	56.51	VAALMK(1)P
A0A1D5VDY0	55	Glutathione S-transferase 1 OS=Zea mays GN=GST1 PE=1 SV=4	53.756	K(0.978)SK(0.022)PELLK
A0A1D5VDZ0	18	Actin-7 OS=Oryza sativa subsp. indica GN=ACT7 PE=3 SV=1	105.03	DAYVGDEAQSK(1)R	3.753	0.042581	6.726	0.0029197	1.792	0.00093841	0.133	0.318	0.333	0.961	0.98	1.001	1.856	1.88	1.537
A0A1D5VE15	119	Fructose-bisphosphate aldolase	153.14	VDKGTIELAGTNGETTTQGFDDLGK(1)R	1.765	0.006705	2.238	0.0022003	1.268	0.055136	0.497	0.615	0.687	0.942	1.14	1.094	1.412	1.443	1.171
A0A1D5VE15	38	Fructose-bisphosphate aldolase	154.65	GILAADESTGTIGK(1)R	2.587	5.8702e-05	3.435	4.2028e-06	1.328	0.0075165	0.411	0.422	0.449	1.012	1.119	1.185	1.373	1.532	1.499
A0A1D5VE15	302	Fructose-bisphosphate aldolase	145	AWSGK(1)TENEEK	3.562	7.7247e-05	5.69	3.6123e-05	1.598	0.002655	0.258	0.302	0.318	0.961	1.112	1.054	1.843	1.523	1.63
A0A1D5VE15	7	Fructose-bisphosphate aldolase	82.651	SAYCGK(0.998)YK(0.002)DELIK	3.888	0.00161537	5.189	0.0008434	1.335	0.017479	0.207	0.308	0.378	1.06	1.235	1.177	1.408	1.717	1.509
A0A1D5VE15	9	Fructose-bisphosphate aldolase	83.948	YK(1)DELIK	3.517	0.0153849	4.957	0.00067732	1.409	0.026397	0.25	0.423	0.277	1.094	1.124	1.123	1.715	1.579	1.415
A0A1D5VEP3	81	Obg-like ATPase 1 OS=Oryza sativa subsp. indica GN=OsI_28170 PE=3 SV=1	75.819	FDYLCQLFK(1)PK	4.233	0.00033568	5.823	0.000158639	1.376	0.0060845	0.236	0.34	0.238	1.087	1.116	1.243	1.7	1.58	1.46
A0A1D5VEP3	182	Obg-like ATPase 1 OS=Oryza sativa subsp. indica GN=OsI_28170 PE=3 SV=1	79.492	QLK(1)IDHELCQR	2.557	0.00172101	3.621	0.00034331	1.416	0.0126831	0.432	0.338	0.484	0.929	1.168	1.109	1.39	1.607	1.544
A0A1D5VF19	38	6-phosphogluconate dehydrogenase, decarboxylating 1 OS=Oryza sativa subsp. japonica GN=G6PGH1 PE=2 SV=1	155.66	TTSK(1)VDETVQR	4.766	4.7369e-06	6.495	1.92511e-05	1.363	0.0079818	0.22	0.257	0.257	1.158	1.13	1.21	1.782	1.492	1.493
A0A1D5VFL6	50	40S ribosomal protein S10-1 OS=Oryza sativa subsp. japonica GN=RPS10-1 PE=2 SV=1	115.78	LMQSFK(1)SK	1.823	1.96309e-05	2.65	3.804e-05	1.454	0.00129747	0.549	0.528	0.567	0.973	1.025	0.999	1.55	1.472	1.335
A0A1D5VFL6	93	40S ribosomal protein S10-1 OS=Oryza sativa subsp. japonica GN=RPS10-1 PE=2 SV=1	65.184	K(0.918)SAK(0.082)PPSRPFGSGPPGDRPR	1.641	0.0030394	2.738	8.0534e-05	1.668	0.0022771	0.524	0.609	0.54	0.813	0.928	1.005	1.652	1.447	1.481
A0A1D5VGV3	70	16.9 kDa class I heat shock protein 2 OS=Triticum aestivum GN=hsp16.9B PE=1 SV=1	92.792	K(0.055)EEVK(0.945)VEVEDGNVLVVSGER	1.429	0.0108649	1.538	0.0045183	1.076	0.38114	0.686	0.832	0.751	1.056	0.988	1.198	1.054	1.247	1.188
A0A1D5VGV3	95	16.9 kDa class I heat shock protein 2 OS=Triticum aestivum GN=hsp16.9B PE=1 SV=1	68.657	EDK(0.001)NDK(0.999)WHR	0.828	0.2934	0.95	0.69902	1.147	0.48392	1.247	1.05	0.943	1.059	0.657	0.967	0.884	1.273	0.92
A0A1D5VGV3	117	16.9 kDa class I heat shock protein 2 OS=Triticum aestivum GN=hsp16.9B PE=1 SV=1	115.12	LPEDAK(1)VEEVK	1.166	0.194216	1.161	0.20724	0.995	0.88002	0.727	1.009	0.969	1.06	1.083	1.012	1.043	1.09	1.007
A0A1D5VGV3	58	16.9 kDa class I heat shock protein 2 OS=Triticum aestivum GN=hsp16.9B PE=1 SV=1	107.5	ETPEAHVFK(1)ADLPGVK	1.31	0.036844	1.036	0.71886	0.791	0.0127223	0.752	0.922	1.016	1.199	1.184	1.14	1.017	0.923	0.846
A0A1D5VI11	230	Glyoxysomal fatty acid beta-oxidation multifunctional protein MFP-a OS=Cucumis sativus PE=1 SV=1	74.486	EILK(1)FAR	3.01	0.00052342	3.829	1.86507e-05	1.272	0.117005	0.366	0.357	0.425	1.375	1.049	1.032	1.49	1.434	1.472
A0A1D5VI11	211	Glyoxysomal fatty acid beta-oxidation multifunctional protein MFP-a OS=Cucumis sativus PE=1 SV=1	85.355	KPWIK(1)SLYK
A0A1D5VI27	156	Mitochondrial dicarboxylate/tricarboxylate transporter DTC OS=Arabidopsis thaliana GN=DTC PE=1 SV=1	54.784	HYK(1)NAFHALYR	3.03	0.027679	4.211	0.035797	1.39	0.123785	0.191	0.401	0.5	1.283	0.749	1.277	1.565	1.409	1.624
A0A1D5VK30	778	Isoform 2 of Histone-lysine N-methyltransferase TRX1 OS=Oryza sativa subsp. japonica GN=TRX1	49.595	IQPHNIAK(1)TNGSK(1)R	1.469	0.023935	1.624	0.0098424	1.106	0.32364	0.612	0.794	0.793	1.196	1.084	0.95	1.334	1.148	1.09
A0A1D5VK30	773	Isoform 2 of Histone-lysine N-methyltransferase TRX1 OS=Oryza sativa subsp. japonica GN=TRX1	49.595	IQPHNIAK(1)TNGSK(1)R	1.469	0.023935	1.624	0.0098424	1.106	0.32364	0.612	0.794	0.793	1.196	1.084	0.95	1.334	1.148	1.09
A0A1D5VL59	40	Histone H2B	52.247	RLPAGK(1)TSAGK	2.916	1.76345e-05	2.842	0.000104476	0.975	0.69856	0.423	0.469	0.44	1.233	1.369	1.282	1.324	1.349	1.112
A0A1D5VMA1	4		96.143	K(1)K(1)GAVGGAK	2.89	0.0023969	1.766	0.045395	0.611	0.0188571	0.381	0.602	0.608	1.466	1.488	1.644	0.967	1.119	0.724
A0A1D5VMA1	5		96.143	K(1)K(1)GAVGGAK	2.89	0.0023969	1.766	0.045395	0.611	0.0188571	0.381	0.602	0.608	1.466	1.488	1.644	0.967	1.119	0.724
A0A1D5VN83	298	Basic 7S globulin OS=Glycine max GN=BG PE=1 SV=2	94.692	LVVLDNDK(1)K	0.871	0.187898	0.947	0.48422	1.087	0.3365	0.989	1.021	1.184	1.035	0.93	0.817	0.996	1.085	0.944
A0A1D5VN84	330	Basic 7S globulin OS=Glycine max GN=BG PE=1 SV=2	125.75	LVVLDNGK(1)K	0.878	0.187801	0.753	0.066537	0.858	0.22026	1.008	1.168	1.245	1.017	0.905	1.081	1.033	0.776	0.768
A0A1D5VNS1	97	Bowman-Birk type trypsin inhibitor OS=Hordeum vulgare GN=BBBI PE=1 SV=1	83.182	CEASQSDPSK(1)R	1.015	0.84184	1.136	0.46948	1.119	0.41412	0.727	1.097	1.032	1.045	0.901	0.953	1.233	1.14	0.871
A0A1D5VPH6	90	Peroxiredoxin-2C OS=Oryza sativa subsp. japonica GN=PRXIIC PE=1 SV=1	111.63	AWAK(1)TYPDNK	2.399	0.00084139	2.863	0.000159596	1.193	0.108955	0.439	0.46	0.538	0.984	1.242	1.222	1.377	1.475	1.262
A0A1D5VPH6	96	Peroxiredoxin-2C OS=Oryza sativa subsp. japonica GN=PRXIIC PE=1 SV=1	74.464	TYPDNK(1)HVK	2.256	0.00103932	2.615	0.00055984	1.159	0.0101613	0.423	0.53	0.58	1.179	1.103	1.176	1.355	1.275	1.379
A0A1D5VRW7	402	Valine--tRNA ligase, mitochondrial 1 OS=Arabidopsis thaliana GN=TWN2 PE=1 SV=2	58.814	ITPAHDPNDFEVGK(1)R	3.242	0.0183645	4.25	0.00099742	1.311	0.0077987	0.342	0.26	0.458	1.164	1.092	1.18	1.365	1.611	1.529
A0A1D5VSC6	26	3-oxo-Delta(4,5)-steroid 5-beta-reductase OS=Digitalis lanata PE=1 SV=1	46.069	K(1)HYVGPFEAIGK
A0A1D5VW00	7	Ubiquitin carboxyl-terminal hydrolase 7 OS=Arabidopsis thaliana GN=UBP7 PE=1 SV=1	43.308	PTVCIK(1)WQK
A0A1D5VWD1	287		82.452	WEALVK(1)K	5.098	7.6835e-05	5.808	7.6693e-05	1.139	0.04892	0.236	0.219	0.301	1.265	1.26	1.329	1.581	1.445	1.365
A0A1D5VWD1	275		61.78	IANQLYLK(1)K
A0A1D5VZN2	916	Chromatin modification-related protein EAF1 A OS=Arabidopsis thaliana GN=EAF1A PE=1 SV=1	61.235	RPPDFLSIPIK(1)R
A0A1D5W0W7	412		78.342	HVK(1)SNAIVIAK	2.454	0.0027848	2.627	0.0021432	1.07	0.5338	0.4	0.477	0.603	1.381	1.159	1.092	1.157	1.257	1.474
A0A1D5W0W7	409		74.464	FAWLCVK(1)HVK	10.268	0.00091763	16.174	7.8542e-05	1.575	0.078724	0.077	0.13	0.121	0.718	1.27	1.38	1.807	1.869	1.629
A0A1D5W1U1	35	Histone H2B.2 OS=Triticum aestivum PE=1 SV=2	86.898	RLPAGK(1)SAAGK	2.234	0.000181914	2.23	0.0002611	0.998	0.9586	0.502	0.541	0.604	1.238	1.279	1.163	1.319	1.189	1.165
A0A1D5W292	212	S-adenosylmethionine synthase 1 OS=Triticum monococcum GN=SAMS1 PE=2 SV=1	93.106	QAAK(1)SIIASGLAR	1.613	0.00077727	3.013	3.7221e-06	1.868	0.000197515	0.558	0.504	0.538	0.9	0.789	0.892	1.663	1.615	1.543
A0A1D5W292	284	S-adenosylmethionine synthase 1 OS=Triticum monococcum GN=SAMS1 PE=2 SV=1	95.417	FIK(1)TAAYGHFGR	1.38	0.086841	1.766	0.050744	1.28	0.0163636	0.56	0.713	0.898	1.049	1.064	0.882	1.24	1.317	1.276
A0A1D5W2F2	66	Wheatwin-1 OS=Triticum aestivum GN=PR4A PE=1 SV=1	110.4	SK(1)YGWTAFCGPAGAHGQAACGK	0.857	0.5541	0.893	0.68184	1.042	0.70476	0.735	1.322	1.216	0.79	1.05	0.964	0.952	1.099	0.872
A0A1D5W2F2	86	Wheatwin-1 OS=Triticum aestivum GN=PR4A PE=1 SV=1	86.539	YGWTAFCGPAGAHGQAACGK(1)CLR	0.95	0.59708	0.962	0.74912	1.013	0.98066	0.899	1.154	1.038	0.987	0.904	1.045	1.13	1.054	0.79
A0A1D5W444	99	Probable aldo-keto reductase 1 OS=Glycine max GN=AKR1 PE=2 SV=1	97.904	DAQGK(1)STICGRPEYVR	1.958	0.023741	2.425	0.0088762	1.238	0.121279	0.396	0.732	0.544	1.265	0.951	1.058	1.549	1.275	1.23
A0A1D5W444	258	Probable aldo-keto reductase 1 OS=Glycine max GN=AKR1 PE=2 SV=1	79.474	MEELAK(1)K	2.324	6.3704e-05	3.122	3.9996e-07	1.344	0.0029164	0.461	0.452	0.483	0.989	1.107	1.148	1.454	1.476	1.429
A0A1D5W507	728	Pentatricopeptide repeat-containing protein At3g09040, mitochondrial OS=Arabidopsis thaliana GN=PCMP-E88 PE=2 SV=1	69.998	GKVAAK(1)K
A0A1D5W815	95	16.9 kDa class I heat shock protein 2 OS=Triticum aestivum GN=hsp16.9B PE=1 SV=1	45.368	EDRNDK(1)WHR	2.278	0.123516	2.004	0.093816	0.88	0.1513	0.248	0.658	0.798	1.253	1.242	1.386	1.272	1.127	1.015
A0A1D5W859	90		73.346	K(1)IDDSAFAAR	0.636	0.048621	0.475	0.0051231	0.747	0.17238	1.192	1.441	1.632	1.167	0.788	0.756	0.734	0.741	0.549
A0A1D5W8I7	231	Stearoyl-[acyl-carrier-protein] 9-desaturase 2, chloroplastic OS=Oryza sativa subsp. indica GN=SSI2 PE=3 SV=1	66.022	K(1)IAMPAHLMFDGQDEK	2.501	0.00131755	3.416	0.00063727	1.366	0.0113976	0.475	0.343	0.483	1.082	1.145	1.027	1.648	1.329	1.467
A0A1D5WA93	334	Coatomer subunit beta-2 OS=Oryza sativa subsp. japonica GN=Os01g0281400 PE=3 SV=1	63.091	ALSSPNLDVK(1)R	2.04	0.00026279	2.013	0.00102244	0.987	0.84238	0.604	0.544	0.633	1.142	1.191	1.3	1.36	1.135	1.09
A0A1D5WBZ3	52	Probable protein phosphatase 2C 8 OS=Oryza sativa subsp. japonica GN=Os01g0656200 PE=2 SV=1	68.171	TASAAAEDEGAK(1)R	3.819	0.00060199	3.688	0.00130191	0.966	0.77428	0.313	0.437	0.308	1.386	1.498	1.157	1.289	1.565	1.048
A0A1D5WCE5	423	Malic enzyme	60.167	KDSIQPFK(1)K	2.792	0.00066083	3.189	0.00035536	1.142	0.178457	0.376	0.408	0.505	1.27	1.273	1.056	1.502	1.363	1.246
A0A1D5WCE5	96	Malic enzyme	91.549	HNK(1)GLSFTEK	5.527	0.0032448	5.886	0.0030034	1.065	0.7262	0.157	0.371	0.197	1.196	1.164	1.647	1.638	1.106	1.523
A0A1D5WCH9	164	DEAD-box ATP-dependent RNA helicase 56 OS=Oryza sativa subsp. japonica GN=AIP1 PE=1 SV=2	85.937	DLLK(1)NECPHIVVGTPGR	2.251	0.000176975	2.306	0.00045619	1.024	0.7054	0.51	0.504	0.606	1.221	1.232	1.193	1.37	1.217	1.148
A0A1D5WDT5	103		100.93	K(1)VDDSAFAAR	0.387	0.0092381	0.325	0.00060416	0.838	0.51926	1.488	1.787	1.982	0.938	0.606	0.492	0.62	0.603	0.484
A0A1D5WDT5	95		72.88	VQDK(1)VEDAASR	0.919	0.50548	0.666	0.022919	0.724	0.063735	0.995	1.216	1.271	1.274	0.967	0.96	0.908	0.72	0.69
A0A1D5WE86	149	Villin-3 OS=Oryza sativa subsp. japonica GN=VLN3 PE=2 SV=2	63.419	GK(1)HTVHVK	3.415	0.0130151	3.245	0.0039397	0.95	0.84556	0.302	0.426		1.251	0.93	1.548	1.277	1.207	1.059
A0A1D5WEQ2	50	Oil body-associated protein 2A OS=Zea mays GN=OBAP2A PE=2 SV=1	75.548	QMK(1)QHVCTFALYAHDPHR	1.84	0.0096203	2.116	0.0033001	1.15	0.194238	0.514	0.563	0.739	1.124	0.966	1.251	1.174	1.406	1.262
A0A1D5WEQ2	91	Oil body-associated protein 2A OS=Zea mays GN=OBAP2A PE=2 SV=1	149.95	LNQDVLQCPVYDSDDK(1)HAR	1.312	0.162382	1.271	0.3101	0.968	0.74642	0.674	0.698	1.14	1.174	1.008	1.115	0.882	1.361	0.949
A0A1D5WEQ2	230	Oil body-associated protein 2A OS=Zea mays GN=OBAP2A PE=2 SV=1	74.789	HHK(1)GFAVDVVPHEMK	1.557	0.0048203	1.656	0.00183553	1.064	0.26194	0.637	0.7	0.799	1.188	1.114	1.023	1.13	1.192	1.215
A0A1D5WEQ2	47	Oil body-associated protein 2A OS=Zea mays GN=OBAP2A PE=2 SV=1	86.944	GAAALQSLRPVK(1)QMK
A0A1D5WEQ2	153	Oil body-associated protein 2A OS=Zea mays GN=OBAP2A PE=2 SV=1	135.91	AELDHMAGTFGK(1)FWCTWQVDR	1.578	0.19484	1.651	0.174842	1.046	0.38934	0.907	0.387	0.834	1.145	1.143	1.071	1.08	1.217	1.216
A0A1D5WEQ2	205	Oil body-associated protein 2A OS=Zea mays GN=OBAP2A PE=2 SV=1	64.104	YSFSTEELK(1)VAR	1.435	0.033084	1.547	0.0038631	1.078	0.52748	0.721	0.722	0.817	1.184	0.872	1.187	1.244	1.032	1.22
A0A1D5WEQ2	196	Oil body-associated protein 2A OS=Zea mays GN=OBAP2A PE=2 SV=1	101.53	DQK(1)YSFSTEELK	1.22	0.0072016	1.182	0.2422	0.969	0.71978	0.872	0.873	0.901	1.058	1.154	1.016	1.227	1.018	0.882
A0A1D5WEQ2	105	Oil body-associated protein 2A OS=Zea mays GN=OBAP2A PE=2 SV=1	96.745	K(1)IFESLPAEEQK	1.836	0.0039788	2.051	0.0020219	1.117	0.037384	0.514	0.603	0.725	1.193	1.098	1.091	1.315	1.227	1.236
A0A1D5WEQ2	242	Oil body-associated protein 2A OS=Zea mays GN=OBAP2A PE=2 SV=1	98.407	GFAVDVVPHEMK(1)R	1.436	0.0096593	1.548	0.007624	1.077	0.27676	0.649	0.786	0.824	1.023	1.133	1.089	1.244	1.197	1.055
A0A1D5WER3	146	Cytosolic isocitrate dehydrogenase [NADP] OS=Arabidopsis thaliana GN=CICDH PE=2 SV=1	70.197	SK(1)YEAAGIWYEHR	1.291	0.035961	1.546	0.0023361	1.197	0.100361	0.787	0.726	0.833	1.126	0.883	1.019	1.127	1.326	1.173
A0A1D5WF60	95	Aspartate aminotransferase	51.135	TEEGK(1)PMVLNVVR	1.85	0.0056441	2.028	0.021018	1.096	0.134276	0.572	0.527	0.746	1.159	1.219	1.036	1.254	1.215	1.272
A0A1D5WFB5	130	Peroxidase	117.89	GLSFDFYK(1)R	1.771	0.010518	2.374	0.00158093	1.341	0.0087794	0.481	0.558	0.71	0.973	0.966	1.158	1.412	1.406	1.334
A0A1D5WFB5	150	Peroxidase	54.007	K(1)DIGLAAGLLR	1.973	0.0059597	2.103	0.0043813	1.066	0.138124	0.543	0.485	0.745	1.185	1.201	1.113	1.245	1.296	1.188
A0A1D5WFV3	160	Histone H2A	87.476	TAAADK(1)K	3.506	0.000103825	3.326	0.00033978	0.949	0.62998	0.361	0.362	0.426	1.444	1.399	1.185	1.401	1.364	1.057
A0A1D5WGG4	145	Ribosomal protein	105.46	CLYLK(1)STMGK	2.203	0.0029426	3.611	0.00041685	1.639	0.00032289	0.427	0.357	0.537	0.898	1.004	1.008	1.641	1.599	1.53
A0A1D5WHJ9	6	Histone H4	142.45	GK(1)GGK(1)GLGK(1)GGAK(1)R	2.768	0.00134326	1.482	0.025605	0.535	0.00092253	0.451	0.633	0.63	1.784	1.452	1.508	0.874	0.872	0.794
A0A1D5WHJ9	32	Histone H4	77.192	DNIQGITK(1)PAIR	1.643	0.002616	1.94	0.00158226	1.181	0.043464	0.566	0.689	0.709	1.126	1.064	1.036	1.381	1.272	1.158
A0A1D5WHJ9	91	Histone H4	190.78	TVTAMDVVYALK(1)R	4.426	0.000155919	5.713	4.2725e-05	1.291	0.0198372	0.243	0.247	0.318	1.058	1.212	1.306	1.633	1.484	1.499
A0A1D5WHJ9	13	Histone H4	142.45	GLGK(1)GGAK(1)R	3.196	0.00093843	2.349	0.00165668	0.735	0.0191999	0.365	0.527	0.483	1.685	1.32	1.39	1.126	1.086	1.018
A0A1D5WHJ9	9	Histone H4	142.45	GK(1)GGK(1)GLGK(1)GGAK(1)R	2.982	0.00091943	1.876	0.0043623	0.629	0.0031403	0.411	0.58	0.545	1.731	1.395	1.455	1.002	0.973	0.907
A0A1D5WHJ9	17	Histone H4	142.45	GLGK(1)GGAK(1)R	3.874	0.0042769	4.753	7.634e-05	1.227	0.0023387	0.263	0.315	0.357	1.221	1.182	1.219	1.544	1.495	1.405
A0A1D5WHJ9	79	Histone H4	153.23	K(1)TVTAMDVVYALK(1)R	2.74	0.0014411	3.496	0.00046002	1.276	0.016045	0.354	0.374	0.516	1.054	1.089	1.265	1.379	1.474	1.496
A0A1D5WHU6	150	Oil body-associated protein 2B OS=Zea mays GN=OBAP2B PE=2 SV=1	58.917	MAK(1)TYGK	2.123	0.040938	1.883	0.065962	0.887	0.193461	0.329	0.682	0.787	1.246	1.392	1.179	1.268	1.07	1.047
A0A1D5WIV9	59	Developmentally-regulated G-protein 2 OS=Arabidopsis thaliana GN=DRG2 PE=2 SV=1	113.47	GASAGGDGFEVTK(1)FGHGR	1.995	0.0006167	1.847	0.00149778	0.926	0.133962	0.61	0.55	0.699	1.239	1.202	1.268	1.111	1.234	1.088
A0A1D5WIV9	339	Developmentally-regulated G-protein 2 OS=Arabidopsis thaliana GN=DRG2 PE=2 SV=1	44.847	FK(1)SHTNAPDR
A0A1D5WJF1	240	Guanine nucleotide-binding protein subunit beta-like protein A OS=Oryza sativa subsp. japonica GN=RACK1A PE=1 SV=1	143.25	DGVTLLWDLTEGK(1)R	1.553	0.054019	1.529	0.0119018	0.985	0.9979	0.858	0.65	0.697	0.926	1.044	1.454	1.242	1.06	1.069
A0A1D5WJF1	198	Guanine nucleotide-binding protein subunit beta-like protein A OS=Oryza sativa subsp. japonica GN=RACK1A PE=1 SV=1	60.102	VWNLTNCK(1)LR	1.65	0.0025798	2.257	6.4924e-05	1.367	0.0115588	0.615	0.648	0.571	1.069	1.075	0.883	1.355	1.463	1.321
A0A1D5WJH3	80		51.971	IK(1)SIAVVGGADGTSPSR	1.959	0.0017593	2.436	0.0003017	1.243	0.121884	0.577	0.532	0.559	1.272	0.947	1.049	1.261	1.555	1.247
A0A1D5WJR7	85		64.121	GVLPK(1)NIDANR	0.681	0.00179539	0.649	0.0027168	0.954	0.47802	1.197	1.292	1.374	0.931	0.868	0.83	0.882	0.875	0.752
A0A1D5WKQ5	90	40S ribosomal protein S2-4 OS=Arabidopsis thaliana GN=RPS2D PE=2 SV=1	76.301	EHQIVEQLCPGLK(1)DEVMK	1.527	0.0116215	1.905	0.020503	1.248	0.00105989	0.563	0.689	0.779	1.056	1.062	0.983	1.271	1.291	1.307
A0A1D5WL32	201	NADPH-dependent aldo-keto reductase, chloroplastic OS=Arabidopsis thaliana GN=AKR4C9 PE=1 SV=1	97.095	WNIQMGHSVLPK(1)SVSEER	2.171	0.00147839	2.773	0.00098211	1.277	0.046716	0.559	0.417	0.538	1.032	1.072	1.183	1.487	1.512	1.2
A0A1D5WLX4	183	Basic endochitinase A OS=Secale cereale GN=rsca PE=1 SV=1	79.676	GATSDYCTPSSQWPCAPGK(1)K	1.129	0.192404	1.381	0.0042228	1.224	0.021719	0.807	0.807	0.95	0.904	0.917	1.073	1.199	1.189	1.154
A0A1D5WNH8	21	Histone H2B	86.911	AEK(1)TTAGK(1)K	3.059	0.00029569	3.337	0.000115587	1.091	0.182262	0.411	0.349	0.457	1.298	1.113	1.312	1.378	1.372	1.311
A0A1D5WNH8	16	Histone H2B	86.911	AEK(1)TTAGK(1)K	3.059	0.00029569	3.337	0.000115587	1.091	0.182262	0.411	0.349	0.457	1.298	1.113	1.312	1.378	1.372	1.311
A0A1D5WP82	115	Ubiquitin-conjugating enzyme E2 11 OS=Arabidopsis thaliana GN=UBC11 PE=1 SV=2	45.368	SWTQK(1)YAMG	1.307	0.028061	1.601	0.0078024	1.224	0.055535	0.751	0.682	0.87	1.063	1.016	0.932	1.174	1.387	1.125
A0A1D5WQH0	108	NADH-cytochrome b5 reductase-like protein OS=Arabidopsis thaliana GN=CBR2 PE=1 SV=2	62.088	APIGQEVEGK(1)R	1.55	0.0042762	1.849	8.0859e-05	1.193	0.077601	0.651	0.702	0.693	1.001	1.209	0.962	1.309	1.189	1.285
A0A1D5WR35	53	Suppressor of mec-8 and unc-52 protein homolog 1 OS=Arabidopsis thaliana GN=SMU1 PE=1 SV=1	57.859	K(1)THPECAR	2.226	0.00147997	3.024	0.0021771	1.358	0.141418	0.489	0.53	0.421	0.931	1.218	1.057	1.727	1.084	1.543
A0A1D5WS61	57	Actin-interacting protein 1-2 OS=Arabidopsis thaliana GN=AIP1-2 PE=2 SV=1	77.644	VLSCDFK(1)PTRPFR	2.416	4.6045e-06	3.23	3.2918e-06	1.337	0.00060329	0.475	0.432	0.447	1.068	1.083	1.12	1.498	1.492	1.383
A0A1D5WS61	393	Actin-interacting protein 1-2 OS=Arabidopsis thaliana GN=AIP1-2 PE=2 SV=1	78.674	IYSISGDTVTEEAVLEK(1)HR	2.244	0.00153665	2.133	0.0025843	0.951	0.51526	0.499	0.504	0.671	1.288	1.149	1.319	1.106	1.336	1.129
A0A1D5WS61	432	Actin-interacting protein 1-2 OS=Arabidopsis thaliana GN=AIP1-2 PE=2 SV=1	79.659	LK(1)NMLFHTAR	2.807	0.062042	3.186	0.0162759	1.135	0.38028	0.31	0.276	0.701	1.17	1.205	1.238	1.49	1.101	1.509
A0A1D5WSH0	83	Dynein 8 kDa light chain, flagellar outer arm OS=Chlamydomonas reinhardtii PE=1 SV=1	79.659	VAFEK(1)HTMEK	1.727	0.0031415	1.945	0.00171959	1.126	0.117361	0.547	0.68	0.699	1.104	1.037	1.186	1.363	1.196	1.187
A0A1D5WSL8	248		95.197	GK(1)HGGNVGDTWAPPAPR	1.6	0.081917	1.407	0.0814	0.88	0.095718	0.546	0.808	0.892	1.193	1.19	1.21	1.115	1.079	0.967
A0A1D5WSW4	42	Histone H2B	88.596	RLPAGK(1)TAAGK	2.891	0.000179951	3.086	0.00014098	1.067	0.22838	0.371	0.448	0.471	1.185	1.322	1.223	1.394	1.339	1.248
A0A1D5WSX9	368	Isoform 2 of Hydroxymethylglutaryl-CoA lyase, mitochondrial OS=Arabidopsis thaliana GN=HMGCL	76.073	VIAAGEFICK(1)HLGR
A0A1D5WT17	108	GDSL esterase/lipase At5g45920 OS=Arabidopsis thaliana GN=At5g45920 PE=2 SV=1	120.15	AICAYFK(1)NK	2.013	0.020538	2.586	0.030278	1.285	0.047917	0.409	0.471	0.727	0.98	0.978	1.277	1.379	1.444	1.333
A0A1D5WT54	337	Protein pleiotropic regulatory locus 1 OS=Arabidopsis thaliana GN=PRL1 PE=1 SV=1	46.352	TMCTLTHHK(1)K	2.74	0.054538	3.547	0.007682	1.295	0.0199387	0.231	0.493	0.511	1.186	1.1	1.098	1.645	1.336	1.4
A0A1D5WT54	24	Protein pleiotropic regulatory locus 1 OS=Arabidopsis thaliana GN=PRL1 PE=1 SV=1	83.948	LSLK(1)SLK	1.88	0.00174182	2.624	4.0234e-05	1.396	0.0104047	0.503	0.588	0.544	1.102	0.884	1.088	1.381	1.428	1.482
A0A1D5WTY5	177	40S ribosomal protein S5-1 OS=Arabidopsis thaliana GN=RPS5A PE=1 SV=1	90.614	GSSNSYAIK(1)K	3.166	0.006483	5.065	0.0153167	1.6	0.007717	0.212	0.332	0.431	1.164	1.073	0.85	1.71	1.595	1.633
A0A1D5WTY5	153	40S ribosomal protein S5-1 OS=Arabidopsis thaliana GN=RPS5A PE=1 SV=1	109.72	NVK(1)TIAECLADELINAAK	2.62	0.0037624	4.555	0.0094037	1.738	0.00122206	0.44	0.392	0.269	1.065	0.852	0.968	1.724	1.603	1.688
A0A1D5WUH9	260	Glutamine--tRNA ligase OS=Lupinus luteus PE=2 SV=2	49.715	EILEK(1)HLK
A0A1D5WUP1	118	17.8 kDa class II heat shock protein OS=Zea mays PE=2 SV=1	50.897	K(1)FVLPENADTEK
A0A1D5WV00	240	Acyl transferase 9 OS=Oryza sativa subsp. japonica GN=AT9 PE=2 SV=1	119.47	AHSGK(1)FCSGFDVLTAK	2.829	4.2251e-05	3.518	2.0337e-05	1.244	0.00037704	0.369	0.442	0.414	1.132	1.146	1.187	1.431	1.473	1.406
A0A1D5WV82	110	Bowman-Birk type trypsin inhibitor TI1 OS=Coix lacryma-jobi PE=1 SV=1	97.69	CLDEVEECAPACK(1)R	1.561	0.00086263	1.723	0.0029616	1.104	0.30242	0.719	0.735	0.647	1.033	1.148	1.098	1.321	1.038	1.261
A0A1D5WVN9	266	ATP-citrate synthase beta chain protein 1 OS=Oryza sativa subsp. japonica GN=ACLB-1 PE=2 SV=1	103.83	LFK(1)SEVQFGHAGAK	5.306	0.00155785	11.375	6.2478e-05	2.144	0.0126205	0.155	0.214	0.14	0.686	0.792	1.223	2.165	1.801	1.824
A0A1D5WVW1	79	Non-specific lipid-transfer protein	141.58	CIK(1)SAAGGLNAGK	0.926	0.40042	1.325	0.031085	1.431	0.0045559	0.804	0.945	1.02	0.834	0.815	0.914	1.272	1.101	1.295
A0A1D5WW07	98		88.561	AEGEGGVVIEPDEK(1)K	1.084	0.4583	0.446	0.0009958	0.411	0.000179604	0.997	1.225	1.335	1.231	1.192	1.434	0.558	0.531	0.497
A0A1D5WW07	57		82.349	SGAGGK(1)TLEAQER	1.655	0.00174284	0.611	0.008824	0.37	0.00065726	0.872	0.875	1.009	1.467	1.427	1.666	0.583	0.636	0.466
A0A1D5WW07	51		71.879	EEGETVIK(1)SGAGGK	1.382	0.0087812	0.877	0.26148	0.634	0.0065847	0.833	1.027	0.902	1.34	1.205	1.272	0.739	0.947	0.735
A0A1D5WWF5	234	Bowman-Birk type trypsin inhibitor OS=Hordeum vulgare GN=BBBI PE=1 SV=1	106.14	SAPPTCFCHDK(1)VK	1.228	0.075183	1.483	0.033463	1.207	0.144502	0.771	0.716	0.938	1.006	0.926	1.047	1.423	1.042	1.132
A0A1D5WWT2	66	Peroxiredoxin-2F, mitochondrial OS=Oryza sativa subsp. japonica GN=PRXIIF PE=2 SV=1	57.281	DIFHGK(1)K	2.054	0.020218	2.194	0.0096953	1.068	0.64694	0.415	0.64	0.66	1.474	0.984	1.065	1.465	1.195	1.102
A0A1D5WX31	119	Bowman-Birk type trypsin inhibitor OS=Hordeum vulgare GN=BBBI PE=1 SV=1	64.397	VCQDQYVGDPGPICRPWECCDSPTCTK(1)SNPPTCR			1.8	0.163663			0.55	0.754	0.969				1.765		0.962
A0A1D5WX31	139	Bowman-Birk type trypsin inhibitor OS=Hordeum vulgare GN=BBBI PE=1 SV=1	97.463	CAPTCK(1)TCLPSR	1.566	0.00163642	1.581	0.0065182	1.009	0.95802	0.736	0.688	0.746	1.059	1.084	1.256	1.225	1.244	0.962
A0A1D5WX35	161	Bowman-Birk type trypsin inhibitor OS=Hordeum vulgare GN=BBBI PE=1 SV=1	66.989	CLDK(1)VEQCAANCK	1.631	0.034178	1.801	0.0129246	1.104	0.39368	0.532	0.671	0.828	1.242	0.916	1.154	1.284	1.294	1.08
A0A1D5WXA1	115	17.8 kDa class II heat shock protein OS=Zea mays PE=2 SV=1	113.76	K(1)FVLPENADMEK	1.949	0.0017017	2.053	0.00116154	1.053	0.27808	0.511	0.606	0.682	1.233	1.101	1.173	1.255	1.27	1.169
A0A1D5WXA1	126	17.8 kDa class II heat shock protein OS=Zea mays PE=2 SV=1	118.96	KFVLPENADMEK(1)ISAACR	1.876	0.00180205	2.014	0.00130049	1.074	0.40386	0.544	0.609	0.688	1.233	1.037	1.183	1.267	1.332	1.108
A0A1D5WXA1	150	17.8 kDa class II heat shock protein OS=Zea mays PE=2 SV=1	47.894	K(0.866)PK(0.134)TIQVQVA	5.616	0.00063621	4.6	0.0109957	0.819	0.34988		0.236	0.254	1.615	1.218	1.295	0.761	1.084	1.536
A0A1D5WZ64	74	Probable mediator of RNA polymerase II transcription subunit 37e OS=Arabidopsis thaliana GN=MED37E PE=1 SV=3	84.41	NQVAMNPVNTVFDAK(1)R	3.052	0.0179977	3.085	0.0127021	1.011	0.87698	0.249	0.376	0.636	1.31	0.982	1.556	1.24	1.461	1.189
A0A1D5X0F1	252	Elongation factor 2 OS=Arabidopsis thaliana GN=LOS1 PE=1 SV=1	88.177	TVIWMGK(1)K	2.947	0.00022087	2.671	0.00037635	0.906	0.107158	0.435	0.4	0.525	1.341	1.401	1.266	1.258	1.253	1.121
A0A1D5X0F1	397	Elongation factor 2 OS=Arabidopsis thaliana GN=LOS1 PE=1 SV=1	60.682	SPNK(1)HNR					0.566	0.142239				1.646	0.981	1.205	1.065	0.363	0.741
A0A1D5X0F1	296	Elongation factor 2 OS=Arabidopsis thaliana GN=LOS1 PE=1 SV=1	117.79	AMK(1)FSVSPVVR	3.811	1.73146e-05	3.195	3.5308e-05	0.838	0.0030235	0.339	0.383	0.402	1.401	1.41	1.473	1.208	1.237	1.146
A0A1D5X0F1	46	Elongation factor 2 OS=Arabidopsis thaliana GN=LOS1 PE=1 SV=1	85.554	MYASK(1)FGVDEAK	3.893	0.00023898	3.711	0.000139847	0.953	0.57848	0.378	0.291	0.377	1.203	1.355	1.514	1.214	1.337	1.331
A0A1D5X0F1	446	Elongation factor 2 OS=Arabidopsis thaliana GN=LOS1 PE=1 SV=1	86.548	ILSEEFGWDKDLAK(1)K
A0A1D5X0F1	385	Elongation factor 2 OS=Arabidopsis thaliana GN=LOS1 PE=1 SV=1	86.276	ETVLEK(1)SCR	2.805	0.00212	2.274	0.0054594	0.811	0.026638	0.364	0.531	0.585	1.31	1.473	1.369	1.24	1.065	1.061
A0A1D5X0F1	241	Elongation factor 2 OS=Arabidopsis thaliana GN=LOS1 PE=1 SV=1	99.283	DLYVK(1)SVQR	5.037	0.008922	4.262	0.0111806	0.846	0.0045216	0.21	0.315	0.349	1.486	1.495	1.421	1.257	1.184	1.284
A0A1D5X3E9	864	Isoform 2 of Mediator of RNA polymerase II transcription subunit 13 OS=Arabidopsis thaliana GN=MED13	50.202	GAKPLDSLSAK(1)TFSGTSPSVQR	2.756	0.0042795	3.762	0.00052437	1.365	0.058277	0.349	0.506	0.342	0.989	0.939	1.371	1.557	1.547	1.399
A0A1D5X4B2	56	60S ribosomal protein L8 OS=Solanum lycopersicum GN=RPL8 PE=2 SV=1	83.862	IKLPSGAK(1)K
A0A1D5X5E7	197	Zeamatin OS=Zea mays GN=Zlp PE=1 SV=2	85.837	FFK(1)GQCSDAYSYPK	1.105	0.36866	1.315	0.056418	1.19	0.024385	0.729	0.869	1.034	0.915	0.957	1.036	1.22	1.155	1.086
A0A1D5X5E7	173	Zeamatin OS=Zea mays GN=Zlp PE=1 SV=2	96.247	AAGGCNNACTVFK(1)EDR	1.665	0.0181168	1.946	0.0020816	1.169	0.25114	0.561	0.675	0.716	0.907	1.033	1.31	1.271	1.392	1.136
A0A1D5X6E6	95	Tetraketide alpha-pyrone reductase 1 OS=Arabidopsis thaliana GN=TKPR1 PE=1 SV=1	79.474	DTADPK(1)K	3.067	2.2073e-05	3.658	5.6418e-05	1.193	0.037121	0.409	0.353	0.403	1.234	1.158	1.181	1.515	1.472	1.275
A0A1D5X6E6	96	Tetraketide alpha-pyrone reductase 1 OS=Arabidopsis thaliana GN=TKPR1 PE=1 SV=1	78.287	K(1)TLHLQALDGAK	3.031	0.00058207	3.628	0.00029739	1.197	0.0186403	0.348	0.348	0.479	1.139	1.144	1.279	1.488	1.424	1.351
A0A1D5X7C5	364	Protein disulfide-isomerase	103.13	VVVADNIHDVVFK(1)SGK	2.816	0.00065831	2.845	0.00048094	1.01	0.89702	0.394	0.43	0.527	1.157	1.213	1.435	1.348	1.15	1.345
A0A1D5X973	177	Eukaryotic peptide chain release factor subunit 1-1 OS=Arabidopsis thaliana GN=ERF1-1 PE=1 SV=2	41.448	FSVDLPK(1)K	2.909	0.043639	3.704	0.025424	1.273	0.166379	0.156	0.465	0.561	1.109	0.975	1.355	1.19	1.482	1.706
A0A1D5XAR2	390	Vicilin-like seed storage protein At2g18540 OS=Arabidopsis thaliana GN=At2g18540 PE=3 SV=1	51.971	GGDHGQEGVECK(1)NSVFR	1.813	0.0032798	1.91	0.00029974	1.053	0.5783	0.589	0.656	0.661	1.286	0.967	1.203	1.238	1.282	1.12
A0A1D5XBV1	100		78.342	K(1)TLSILHPLR	1.896	0.062285	2.324	0.024878	1.226	0.149377	0.696	0.331	0.697	0.884	1.2	1.184	1.208	1.495	1.304
A0A1D5XC60	353	Alanine--glyoxylate aminotransferase 2 homolog 1, mitochondrial OS=Arabidopsis thaliana GN=AGT2 PE=1 SV=1	92.269	SLQQK(1)HEIIGDVR	2.211	0.035763	2.649	0.0035612	1.198	0.0068008	0.366	0.555	0.615	1.116	1.145	1.135	1.38	1.421	1.268
A0A1D5XC64	124	17.4 kDa class I heat shock protein OS=Oryza sativa subsp. japonica GN=HSP17.4 PE=2 SV=2	63.091	K(0.041)PDVK(0.959)SIQISG	1.34	0.013823	1.499	0.0082182	1.118	0.124318	0.717	0.887	0.74	1.015	1.1	1.027	1.281	1.158	1.075
A0A1D5XCV9	152	Fumarate hydratase 1, mitochondrial OS=Arabidopsis thaliana GN=FUM1 PE=1 SV=2	46.462	AAEILGHK(1)R	3.283	0.057535	5.967	0.0044217	1.818	0.120519	0.255	0.283		0.589	1.426	0.634	1.231	2.178	1.406
A0A1D5XEV2	159	Pyruvate decarboxylase 2 OS=Oryza sativa subsp. indica GN=PDC2 PE=2 SV=2	58.04	NTTAYENYK(1)R	4.702	0.00089862	5.274	0.0006206	1.122	0.2506	0.198	0.349	0.273	1.156	1.248	1.452	1.604	1.358	1.363
A0A1D5XF01	167	Late embryogenesis abundant protein 17 OS=Oryza sativa subsp. japonica GN=LEA17 PE=2 SV=1	92.38	DTVAQK(1)TNETAEATK	1.48	0.0121802	1.488	0.0140951	1.005	0.91504	0.628	0.795	0.845	1.1	1.156	1.101	1.172	1.048	1.155
A0A1D5XF73	80		84.753	VQGVIGPCTSLEK(1)K	2.342	0.00025946	2.674	0.000141867	1.142	0.036423	0.463	0.47	0.563	1.099	1.186	1.218	1.371	1.375	1.255
A0A1D5XG59	398	Vicilin-like seed storage protein At2g18540 OS=Arabidopsis thaliana GN=At2g18540 PE=3 SV=1	103.87	GGDHGQGGVECK(1)NSVFR	2.484	0.049619	2.753	0.0092176	1.108	0.091244	0.321	0.435	0.687	1.176	1.167	1.242	1.288	1.433	1.251
A0A1D5XG59	274	Vicilin-like seed storage protein At2g18540 OS=Arabidopsis thaliana GN=At2g18540 PE=3 SV=1	174.95	NCFGWSK(1)TMTNK	2.027	0.00094035	2.852	0.0053356	1.407	0.00021689	0.439	0.521	0.571	0.983	1.047	1.073	1.465	1.439	1.462
A0A1D5XG59	253	Vicilin-like seed storage protein At2g18540 OS=Arabidopsis thaliana GN=At2g18540 PE=3 SV=1	142.26	SK(1)SETFNFYSGKPDVK	1.979	0.02816	2.42	0.0170631	1.223	0.00057676	0.439	0.657	0.571	1.136	1.086	1.077	1.331	1.376	1.327
A0A1D5XG59	267	Vicilin-like seed storage protein At2g18540 OS=Arabidopsis thaliana GN=At2g18540 PE=3 SV=1	123.12	SETFNFYSGKPDVK(1)NCFGWSK	2.121	0.00028185	3.063	6.343e-05	1.444	0.0006162	0.432	0.497	0.526	0.983	1.035	1.068	1.571	1.431	1.455
A0A1D5XG59	263	Vicilin-like seed storage protein At2g18540 OS=Arabidopsis thaliana GN=At2g18540 PE=3 SV=1	105.28	SETFNFYSGK(1)PDVK	1.888	0.04196	2.431	0.0032436	1.288	0.0072557	0.422	0.628	0.642	1.066	1.024	1.104	1.434	1.428	1.251
A0A1D5XG59	98	Vicilin-like seed storage protein At2g18540 OS=Arabidopsis thaliana GN=At2g18540 PE=3 SV=1	63.869	GK(1)VTYIQEGGSETSSLEIQR
A0A1D5XG59	212	Vicilin-like seed storage protein At2g18540 OS=Arabidopsis thaliana GN=At2g18540 PE=3 SV=1	107.98	SPQSIITYNPDQEK(1)EEK	1.925	0.059185	1.54	0.069396	0.8	0.026502	0.621	0.495	0.9	1.268	1.318	1.294	0.936	1.167	1.002
A0A1D5XG59	507	Vicilin-like seed storage protein At2g18540 OS=Arabidopsis thaliana GN=At2g18540 PE=3 SV=1	101.42	KAEQEEQEGGK(1)GER	5.403	0.0098619	4.585	0.048817	0.849	0.199338	0.355	0.35	0.114	1.768	1.382	1.275	1.256	1.202	1.297
A0A1D5XHD5	233	Vacuolar-sorting receptor 1 OS=Arabidopsis thaliana GN=VSR1 PE=1 SV=2	71.176	AEQDAQIGHGK(1)R	3.915	0.0056411	4.268	0.0046361	1.09	0.3647	0.187	0.44	0.353	1.215	1.194	1.428	1.276	1.566	1.341
A0A1D5XHD5	118	Vacuolar-sorting receptor 1 OS=Arabidopsis thaliana GN=VSR1 PE=1 SV=2	125.23	QCK(1)SQCINHGR	1.704	0.24926	2.247	0.125057	1.319	0.39874	0.228	1.076	0.514	1.516	0.824	0.757	1.539	1.685	0.861
A0A1D5XK98	221	Mitochondrial import receptor subunit TOM40-1 OS=Arabidopsis thaliana GN=TOM40-1 PE=1 SV=3	66.267	K(1)SGIGFNSR	1.971	0.00170401	2.503	0.00066179	1.27	0.0103986	0.461	0.566	0.617	1.109	1.016	1.116	1.439	1.418	1.258
A0A1D5XKP4	190	Late embryogenesis abundant protein 17 OS=Oryza sativa subsp. japonica GN=LEA17 PE=2 SV=1	113.76	DALAGK(1)TQEAK	1.271	0.171638	0.972	0.891	0.764	0.123065	0.697	1.077	1.001	1.168	1.037	1.323	1.103	0.878	0.716
A0A1D5XKP4	342	Late embryogenesis abundant protein 17 OS=Oryza sativa subsp. japonica GN=LEA17 PE=2 SV=1	80.688	VDK(1)CVEK	1.334	0.19372	1.364	0.17306	1.022	0.50438	0.579	0.876	0.979	1.097	1.03	1.12	1.129	1.068	1.123
A0A1D5XKP4	328	Late embryogenesis abundant protein 17 OS=Oryza sativa subsp. japonica GN=LEA17 PE=2 SV=1	127.17	AASVYFEEK(1)DR	1.299	0.040519	1.067	0.4962	0.821	0.0122816	0.745	0.975	0.954	1.137	1.121	1.215	1.022	0.932	0.899
A0A1D5XKP4	102	Late embryogenesis abundant protein 17 OS=Oryza sativa subsp. japonica GN=LEA17 PE=2 SV=1	136.26	DTAADK(1)TYQAADATGNK	1.228	0.059542	1.029	0.75866	0.838	0.071502	0.85	0.862	1.051	1.048	1.208	1.137	0.987	1.019	0.838
A0A1D5XKP4	168	Late embryogenesis abundant protein 17 OS=Oryza sativa subsp. japonica GN=LEA17 PE=2 SV=1	91.657	DTVAQK(1)TSETAEATK	1.627	0.00115697	1.224	0.102016	0.752	0.049563	0.751	0.775	0.811	1.352	1.315	1.136	0.87	1.13	0.86
A0A1D5XKP4	135	Late embryogenesis abundant protein 17 OS=Oryza sativa subsp. japonica GN=LEA17 PE=2 SV=1	109.5	ETNDSVAHK(1)TSETAEATR	1.625	0.21254	1.438	0.2976	0.885	0.57	0.319	0.884	1.012	1.096	0.959	1.544	0.996	0.862	1.328
A0A1D5XKP4	294	Late embryogenesis abundant protein 17 OS=Oryza sativa subsp. japonica GN=LEA17 PE=2 SV=1	143.46	LTVGSGTQK(1)HDAGGHGLR	1.489	0.075739	1.4	0.056143	0.94	0.29356	0.599	0.848	0.867	1.169	1.127	1.149	1.072	1.181	0.987
A0A1D5XKP4	82	Late embryogenesis abundant protein 17 OS=Oryza sativa subsp. japonica GN=LEA17 PE=2 SV=1	53.264	EHGALGGGAYAEHPSGGGGGILGSMQEGAK(1)SLASAVGR	1.855	0.0137586	2.002	0.0099606	1.079	0.20986	0.471	0.592	0.79	1.081	1.192	1.165	1.336	1.206	1.167
A0A1D5XKT5	97	17.4 kDa class I heat shock protein OS=Oryza sativa subsp. japonica GN=HSP17.4 PE=2 SV=2	70.089	K(0.039)PEVK(0.961)SIQISS	1.745	0.022844	1.459	0.062978	0.836	0.073376	0.53	0.728	0.883	1.286	1.107	1.343	1.011	1.134	0.978
A0A1D5XKT5	62	17.4 kDa class I heat shock protein OS=Oryza sativa subsp. japonica GN=HSP17.4 PE=2 SV=2	93.226	ETPVAHVFK(1)ADVPGLK	1.46	0.022643	1.436	0.0536	0.984	0.83762	0.641	0.852	0.817	1.202	0.998	1.172	1.122	1.11	1.086
A0A1D5XL34	613	Aconitate hydratase	75.109	IVNK(1)FLK
A0A1D5XL34	385	Aconitate hydratase	77.062	YLDK(1)SGLQK	2.954	0.0031792	3.94	0.00125631	1.334	0.026838	0.44	0.268	0.432	0.994	1.138	1.236	1.436	1.666	1.39
A0A1D5XL34	680	Aconitate hydratase	89.317	AVIAK(1)SFER	3.405	3.9338e-05	4.464	1.65734e-05	1.311	0.00120266	0.304	0.344	0.367	1.171	1.089	1.196	1.556	1.508	1.467
A0A1D5XL34	380	Aconitate hydratase	62.088	TSLAPGSGVVK(1)K	4.681	0.0053021	6.923	0.0024357	1.479	0.0066776	0.23	0.13	0.354	1.012	1.127	1.203	1.7	1.772	1.471
A0A1D5XL34	171	Aconitate hydratase	50.127	K(1)HGVVGK	7.403		10.931		1.477	0.125318		0.125		1.094	0.864	0.818	1.036	1.232	1.831
A0A1D5XL34	622	Aconitate hydratase	88.311	GEVGPK(1)TVHVPSGEK	2.796	0.00191741	3.078	0.00095788	1.101	0.35736	0.359	0.412	0.538	1.103	1.138	1.419	1.49	1.256	1.283
A0A1D5XL34	301	Aconitate hydratase	53.124	VGFK(1)GFAVPK	4.219	0.000163833	5.77	0.003036	1.368	0.001982	0.224	0.309	0.286	1.21	1.055	1.19	1.585	1.552	1.589
A0A1D5XM35	102	Chaperone protein ClpB1 OS=Oryza sativa subsp. japonica GN=CLPB1 PE=2 SV=1	72.433	TK(1)NNPVLIGEPGVGK	2.904	0.00190396	2.596	0.0026973	0.894	0.154678	0.353	0.457	0.575	1.264	1.474	1.284	1.145	1.298	1.152
A0A1D5XPR5	4	Coatomer subunit alpha	93.096	MLTK(1)FETK	2.571	0.00092187	3.688	0.00047644	1.434	0.025141	0.343	0.465	0.432	1.124	1.119	0.945	1.7	1.59	1.283
A0A1D5XPR5	1126	Coatomer subunit alpha	77.776	LLLENSPNEVQAK(1)K	1.983	0.0103835	2.491	0.00414	1.256	0.069837	0.471	0.461	0.712	1.219	1.046	0.995	1.321	1.55	1.225
A0A1D5XPZ7	206	Xylanase inhibitor protein 1 OS=Triticum aestivum GN=XIPI PE=1 SV=2	92.932	SHQWVHPK(1)NVYYGVAPVAQK	1.059	0.71448	0.755	0.060203	0.713	0.050642	0.892	1.092	1.214	0.904	1.233	1.25	0.829	0.866	0.72
A0A1D5XPZ7	198	Xylanase inhibitor protein 1 OS=Triticum aestivum GN=XIPI PE=1 SV=2	86.367	FYVGLTADDK(1)SHQWVHPK	1.722	0.0025399	1.837	0.00123834	1.067	0.39366	0.587	0.663	0.724	1.245	1.118	1.036	1.312	1.132	1.183
A0A1D5XPZ7	117	Xylanase inhibitor protein 1 OS=Triticum aestivum GN=XIPI PE=1 SV=2	162.93	YDVLALELAK(1)HNIR
A0A1D5XPZ7	218	Xylanase inhibitor protein 1 OS=Triticum aestivum GN=XIPI PE=1 SV=2	122.39	NVYYGVAPVAQK(1)K	1.268	0.0068568	1.312	0.031938	1.035	0.6977	0.769	0.849	0.896	1.035	1.073	1.079	1.088	0.972	1.239
A0A1D5XQ15	102	UDP-arabinopyranose mutase 1 OS=Oryza sativa subsp. japonica GN=UAM1 PE=1 SV=1	101.65	CFGYMVSK(1)K	1.461	0.0074	2.246	0.00040143	1.538	5.7776e-05	0.552	0.65	0.71	0.894	0.943	0.956	1.422	1.407	1.466
A0A1D5XQ15	232	UDP-arabinopyranose mutase 1 OS=Oryza sativa subsp. japonica GN=UAM1 PE=1 SV=1	124.12	ASNPFVNLK(1)K	1.606	0.0048367	1.769	0.0037224	1.101	0.128203	0.595	0.67	0.792	1.063	1.133	1.108	1.321	1.131	1.187
A0A1D5XQ15	89	UDP-arabinopyranose mutase 1 OS=Oryza sativa subsp. japonica GN=UAM1 PE=1 SV=1	127.71	ASCISFK(1)DSACR	1.856	0.0041575	2.337	0.0092783	1.259	0.02472	0.518	0.54	0.675	0.983	1.017	1.216	1.359	1.32	1.371
A0A1D5XQA5	98	14-3-3-like protein GF14-D OS=Oryza sativa subsp. japonica GN=GF14D PE=1 SV=1	90.614	SK(1)IEAELAK	3.118	0.0088844	3.276	0.000778	1.051	0.5952	0.356	0.363	0.498	1.268	1.28	1.246	1.264	1.519	1.204
A0A1D5XQP9	398	Protein disulfide-isomerase	121.82	VVVADNVHDVVFK(1)SGK	4.006	6.0591e-05	3.905	3.5179e-05	0.975	0.6958	0.301	0.371	0.338	1.228	1.463	1.355	1.334	1.356	1.254
A0A1D5XQP9	87	Protein disulfide-isomerase	135.47	AAQLLSK(1)HDPAIVLAK
A0A1D5XQP9	372	Protein disulfide-isomerase	74.296	K(1)SEPIPEANNEPVK	3.086	0.00088184	2.99	0.000142616	0.969	0.84854	0.367	0.478	0.427	1.542	1.089	1.295	1.286	1.232	1.285
A0A1D5XQP9	343	Protein disulfide-isomerase	101.05	EDQAPLILIQDSDSK(1)K	3.142	0.0017436	3.122	7.7729e-08	0.994	0.9337	0.418	0.412	0.409	1.277	1.202	1.414	1.321	1.264	1.283
A0A1D5XQU6	206	Oleosin	86.357	MADAAAAAGHK(1)TQQAGHAIQSR	0.918	0.7091	0.903	0.66086	0.984	0.96814	1.401	0.928	0.862	1.29	0.754	0.885	1.011	1.148	0.722
A0A1D5XQU6	102	Oleosin	102.52	QMGEQMK(1)GMFQEK	1.202	0.19392	1.184	0.198595	0.986	0.91968	0.861	0.784	1.013	1.009	0.931	1.254	1.036	1.201	0.911
A0A1D5XR75	516	Plasma membrane ATPase	63.691	K(1)HICGMTGDGVNDAPALK
A0A1D5XS09	297	63 kDa globulin-like protein OS=Oryza sativa subsp. japonica GN=Os03g0663800 PE=1 SV=1	147.64	VLTAALK(1)TSDEQLGR	2.497	0.00076219	2.58	0.00067713	1.033	0.58496	0.408	0.525	0.548	1.316	1.151	1.231	1.176	1.33	1.315
A0A1D5XS19	316	UDP-glucose 6-dehydrogenase	72.705	VVSSMFNTVANK(1)K
A0A1D5XSE4	13	Histone H2B	96.745	RLPAGK(1)SSAAAK	2.15	0.004321	2.02	0.0078236	0.939	0.42158	0.452	0.707	0.582	1.305	1.165	1.273	1.326	1.074	1.116
A0A1D5XSF9	211	Cathepsin B-like protease 2 OS=Arabidopsis thaliana GN=CATHB2 PE=2 SV=1	83.633	HPGCEPAYPTPVCEK(1)K	1.817	0.013756	4.027	0.000137981	2.216	0.0026994	0.367	0.474	0.474	0.853	0.906	0.63	1.931	1.66	1.704
A0A1D5XTA2	296	Dehydrin DHN3 OS=Hordeum vulgare GN=DHN3 PE=2 SV=1	62.463	KGVMEK(1)IK	0.368	0.00090112	0.322	0.00053728	0.876	0.106797	1.48	1.739	2.107	0.661	0.7	0.597	0.528	0.573	0.614
A0A1D5XTA2	357	Dehydrin DHN3 OS=Hordeum vulgare GN=DHN3 PE=2 SV=1	83.869	GMMEK(1)IK	0.479	0.00039949	0.459	0.00030335	0.958	0.38076	1.371	1.655	1.618	0.768	0.761	0.696	0.733	0.73	0.669
A0A1D5XTA2	300	Dehydrin DHN3 OS=Hordeum vulgare GN=DHN3 PE=2 SV=1	74.464	EK(1)LPGGHK	0.644	0.0070554	0.607	0.0311	0.942	0.60068	1.124	1.445	1.43	0.855	0.825	0.895	1.012	0.776	0.638
A0A1D5XTR6	312	60S ribosomal protein L3 OS=Oryza sativa subsp. japonica GN=RPL3 PE=2 SV=2	55.676	GCCVGPK(1)K
A0A1D5XTR6	227	60S ribosomal protein L3 OS=Oryza sativa subsp. japonica GN=RPL3 PE=2 SV=2	90.614	K(1)VACIGAWHPAR	2.16	0.00048214	2.206	0.00037777	1.022	0.80978	0.537	0.534	0.606	1.108	1.356	1.158	1.38	1.167	1.153
A0A1D5XTR6	96	60S ribosomal protein L3 OS=Oryza sativa subsp. japonica GN=RPL3 PE=2 SV=2	79.469	FYK(1)NWCK	4.782	3.8694e-06	3.772	7.9933e-07	0.789	0.0066001	0.327	0.318	0.297	1.4	1.476	1.629	1.204	1.164	1.185
A0A1D5XUH7	6	Translationally-controlled tumor protein homolog OS=Triticum aestivum GN=TCTP PE=2 SV=1	79.148	YIK(1)NLTAK	2.91	0.00190369	3.861	0.00069872	1.327	0.0089047	0.288	0.41	0.46	1.192	1.016	1.162	1.394	1.552	1.525
A0A1D5XV24	27	Proteasome subunit beta type-4 OS=Arabidopsis thaliana GN=PBG1 PE=1 SV=2	87.429	NK(1)FDPLWNSLVLGGVK	2.307	7.6499e-05	2.812	6.2347e-05	1.219	0.0116235	0.472	0.464	0.535	1.119	1.178	1.096	1.478	1.367	1.291
A0A1D5XV24	41	Proteasome subunit beta type-4 OS=Arabidopsis thaliana GN=PBG1 PE=1 SV=2	90.707	FDPLWNSLVLGGVK(1)K
A0A1D5XVS7	212	Vicilin-like seed storage protein At4g36700 OS=Arabidopsis thaliana GN=At4g36700 PE=3 SV=1	68.481	SPQLIIMYNPDQEK(1)K	2.075	0.0023563	2.226	0.00113836	1.073	0.32562	0.587	0.471	0.64	1.185	1.057	1.281	1.34	1.2	1.24
A0A1D5XVS7	98	Vicilin-like seed storage protein At4g36700 OS=Arabidopsis thaliana GN=At4g36700 PE=3 SV=1	132.14	GK(1)VTYIQEGGSETSSLEVQR	1.935	0.0115571	1.865	0.0055573	0.963	0.83942	0.606	0.531	0.738	1.002	1.149	1.478	1.024	1.2	1.272
A0A1D5XWM0	65	Acyl carrier protein	111.65	VVK(1)NFQK
A0A1D5XWY7	33	Cyclin-dependent kinase A-1 OS=Oryza sativa subsp. japonica GN=CDKA-1 PE=1 SV=1	82.85	ATNETIALK(1)K	2.4	0.0047352	2.434	0.0034996	1.014	0.83606	0.401	0.488	0.654	1.106	1.208	1.389	1.205	1.349	1.201
A0A1D5XX75	165	2,3-bisphosphoglycerate-independent phosphoglycerate mutase OS=Ricinus communis PE=1 SV=2	61.582	GASEHGAK(1)R	3.599	0.058922	4.239	0.0199406	1.178	0.59492		0.382	0.245	1.041	0.626	1.718	0.86	1.396	1.731
A0A1D5XX75	424	2,3-bisphosphoglycerate-independent phosphoglycerate mutase OS=Ricinus communis PE=1 SV=2	90.005	DAILSGK(1)FDQVR	2.852	0.0050767	3.43	0.0026571	1.203	0.078064	0.277	0.475	0.484	1.173	1.052	1.3	1.382	1.549	1.308
A0A1D5XZB2	537	Increased DNA methylation 1 OS=Arabidopsis thaliana GN=IDM1 PE=1 SV=1	48.284	RENK(1)SDVVGK	1.248	0.03594	1.506	0.00130337	1.207	0.020416	0.732	0.843	0.822	1.002	0.998	0.992	1.19	1.266	1.155
A0A1D5XZG8	58	Probable enoyl-CoA hydratase 1, peroxisomal OS=Arabidopsis thaliana GN=ECHIA PE=1 SV=1	53.565	SVINDGLQLDMK(1)HAR	2.313	0.000136831	2.301	0.00086247	0.995	0.9103	0.485	0.57	0.548	1.163	1.248	1.297	1.047	1.358	1.284
A0A1D5XZU1	523	Protein TOC75, chloroplastic OS=Oryza sativa subsp. japonica GN=TOC75 PE=2 SV=2	61.11	TFK(1)TSCFNTR	6.013	0.040239	9.745	0.0040617	1.621	0.0053994	0.091	0.111	0.335	1.062	1.012	1.155	1.838	1.91	1.485
A0A1D5Y020	33	Vicilin-like seed storage protein At2g28490 OS=Arabidopsis thaliana GN=At2g28490 PE=2 SV=1	79.659	GDVK(1)VGWIHK	1.862	0.004197	2.105	0.0025619	1.131	0.104843	0.488	0.659	0.665	1.203	1.082	1.089	1.394	1.206	1.215
A0A1D5Y020	39	Vicilin-like seed storage protein At2g28490 OS=Arabidopsis thaliana GN=At2g28490 PE=2 SV=1	95.417	VGWIHK(1)GGLVEK	1.758	0.0180968	1.843	0.0180982	1.048	0.70202	0.654	0.661	0.641	1.269	0.985	1.185	1.023	1.353	1.228
A0A1D5Y020	45	Vicilin-like seed storage protein At2g28490 OS=Arabidopsis thaliana GN=At2g28490 PE=2 SV=1	67.207	GGLVEK(1)QLK	1.784	0.0024979	1.882	0.00185664	1.055	0.4676	0.626	0.571	0.732	1.186	1.044	1.211	1.242	1.288	1.1
A0A1D5Y020	331	Vicilin-like seed storage protein At2g28490 OS=Arabidopsis thaliana GN=At2g28490 PE=2 SV=1	79.652	NK(1)PQFLTGPTSVLR	1.163	0.095615	1.226	0.063176	1.054	0.37212	0.848	1.004	0.804	1.012	0.997	1.079	1.014	1.181	1.061
A0A1D5Y256	129	17.4 kDa class I heat shock protein OS=Oryza sativa subsp. japonica GN=HSP17.4 PE=2 SV=2	49.448	K(0.047)PEVK(0.953)SIQISG	1.911	0.041498	1.787	0.042738	0.935	0.69668	0.434	0.843	0.639	1.449	1.247	0.965	1.006	1.316	1.101
A0A1D5Y2N8	87	Probable LL-diaminopimelate aminotransferase, chloroplastic OS=Oryza sativa subsp. japonica GN=AGD2 PE=2 SV=1	73.499	AAHLLK(1)HPDAK	2.597	0.0032827	3.151	0.00100487	1.213	0.076902	0.381	0.569	0.384	1.177	1.296	0.991	1.341	1.381	1.481
A0A1D5Y4J8	119	UDP-glucuronic acid decarboxylase 6 OS=Arabidopsis thaliana GN=UXS6 PE=2 SV=1	67.897	HNPVK(1)TIK	2.607	0.000102751	3.716	0.000123917	1.425	0.009162	0.439	0.425	0.365	1.013	1.1	1.091	1.497	1.718	1.352
A0A1D5Y4N7	241	Alcohol dehydrogenase-like 2 OS=Arabidopsis thaliana GN=At1g22440 PE=2 SV=1	80.905	K(1)FGVTDFVNPSK	3.435	2.4117e-05	3.58	4.361e-05	1.042	0.35878	0.333	0.396	0.394	1.3	1.298	1.26	1.254	1.34	1.426
A0A1D5Y4N7	341	Alcohol dehydrogenase-like 2 OS=Arabidopsis thaliana GN=At1g22440 PE=2 SV=1	105.98	TDIPILAK(1)K	2.468	0.0013206	2.757	0.00095835	1.117	0.21516	0.444	0.418	0.584	1.089	1.29	1.19	1.343	1.449	1.194
A0A1D5Y4S7	159	Pyruvate decarboxylase 2 OS=Oryza sativa subsp. indica GN=PDC2 PE=2 SV=2	60.157	NNTAYENYK(1)R	3.115	0.0031567	3.724	0.00150374	1.195	0.124739	0.301	0.332	0.515	1.085	1.108	1.383	1.523	1.471	1.281
A0A1D5Y4S7	170	Pyruvate decarboxylase 2 OS=Oryza sativa subsp. indica GN=PDC2 PE=2 SV=2	73.953	IFVPEGHPLK(1)GEANEPLR	2.163	0.00161784	2.325	0.00116236	1.075	0.55806	0.566	0.482	0.592	1.327	1.209	1.011	1.428	1.086	1.299
A0A1D5Y4S7	146	Pyruvate decarboxylase 2 OS=Oryza sativa subsp. indica GN=PDC2 PE=2 SV=2	98.048	EYLSALAK(1)R	4.889	0.00157927	5.618	0.00118022	1.149	0.165056	0.349	0.261	0.172	1.139	1.318	1.366	1.607	1.478	1.308
A0A1D5Y5E2	348	Ribonuclease TUDOR 1 OS=Arabidopsis thaliana GN=TSN1 PE=1 SV=1	51.445	LK(1)NAELQAK
A0A1D5Y5R1	214	63 kDa globulin-like protein OS=Oryza sativa subsp. japonica GN=Os03g0663800 PE=1 SV=1	111.12	LVIAK(1)ILHTISVPGR
A0A1D5Y5R1	263	63 kDa globulin-like protein OS=Oryza sativa subsp. japonica GN=Os03g0663800 PE=1 SV=1	76.282	QGK(1)EEESR	1.35	0.0184195	0.997	0.92742	0.738	0.070563	0.825	0.918	0.946	1.211	1.209	1.21	1.045	0.859	0.776
A0A1D5Y5R1	247	63 kDa globulin-like protein OS=Oryza sativa subsp. japonica GN=Os03g0663800 PE=1 SV=1	86.405	AALK(1)TSDEQLGR	4.085	3.6849e-05	3.414	8.1494e-05	0.836	0.0153002	0.334	0.4	0.325	1.378	1.466	1.482	1.298	1.168	1.149
A0A1D5Y5R2	439	63 kDa globulin-like protein OS=Oryza sativa subsp. japonica GN=Os03g0663800 PE=1 SV=1	94.114	REQGK(1)GR	3.521	0.000118352	1.721	0.074082	0.489	0.023262	0.428	0.491	0.523	1.794	1.496	1.787	1.129	0.791	0.561
A0A1D5Y5R2	285	63 kDa globulin-like protein OS=Oryza sativa subsp. japonica GN=Os03g0663800 PE=1 SV=1	129.63	PLLASLSK(1)R	5.358	0.0077553	4.566	0.0095396	0.852	0.0038428	0.264	0.209	0.351	1.49	1.496	1.429	1.309	1.216	1.237
A0A1D5Y5R2	293	63 kDa globulin-like protein OS=Oryza sativa subsp. japonica GN=Os03g0663800 PE=1 SV=1	90.827	AALK(1)TSDER	5.292	2.7796e-06	5.584	2.3184e-05	1.055	0.4596	0.23	0.274	0.254	1.344	1.358	1.309	1.568	1.393	1.272
A0A1D5Y5U1	39	40S ribosomal protein S25-2 OS=Arabidopsis thaliana GN=RPS25B PE=3 SV=1	101.38	LLTEVPK(1)YK	2.195	0.0050957	2.292	0.0026568	1.044	0.57898	0.441	0.525	0.674	1.363	1.176	1.061	1.194	1.326	1.239
A0A1D5Y696	189	Serpin-ZX OS=Hordeum vulgare GN=PAZX PE=1 SV=1	59.198	GAWTEK(1)FDASK
A0A1D5Y8B7	175	Mitochondrial uncoupling protein 1 OS=Arabidopsis thaliana GN=PUMP1 PE=1 SV=1	70.438	TLK(1)NDGPLAFYK	2.225	7.9533e-05	2.832	0.000278	1.273	0.052419	0.524	0.496	0.466	1.027	1.141	1.138	1.563	1.449	1.197
A0A1D5Y8D8	327	NADH dehydrogenase [ubiquinone] iron-sulfur protein 1, mitochondrial OS=Solanum tuberosum PE=2 SV=1	43.208	LNEDINEEWISDK(1)TR
A0A1D5Y8D8	503	NADH dehydrogenase [ubiquinone] iron-sulfur protein 1, mitochondrial OS=Solanum tuberosum PE=2 SV=1	86.014	HPFCSILK(1)SAK	3.458	0.00043555	5.433	0.00183845	1.571	0.036498	0.262	0.333	0.315	0.918	0.99	1.239	1.655	1.624	1.665
A0A1D5Y8D8	740	NADH dehydrogenase [ubiquinone] iron-sulfur protein 1, mitochondrial OS=Solanum tuberosum PE=2 SV=1	79.492	IMAQCSATLLK(1)K	3.075	4.0453e-06	3.623	2.065e-05	1.178	0.020976	0.392	0.364	0.413	1.213	1.171	1.211	1.391	1.319	1.525
A0A1D5Y981	35	Oleosin	93.243	QMGEQMK(1)GMLQEK	1.257	0.033923	1.312	0.01284	1.044	0.58738	0.878	0.773	0.871	0.954	1.047	1.168	1.098	1.198	1.014
A0A1D5YAE9	4		40.352	K(1)EK(1)GLER	7.521		2.642		0.351	0.080139			0.208	1.948	0.87	1.875	0.409	0.69
A0A1D5YAE9	2		40.352	K(1)EK(1)GLER	7.521		2.642		0.351	0.080139			0.208	1.948	0.87	1.875	0.409	0.69
A0A1D5YE92	481	F-box protein At1g78280 OS=Arabidopsis thaliana GN=At1g78280 PE=2 SV=3	53.493	LWVLK(1)PELR	3.669	0.045895	4.131	0.22058	1.126	0.29508	0.476	0.154		1.054	1.381	1.032	1.254	1.228	1.422
A0A1D5YEH1	310	Cupincin OS=Oryza sativa subsp. indica GN=OsI_13867 PE=1 SV=1	86.772	GSMTALK(1)YTTR	2.325	0.00059638	2.244	0.00051963	0.965	0.52486	0.461	0.573	0.582	1.344	1.164	1.249	1.156	1.266	1.205
A0A1D5YEH1	256	Cupincin OS=Oryza sativa subsp. indica GN=OsI_13867 PE=1 SV=1	100.43	GGGGSGSEK(1)EDIQPR	2.193	0.0182185	2.667	0.0037372	1.216	0.190582	0.362	0.592	0.582	1.311	0.86	1.197	1.467	1.292	1.338
A0A1D5YEH1	220	Cupincin OS=Oryza sativa subsp. indica GN=OsI_13867 PE=1 SV=1	74.92	VFESK(1)SK	5.726	0.0169399	5.741	0.0168191	1.003	0.89002	0.156	0.214	0.352	1.33	1.405	1.399	1.404	1.378	1.363
A0A1D5YEH1	222	Cupincin OS=Oryza sativa subsp. indica GN=OsI_13867 PE=1 SV=1	154.74	SK(1)GEGEIYEASEEQIR	3.939	0.0020012	4.406	0.00077857	1.119	0.44458	0.241	0.399	0.323	1.311	0.983	1.499	1.284	1.622	1.337
A0A1D5YFG3	182	Oil body-associated protein 1A OS=Zea mays GN=OBAP1A PE=2 SV=1	98.942	QDLADCVEK(1)K	4.146	0.0026043	4.908	5.9692e-05	1.184	0.089519	0.304	0.259	0.332	1.255	1.23	1.226	1.544	1.314	1.535
A0A1D5YFG3	142	Oil body-associated protein 1A OS=Zea mays GN=OBAP1A PE=2 SV=1	95.264	TYGK(1)TVHFWQVDR	2.566	0.0029406	2.768	0.0181214	1.079	0.191178	0.353	0.507	0.561	1.107	1.294	1.245	1.284	1.353	1.297
A0A1D5YFG3	183	Oil body-associated protein 1A OS=Zea mays GN=OBAP1A PE=2 SV=1	119.68	K(1)FSVSFQK	4.345	5.7073e-05	5.459	5.7465e-05	1.256	0.025404	0.239	0.307	0.287	1.151	1.188	1.28	1.691	1.41	1.446
A0A1D5YFG3	138	Oil body-associated protein 1A OS=Zea mays GN=OBAP1A PE=2 SV=1	110.92	DLEQVAK(1)TYGK	2.093	0.0025028	2.365	0.0014173	1.13	0.05932	0.446	0.563	0.64	1.202	1.077	1.172	1.35	1.334	1.216
A0A1D5YFG3	214	Oil body-associated protein 1A OS=Zea mays GN=OBAP1A PE=2 SV=1	85.737	AYMSGPAHGIHPLANAAGK(1)GLK	2.291	0.0026028	2.53	0.00186193	1.104	0.35856	0.413	0.546	0.587	1.07	1.142	1.33	1.232	1.489	1.19
A0A1D5YH15	81	Gibberellin-regulated protein 8 OS=Arabidopsis thaliana GN=At2g39540 PE=2 SV=1	83.862	DK(1)TTGHGAR	0.491	0.07626	0.577	0.23994	1.177	0.68996	0.86	1.73	1.675	0.924	0.486	0.683	1.072	0.57
A0A1D5YHB0	17	60S ribosomal protein L7-4 OS=Arabidopsis thaliana GN=RPL7D PE=2 SV=1	62.166	VVVPESVLLK(1)R
A0A1D5YHQ5	86	Histone H1 OS=Triticum aestivum PE=2 SV=2	57.281	FIEDK(1)HK	5.494	0.000143619	3.744	0.00031833	0.682	0.00158003	0.272	0.247	0.36	1.75	1.501	1.578	1.062	1.142	1.087
A0A1D5YHT3	73	Non-specific lipid-transfer protein	125.82	SLATSIK(1)SINMGK	1.226	0.113036	1.279	0.051324	1.044	0.61698	0.746	0.849	0.973	1.115	1.118	0.915	1.068	1.199	1.018
A0A1D5YI89	272	UDP-glucose 6-dehydrogenase	92.856	VVSSMFNTVSGK(1)K	3.139	0.000118972	7.11	2.7991e-06	2.265	0.00033809	0.291	0.261	0.248	0.861	0.742	0.908	1.933	1.999	1.756
A0A1D5YI89	64	UDP-glucose 6-dehydrogenase	73.219	GK(1)NLFFSTDVEK	2.198	0.0080194	3.662	0.00048144	1.666	0.0183394	0.386	0.39	0.536	0.749	1.045	1.09	1.458	1.807	1.539
A0A1D5YI89	121	UDP-glucose 6-dehydrogenase	72.2	SDK(1)IVVEK	2	0.0025354	3.299	0.00061666	1.649	0.00194303	0.385	0.505	0.539	0.969	0.921	0.968	1.656	1.688	1.37
A0A1D5YJD6	42	Protein SUPPRESSOR OF FRI 4 OS=Arabidopsis thaliana GN=SUF4 PE=1 SV=1	57.463	CHVCHK(1)K
A0A1D5YJS6	44	DnaJ protein homolog 2 OS=Allium porrum GN=LDJ2 PE=2 SV=1	77.185	NHPDK(1)GGDPEK	9.698	0.0027354	14.027	0.0150159	1.446	0.03358	0.211	0.071	0.082	1.4	1.194	0.936	1.783	1.699	1.624
A0A1D5YKH2	22	Histone H2A	124.84	TTAAK(1)TAEK(1)DK	1.273	0.023461	1.034	0.4578	0.813	0.00047899	0.841	0.947	0.934	1.15	1.148	1.166	0.943	0.967	0.905
A0A1D5YKH2	4	Histone H2A	114.72	AGK(1)GGK(1)GLLAAK(1)TTAAK	3.366	0.00029781	2.945	0.00049734	0.875	0.027784	0.337	0.476	0.418	1.354	1.45	1.34	1.283	1.183	1.159
A0A1D5YKH2	18	Histone H2A	167.28	TTAAK(1)TAEK(1)DK	2.346	0.0053225	2.272	0.00026283	0.969	0.33244	0.47	0.565	0.567	1.276	1.234	1.248	1.24	1.253	1.147
A0A1D5YKH2	7	Histone H2A	132.84	GGK(1)GLLAAK(1)TTAAK	4.26	0.0052365	4.019	0.00023631	0.943	0.182296	0.259	0.352	0.359	1.355	1.392	1.385	1.391	1.274	1.233
A0A1D5YKH2	13	Histone H2A	167.28	GLLAAK(1)TTAAK(1)TAEK(1)DK	2.812	0.0046795	3.09	0.00010167	1.099	0.0094403	0.378	0.445	0.481	1.209	1.237	1.221	1.386	1.346	1.298
A0A1D5YKH2	133	Histone H2A	73.499	SLINK(1)SSK	2.969	0.00023873	2.751	0.00050093	0.926	0.2566	0.38	0.453	0.506	1.281	1.297	1.398	1.328	1.109	1.246
A0A1D5YLF8	115	Methyl-CpG-binding domain-containing protein 11 OS=Arabidopsis thaliana GN=MBD11 PE=1 SV=1	102.52	ATESPEDEK(0.001)PAK(0.999)R	4.065	0.00164064	3.059	0.004377	0.752	0.035199	0.249	0.424	0.435	1.353	1.539	1.612	1.153	1.261	0.975
A0A1D5YLQ2	145	Expansin-like A1 OS=Oryza sativa subsp. japonica GN=EXLA1 PE=2 SV=1	62.466	LGAVDVEYK(1)R
A0A1D5YLS9	19	Zinc-finger homeodomain protein 9 OS=Oryza sativa subsp. japonica GN=ZHD9 PE=3 SV=2	104.7	YRPALYPNGSVK(1)K	1.76	0.00117526	3.3	0.000138363	1.875	0.00023844	0.434	0.504	0.547	0.883	0.882	0.849	1.795	1.565	1.541
A0A1D5YLY8	500		56.659	EVDHSK(1)R	1.223	0.186961	1.231	0.20498	1.007	0.97316	0.773	0.773	1.06	0.982	1.229	0.975	0.946	0.992	1.27
A0A1D5YNP1	261	Flowering time control protein FCA OS=Arabidopsis thaliana GN=FCA PE=1 SV=3	78.342	GCGFVK(1)FSSK	1.105	0.20972	1.441	0.0029631	1.304	0.0027371	0.765	0.845	0.928	0.87	0.994	0.94	1.248	1.209	1.2
A0A1D5YP26	26	Histone H2B.6 OS=Arabidopsis thaliana GN=H2B PE=1 SV=3	70.942	AEK(1)APAGK(1)K	2.618	0.0048215	2.862	0.003396	1.094	0.2787	0.324	0.543	0.522	1.287	1.262	1.087	1.455	1.252	1.269
A0A1D5YP26	44	Histone H2B.6 OS=Arabidopsis thaliana GN=H2B PE=1 SV=3	51.979	RLPSAGK(1)TSAK	2.241	0.0039831	2.273	0.0045178	1.014	0.85646	0.511	0.434	0.687	1.226	1.147	1.284	1.37	1.203	1.137
A0A1D5YQA8	178	HMG-Y-related protein A OS=Zea mays GN=HMGIY2 PE=1 SV=1	85.046	VATEAASPAPGSGSAPAK(1)R	2.367	0.022598	2.557	0.0126609	1.08	0.5583	0.315	0.568	0.636	1.317	1.343	0.936	1.465	1.176	1.243
A0A1D5YQD9	474	Synaptotagmin-2 OS=Arabidopsis thaliana GN=SYT2 PE=2 SV=1	44.511	INEK(1)FHLIDSK	2.501	0.0025017	2.938	0.00068491	1.175	0.124922	0.431	0.396	0.571	0.987	1.241	1.268	1.357	1.302	1.448
A0A1D5YUV4	67	GTP-binding protein SAR1A OS=Brassica campestris GN=SAR1A PE=2 SV=1	63.185	FK(1)AFDLGGHQIAR	2.046	0.0083155	2.226	0.0055992	1.088	0.33962	0.431	0.578	0.698	1.268	1.177	1.048	1.407	1.181	1.212
A0A1D5YW16	141		112.44	EDAVAVATAAK(1)R	1.84	0.027839	1.335	0.061777	0.725	0.003138	0.592	0.713	0.851	1.285	1.345	1.337	0.901	0.923	1.054
A0A1D5YY82	91	Aquaporin PIP1-5 OS=Zea mays GN=PIP1-5 PE=2 SV=1	142.08	SLGAAIIYNK(1)K	2.011	0.00091937	2.407	0.00040001	1.197	0.038221	0.481	0.598	0.582	1.109	1.037	1.194	1.296	1.446	1.256
A0A1D5YYV2	509	Cullin-4 OS=Arabidopsis thaliana GN=CUL4 PE=1 SV=1	92.856	LK(1)TECGSQFTNK	2.006	0.0194421	2.158	0.0146352	1.076	0.58662	0.503	0.452	0.788	1.125	1.015	1.356	1.337	1.382	1.042
A0A1D5YYZ5	130		63.565	ELNK(1)HAR	3.838	0.102459	4.508	0.087123	1.175	0.22956	0.499	0.087	0.377	1.213	1.082	1.401	1.389	1.685	1.267
A0A1D5YZN0	221	40S ribosomal protein S2-4 OS=Arabidopsis thaliana GN=RPS2D PE=2 SV=1	91.657	TLGNFVK(1)ATFDCLMK
A0A1D5YZN0	156	40S ribosomal protein S2-4 OS=Arabidopsis thaliana GN=RPS2D PE=2 SV=1	133.48	GYWGNK(1)IGLPHTVPCK	2.756	0.000161664	3.872	5.5916e-05	1.405	0.0124159	0.357	0.404	0.419	0.986	1.071	1.195	1.506	1.678	1.385
A0A1D5YZN0	214	40S ribosomal protein S2-4 OS=Arabidopsis thaliana GN=RPS2D PE=2 SV=1	87.216	GSTK(1)TLGNFVK	3.036	0.00034024	4.028	0.000184553	1.327	0.0087991	0.383	0.309	0.424	1.083	1.199	1.106	1.557	1.585	1.353
A0A1D5YZN0	86	40S ribosomal protein S2-4 OS=Arabidopsis thaliana GN=RPS2D PE=2 SV=1	85.937	EHQIVETLCPGLK(1)DEVMK	1.411	0.0149042	1.835	0.0033804	1.301	0.0089429	0.619	0.678	0.822	1.034	0.984	0.972	1.432	1.241	1.216
A0A1D5Z0B6	290	Triosephosphate isomerase, chloroplastic OS=Secale cereale PE=1 SV=1	113.4	GPDFATICNSVTSK(1)K	2.139	0.00073892	2.955	9.5121e-05	1.381	0.0039368	0.491	0.438	0.548	1.023	0.979	1.157	1.416	1.517	1.431
A0A1D5Z0M5	7		64.776	PALMAK(1)R	3.988	0.00167872	4.668	0.00098308	1.171	0.51198	0.265	0.357	0.31	1.285	0.893	1.539	1.617	1.691	1.043
A0A1D5Z0U5	253	GEM-like protein 5 OS=Arabidopsis thaliana GN=At5g13200 PE=1 SV=1	101.2	QTFASGPDEHVK(1)K	1.496	0.00160387	1.496	0.0079605	1	0.9574	0.694	0.747	0.813	1.072	1.123	1.178	1.1	1.267	1.005
A0A1D5Z1A1	401	Cupincin OS=Oryza sativa subsp. indica GN=OsI_13867 PE=1 SV=1	101.38	GQEQEK(1)SR	1.188	0.136835	0.838	0.158699	0.705	0.0123029	0.841	1.076	1.057	1.297	1.089	1.148	0.933	0.802	0.758
A0A1D5Z3D4	148	Ribulose-phosphate 3-epimerase, cytoplasmic isoform OS=Oryza sativa subsp. japonica GN=Os09g0505700 PE=1 SV=1	75.819	K(1)SVEASQIK
A0A1D5Z4G8	27	Histone H1 OS=Zea mays PE=2 SV=2	65.252	FVEDK(1)HK	4.631	0.000123286	2.717	0.0021778	0.587	0.0073575	0.309	0.338	0.431	1.774	1.642	1.576	1.049	1.091	0.789
A0A1D5Z5S0	119	Transcriptional adapter	98.281	ASTVGHFK(1)DSANLSK	2.67	0.0059173	2.593	0.0043999	0.971	0.82324	0.342	0.495	0.6	1.085	1.277	1.475	1.3	1.268	1.158
A0A1D5Z5S0	160	Transcriptional adapter	159.69	YSADEGPSLTELSGYNAK(1)R	2.139	0.004025	2.243	0.0050572	1.049	0.70724	0.445	0.566	0.661	1.086	1.161	1.33	1.37	1.343	1.038
A0A1D5Z5S0	110	Transcriptional adapter	67.385	SPSHIPGGANK(1)K	5.257	0.0143964	4.125	0.026624	0.785	0.239	0.107	0.375	0.385	1.554	1.244	1.76	1.51	1.183	0.883
A0A1D5Z6B5	276	DEAD-box ATP-dependent RNA helicase 37 OS=Oryza sativa subsp. japonica GN=PL10A PE=2 SV=1	107.06	K(1)FAYQTGVK	3.606	0.00608	4.361	0.000143159	1.209	0.021702	0.274	0.343	0.387	1.202	1.202	1.216	1.542	1.425	1.411
A0A1D5Z9L9	59		102.52	AINK(1)TVMIAELIK
A0A1D5ZC97	245	60S ribosomal protein L5-1 OS=Oryza sativa subsp. japonica GN=RPL5A PE=2 SV=1	67.519	ADPTMAK(1)STK	5.445	0.00048494	5.292	0.00040141	0.972	0.80288	0.252	0.194	0.321	1.228	1.602	1.346	1.29	1.498	1.271
A0A1D5ZC97	5	60S ribosomal protein L5-1 OS=Oryza sativa subsp. japonica GN=RPL5A PE=2 SV=1	116.54	VYIK(1)NQK	3	0.00051582	3.144	0.00065644	1.048	0.48346	0.337	0.444	0.479	1.221	1.261	1.298	1.4	1.38	1.181
A0A1D5ZCL9	55	Probable glutathione S-transferase GSTU1 OS=Oryza sativa subsp. japonica GN=GSTU1 PE=1 SV=1	47.082	SNPVHK(1)K	4.374	0.017798	7.166	0.0076242	1.638	0.0174179		0.302	0.135	0.812	0.918	1.137	1.37	1.521	1.806
A0A1D5ZCT8	71		79.875	QCGQYTK(1)WPAEPK	0.989	0.81144	0.891	0.1015	0.901	0.072985	0.99	1.021	1.113	1.003	1.042	1.046	0.979	0.854	0.952
A0A1D5ZD13	186	Zerumbone synthase OS=Zingiber zerumbet GN=ZSD1 PE=1 SV=1	77.058	SLAPLK(1)R	3.067	0.000180482	3.925	0.0003789	1.279	0.143578	0.345	0.373	0.408	1.063	1.313	1.078	1.618	1.639	1.162
A0A1D5ZDY6	153	rRNA N-glycosidase	74.841	ADK(1)TSGPK	0.75	0.0151408	0.684	0.0170576	0.912	0.30866	1.11	1.216	1.371	0.893	0.892	0.988	0.913	0.895	0.722
A0A1D5ZF14	74	Probable mediator of RNA polymerase II transcription subunit 37e OS=Arabidopsis thaliana GN=MED37E PE=1 SV=3	101.42	NQVAMNPINTVFDAK(1)R	1.679	0.00023968	2.232	0.00093595	1.33	0.04304	0.595	0.601	0.637	1.1	0.985	0.992	1.266	1.611	1.214
A0A1D5ZF14	532	Probable mediator of RNA polymerase II transcription subunit 37e OS=Arabidopsis thaliana GN=MED37E PE=1 SV=3	105.03	YK(1)SEDEEHKK	2.922	0.0028156	5.957	0.007936	2.039	0.000142978	0.26	0.244	0.407	0.969	0.831	0.862	1.853	1.837	1.737
A0A1D5ZG58	401	Enolase OS=Oryza sativa subsp. japonica GN=ENO1 PE=1 SV=2	74.464	LAK(1)YNQLLR	5.418	0.024459	8.17	0.049799	1.508	0.032016	0.119	0.432	0.066	0.939	1.042	1.362	1.903	1.622	1.516
A0A1D5ZG58	254	Enolase OS=Oryza sativa subsp. japonica GN=ENO1 PE=1 SV=2	79.837	TYDLNFK(1)EENNDGSQK	1.648	0.0157958	1.861	0.0031754	1.129	0.29138	0.559	0.728	0.709	1.035	0.958	1.297	1.358	1.219	1.137
A0A1D5ZG58	330	Enolase OS=Oryza sativa subsp. japonica GN=ENO1 PE=1 SV=2	116.24	EK(1)SCNALLLK	5.697	9.6691e-05	6.615	9.6389e-05	1.161	0.107022	0.194	0.209	0.273	1.372	1.278	1.201	1.674	1.401	1.397
A0A1D5ZG58	234	Enolase OS=Oryza sativa subsp. japonica GN=ENO1 PE=1 SV=2	82.069	EGLELLK(1)TAIEK	5.402	3.7625e-05	6.382	1.6825e-05	1.181	0.021118	0.245	0.256	0.203	1.16	1.309	1.334	1.534	1.466	1.493
A0A1D5ZG58	270	Enolase OS=Oryza sativa subsp. japonica GN=ENO1 PE=1 SV=2	127.56	ISGDSLK(1)NVYK	4.677	0.0020768	5.165	0.00181769	1.104	0.000159004	0.247	0.269	0.314	1.278	1.295	1.309	1.425	1.434	1.428
A0A1D5ZG58	422	Enolase OS=Oryza sativa subsp. japonica GN=ENO1 PE=1 SV=2	109.79	IEEELGAAAVYAGLK(1)FR	1.94	0.00115891	1.913	0.00069678	0.986	0.83138	0.618	0.55	0.687	1.141	1.14	1.317	1.196	1.225	1.127
A0A1D5ZGS2	330	Enolase OS=Oryza sativa subsp. japonica GN=ENO1 PE=1 SV=2	110.38	AIQEK(1)SCNALLLK	3.579	2.0447e-06	4.092	2.1314e-05	1.143	0.073141	0.342	0.368	0.328	1.222	1.218	1.275	1.443	1.278	1.526
A0A1D5ZHC8	27	Histone H2B	89.231	AAEK(1)APAAK(0.971)K(0.029)PK
A0A1D5ZHC8	32	Histone H2B	89.231	AAEK(1)APAAK(0.971)K(0.029)PK
A0A1D5ZHC8	44	Histone H2B	102.89	RLPAGK(1)TASK(1)EAGGEAK	2.397	0.00029641	2.54	0.00020478	1.059	0.0938	0.444	0.504	0.568	1.195	1.263	1.176	1.322	1.271	1.257
A0A1D5ZHC8	48	Histone H2B	102.89	RLPAGK(1)TASK(1)EAGGEAK	1.625	0.00100453	1.64	0.00088119	1.009	0.75706	0.634	0.718	0.758	1.104	1.139	1.186	1.154	1.189	1.117
A0A1D5ZI51	46	Adenylate kinase 3 OS=Oryza sativa subsp. japonica GN=ADK-A PE=2 SV=1	69.188	K(0.014)PSCQK(0.986)GFILDGFPR	1.447	0.0094377	2.003	0.00022466	1.384	0.0070249	0.632	0.743	0.647	0.878	0.966	1.082	1.411	1.309	1.331
A0A1D5ZKM9	12	40S ribosomal protein S29 OS=Triticum aestivum GN=RPS29 PE=1 SV=1	65.423	GHSNVWNSHPK(1)NYGPGSR	1.703	0.124761	1.668	0.192505	0.979	0.8758	0.446	0.454	1.159	0.982	1.282	1.243	1.247	1.08	1.108
A0A1D5ZKM9	54	40S ribosomal protein S29 OS=Triticum aestivum GN=RPS29 PE=1 SV=1	75.825	DIGFIK(1)YR	1.725	0.021682	2.497	0.025118	1.447	0.00060038	0.431	0.565	0.727	1.056	0.983	0.934	1.465	1.435	1.403
A0A1D5ZL53	582	Increased DNA methylation 1 OS=Arabidopsis thaliana GN=IDM1 PE=1 SV=1	141.13	IAGGSPVETPSMK(1)K	2.071	0.00063529	2.568	0.00074445	1.24	0.051922	0.6	0.469	0.527	1.146	1.051	1.109	1.307	1.564	1.228
A0A1D5ZLT8	22	Actin-depolymerizing factor 4 OS=Oryza sativa subsp. japonica GN=ADF4 PE=1 SV=1	85.676	FVELK(1)SK	2.682	0.00086274	4.177	0.000118925	1.557	0.00176359	0.316	0.393	0.436	1.009	1.133	0.929	1.539	1.622	1.622
A0A1D5ZLT8	108	Actin-depolymerizing factor 4 OS=Oryza sativa subsp. japonica GN=ADF4 PE=1 SV=1	108.7	MTYASTNEK(1)FK	2.739	0.00024388	2.903	0.00024182	1.06	0.63072	0.43	0.476	0.449	1.3	1.059	1.352	1.526	1.175	1.233
A0A1D5ZNY4	239	Mitochondrial outer membrane porin OS=Triticum aestivum GN=VDAC1 PE=2 SV=1	107.57	AIEK(1)SSK	1.164	0.26594	1.333	0.048643	1.145	0.22432	0.732	0.994	0.848	1.146	0.872	0.978	1.236	1.168	1.026
A0A1D5ZNY4	12	Mitochondrial outer membrane porin OS=Triticum aestivum GN=VDAC1 PE=2 SV=1	62.528	GGPGLYSGIGK(1)K
A0A1D5ZNY4	47	Mitochondrial outer membrane porin OS=Triticum aestivum GN=VDAC1 PE=2 SV=1	105.14	K(1)ADLILGEIQSQIK
A0A1D5ZP10	77		42.843	WPAEPK(1)LDPSK
A0A1D5ZP10	71		69.92	ECGQYTK(1)WPAEPK	1.167	0.178037	1.08	0.44704	0.925	0.196865	0.788	0.907	1.077	1.144	0.999	1.092	1.004	0.999	0.99
A0A1D5ZP10	106		83.182	EK(0.155)EK(0.845)IWCMEK	0.939	0.44464	0.862	0.084999	0.918	0.003985	1	1.005	1.208	0.993	1.015	1.009	0.918	0.946	0.906
A0A1D5ZP10	121		82.287	VGYVANFCK(1)K
A0A1D5ZPD0	78	Non-specific lipid-transfer protein	98.407	QAACNCLK(1)GIAR	0.627	0.00156084	0.517	0.00068215	0.825	0.015361	1.25	1.449	1.498	0.836	0.903	0.893	0.666	0.744	0.761
A0A1D5ZQF2	403	Citrate synthase	90.614	AALSDEYFIK(1)R	2.211	0.00080396	2.514	0.0004617	1.137	0.126718	0.499	0.471	0.602	1.054	1.224	1.198	1.444	1.269	1.239
A0A1D5ZRB4	436	DNA-directed RNA polymerase I subunit 1 OS=Arabidopsis thaliana GN=NRPA1 PE=3 SV=1	46.39	HVAEGEK(1)LR
A0A1D5ZRI4	276	Succinate dehydrogenase [ubiquinone] iron-sulfur subunit 2, mitochondrial OS=Oryza sativa subsp. japonica GN=SDH2-2 PE=1 SV=1	84.479	MIK(1)SCTAACPK	1.82	0.0112844	2.082	0.00061669	1.144	0.03052	0.538	0.633	0.665	1.095	1.126	1.121	1.246	1.203	1.373
A0A1D5ZRZ2	39	Pyruvate kinase	54.286	IVGTLGPK(1)SR
A0A1D5ZTU9	126	Serpin-Z2B OS=Triticum aestivum PE=1 SV=1	80.441	YK(1)AEAQSVDFQTK	1.575	0.0022036	1.697	0.0021818	1.077	0.20222	0.626	0.705	0.776	1.061	1.124	1.133	1.297	1.139	1.139
A0A1D5ZU27	161	HMG-Y-related protein A OS=Zea mays GN=HMGIY2 PE=1 SV=1	113.01	EAASPAPADGSAPAK(1)R	3.003	0.0170963	3.101	0.00151713	1.033	0.34876	0.316	0.426	0.525	1.262	1.311	1.232	1.281	1.275	1.373
A0A1D5ZU27	56	HMG-Y-related protein A OS=Zea mays GN=HMGIY2 PE=1 SV=1	115.71	LAFVK(1)NNYLK	2.505	4.4796e-05	2.846	0.000181681	1.136	0.18274	0.448	0.506	0.463	1.195	1.245	1.11	1.36	1.178	1.495
A0A1D5ZU27	71	HMG-Y-related protein A OS=Zea mays GN=HMGIY2 PE=1 SV=1	67.385	ADAPSATPAK(1)R	4.993	0.00043879	4.109	0.00066248	0.823	0.0135752	0.217	0.327	0.347	1.548	1.53	1.371	1.248	1.253	1.16
A0A1D5ZU27	140	HMG-Y-related protein A OS=Zea mays GN=HMGIY2 PE=1 SV=1	64.121	GRPPGPSSAK(1)K	15.425	0.020562	16.305	0.0196378	1.057	0.37324	0.045	0.055	0.175	1.303	1.395	1.544	1.425	1.486	1.573
A0A1D5ZUB8	258	Carbamoyl-phosphate synthase small chain, chloroplastic OS=Oryza sativa subsp. japonica GN=CARA PE=2 SV=2	88.338	MK(1)FGHHGGNHPVR	4.559	0.0044589	4.62	0.0044759	1.013	0.95162	0.176	0.349	0.359	1.024	1.602	1.404	1.485	1.018	1.581
A0A1D5ZVN9	91		42.317	AALPENPCPPPCK(1)K	1.632	0.26108	1.312	0.43568	0.804	0.33786	0.262	1.096	0.924	1.466	0.859	1.399	1.036	0.909	1.05
A0A1D5ZWF7	59	26S proteasome non-ATPase regulatory subunit 12 homolog A OS=Arabidopsis thaliana GN=RPN5A PE=1 SV=1	48.527	TLNDQIVVLSK(1)R	3.681	0.000175686	4.048	0.000121652	1.1	0.23858	0.3	0.398	0.333	1.394	1.194	1.207	1.264	1.435	1.474
A0A1D5ZWT3	68	18 kDa seed maturation protein OS=Glycine max GN=GMPM1 PE=2 SV=1	81.95	IHEVEAAK(1)R	1.473	0.042455	1.191	0.2114	0.809	0.094236	0.656	0.855	0.946	1.37	1.049	1.199	1.041	1.017	0.868
A0A1D5ZWW6	320	Elongation factor Tu	90.05	TTVTGVEMFK(1)K	2.809	0.040924	3.58	0.0051973	1.274	0.08958	0.248	0.459	0.511	1.124	1.148	1.149	1.679	1.318	1.363
A0A1D5ZWW6	357	Elongation factor Tu	70.028	PGTVK(1)TYK	2.932	7.5926e-05	4.673	3.6843e-05	1.594	0.00187693	0.356	0.314	0.376	1.071	1.042	0.954	1.624	1.782	1.482
A0A1D5ZWX1	172	Elongation factor 1-alpha OS=Triticum aestivum GN=TEF1 PE=2 SV=1	63.185	YEEIVK(1)EVSSYLK
A0A1D5ZWX1	161	Elongation factor 1-alpha OS=Triticum aestivum GN=TEF1 PE=2 SV=1	98.105	MDATTPK(1)YSK	1.775	0.0066753	2.535	0.001421	1.428	0.0029807	0.45	0.601	0.644	0.953	1.048	1.008	1.54	1.449	1.308
A0A1D5ZWX1	354	Elongation factor 1-alpha OS=Triticum aestivum GN=TEF1 PE=2 SV=1	87.476	VTK(1)AAIK
A0A1D5ZWX1	154	Elongation factor 1-alpha OS=Triticum aestivum GN=TEF1 PE=2 SV=1	90.707	QMICCCNK(1)MDATTPK	1.659	0.002741	2.406	0.000155652	1.45	0.0036	0.655	0.542	0.58	0.884	1.056	1.008	1.511	1.385	1.379
A0A1D5ZWX1	179	Elongation factor 1-alpha OS=Triticum aestivum GN=TEF1 PE=2 SV=1	111.46	EVSSYLK(1)K	2.012	0.000176797	2.536	6.1291e-05	1.26	0.0022783	0.492	0.574	0.556	1.136	1.069	1.059	1.441	1.335	1.338
A0A1D5ZWX1	340	Elongation factor 1-alpha OS=Triticum aestivum GN=TEF1 PE=2 SV=1	105.28	QTVAVGVIK(1)GVEK	1.429	0.035097	1.8	0.0083752	1.26	0.02612	0.754	0.81	0.564	1.045	0.937	1.059	1.309	1.147	1.375
A0A1D5ZWX1	351	Elongation factor 1-alpha OS=Triticum aestivum GN=TEF1 PE=2 SV=1	64.64	DPTGAK(1)VTK	1.18	0.156204	1.486	0.0159153	1.26	0.022944	0.682	0.904	0.869	0.939	1.049	0.909	1.31	1.113	1.226
A0A1D5ZXQ9	14		96.745	QADK(1)WMSVAEK	2.104	0.0062042	2.354	0.0038592	1.119	0.057595	0.435	0.509	0.705	1.199	1.094	1.177	1.232	1.277	1.373
A0A1D5ZZ07	149	Oleosin	72.2	LDSK(1)AHEVK	0.88	0.55942	0.776	0.21428	0.882	0.3125	0.869	1.463	1.058	1.008	0.829	1.145	0.922	0.804	0.903
A0A1D5ZZ07	154	Oleosin	167.2	AHEVK(1)NWAQHR	0.674	0.030242	0.522	0.00133927	0.775	0.079284	1.191	1.385	1.522	0.853	1.106	0.803	0.743	0.737	0.66
A0A1D5ZZ25	72	Acyl carrier protein 3, chloroplastic OS=Hordeum vulgare GN=ACL1.3 PE=1 SV=2	83.614	VCGIVK(1)K	5.699	0.00185555	7.212	6.4011e-05	1.266	0.120924	0.206	0.193	0.248	1.233	1.235	1.219	1.762	1.595	1.309
A0A1D5ZZJ7	40	Peptidyl-prolyl cis-trans isomerase	91.969	GGDDLGTCTFVK(1)AR	1.644	0.00086208	1.819	0.0042825	1.106	0.40858	0.65	0.642	0.724	1.058	1.196	1.061	1.243	1.406	1.019
A0A1D5ZZJ7	89	Peptidyl-prolyl cis-trans isomerase	96.464	VAQEFSECPSGK(1)K	1.973	0.00159534	2.331	0.00066433	1.181	0.072621	0.485	0.616	0.596	1.117	1.021	1.211	1.201	1.341	1.413
A0A1D5ZZT8	271	Cupincin OS=Oryza sativa subsp. indica GN=OsI_13867 PE=1 SV=1	71.451	SLTGEK(1)PR	3.263	0.0199803	3.409	0.0161225	1.045	0.70702	0.188	0.494	0.491	1.484	1.299	1.045	1.316	1.186	1.497
A0A1D5ZZT8	259	Cupincin OS=Oryza sativa subsp. indica GN=OsI_13867 PE=1 SV=1	159.81	GGGGGSGSEK(1)EDIQPR	2.21	0.00063747	2.319	0.00109781	1.049	0.5581	0.477	0.529	0.622	1.195	1.261	1.142	1.417	1.143	1.215
A0A1D5ZZT8	75	Cupincin OS=Oryza sativa subsp. indica GN=OsI_13867 PE=1 SV=1	104.22	HGHFK(1)VLER	2.844	0.00187969	2.248	0.0053403	0.791	0.098417	0.387	0.595	0.495	1.611	1.314	1.275	1.23	1.153	0.938
A0A1D5ZZT8	388	Cupincin OS=Oryza sativa subsp. indica GN=OsI_13867 PE=1 SV=1	310.9	SEEEEHGHGGEQEK(1)SR	2.339	0.0021229	1.364	0.061584	0.583	0.0045811	0.523	0.743	0.648	1.458	1.341	1.677	0.913	0.757	0.94
A0A1D5ZZT8	277	Cupincin OS=Oryza sativa subsp. indica GN=OsI_13867 PE=1 SV=1	72.138	YSNK(1)HGR	4.879	0.043382	5.371	0.0088981	1.101	0.47282	0.116	0.359	0.325	1.168	1.37	1.365	1.51	1.167	1.62
A0A1D6A0R9	339	Elongation factor Tu, plastid OS=Prototheca wickerhamii GN=tufA PE=3 SV=1	97.45	LQLTAPVCTSK(1)GEK	2.322	0.00050346	3.195	0.000156518	1.376	0.016902	0.414	0.509	0.458	0.994	1.021	1.191	1.61	1.484	1.318
A0A1D6A0R9	323	Elongation factor Tu, plastid OS=Prototheca wickerhamii GN=tufA PE=3 SV=1	102.4	VVAVK(1)NDLAK	3.323	0.0021042	4.475	0.0123159	1.347	0.0026951	0.247	0.332	0.444	1.217	1.113	1.069	1.57	1.455	1.553
A0A1D6A0Z5	149	Sucrose-phosphatase 2 OS=Oryza sativa subsp. japonica GN=SPP2 PE=1 SV=1	93.096	SLSEK(1)FEK	3.487	0.009064	3.598	0.00065805	1.032	0.66454	0.309	0.342	0.462	1.305	1.268	1.308	1.21	1.483	1.312
A0A1D6A0Z5	136	Sucrose-phosphatase 2 OS=Oryza sativa subsp. japonica GN=SPP2 PE=1 SV=1	51.346	VSFLVDK(1)K	2.767	0.02784	2.813	0.0065399	1.017	0.94482	0.445	0.324	0.599	1.218	1.31	1.257	1.403	1.042	1.403
A0A1D6A1X8	114	Nuclear transcription factor Y subunit A-7 OS=Arabidopsis thaliana GN=NFYA7 PE=1 SV=1	81.784	HQHALK(1)R	1.549	0.175684	1.393	0.2839	0.9	0.50396	0.399	0.782	1.102	1.111	1.033	1.392	1.138	1.225	0.818
A0A1D6A5T4	32		84.507	DTEK(1)EEEIR	0.936	0.62402	0.827	0.160185	0.884	0.49348	0.957	1.229	1.072	1.002	1.244	0.802	0.836	0.803	1.055
A0A1D6A5V3	348	Ribonucleoside-diphosphate reductase	67.997	K(1)SNQQNLGTIK	2.885	0.005523	6.367	0.00040276	2.207	0.00169797	0.219	0.268	0.391	0.682	0.938	0.913	1.791	1.982	1.817
A0A1D6A7A7	87	Probable mediator of RNA polymerase II transcription subunit 36b OS=Arabidopsis thaliana GN=MED36B PE=1 SV=1	77.662	HDGVFIAK(1)AK	2.839	0.0121769	5.198	0.00032255	1.831	0.044458	0.306	0.411	0.279	1.158	0.606	1.064	1.617	1.539	2.021
A0A1D6A7A7	108	Probable mediator of RNA polymerase II transcription subunit 36b OS=Arabidopsis thaliana GN=MED36B PE=1 SV=1	111.12	NMVAGESVYGEK(1)R	2.018	0.0172567	2.524	0.00065595	1.251	0.00136017	0.485	0.492	0.647	1.112	1.066	1.099	1.427	1.364	1.308
A0A1D6A7A7	193	Probable mediator of RNA polymerase II transcription subunit 36b OS=Arabidopsis thaliana GN=MED36B PE=1 SV=1	126.07	DLVNMAK(1)K	3.048	0.025379	4.34	0.00141821	1.424	0.0021591	0.246	0.362	0.465	1.067	1.135	1.068	1.668	1.564	1.425
A0A1D6A7A7	96	Probable mediator of RNA polymerase II transcription subunit 36b OS=Arabidopsis thaliana GN=MED36B PE=1 SV=1	152.48	AKEDALCTK(1)NMVAGESVYGEK	2.55	0.00057694	4.276	0.0040753	1.676	3.7452e-05	0.331	0.366	0.453	0.955	0.958	1.02	1.611	1.684	1.622
A0A1D6AAJ1	271	26S proteasome regulatory subunit 7 OS=Spinacia oleracea GN=RPT1 PE=2 SV=1	69.65	TQIFK(1)IHTR	3.414	0.0111436	4.367	0.00118192	1.279	0.27962	0.319	0.255	0.451	1.52	1.241	0.738	1.439	1.708	1.329
A0A1D6AAJ1	337	26S proteasome regulatory subunit 7 OS=Spinacia oleracea GN=RPT1 PE=2 SV=1	50.452	GYQK(1)FSATPK	1.861	0.00088359	2.073	0.00050406	1.114	0.104639	0.537	0.651	0.636	1.091	1.091	1.213	1.183	1.346	1.252
A0A1D6AAU4	99	ATP synthase subunit O, mitochondrial OS=Ipomoea batatas PE=1 SV=1	140.96	AITEIFSEAGFTDITK(1)K	1.969	0.0040556	2.257	0.0027008	1.146	0.22196	0.548	0.686	0.488	1.011	1.231	1.149	1.448	1.311	1.127
A0A1D6AAU4	162	ATP synthase subunit O, mitochondrial OS=Ipomoea batatas PE=1 SV=1	89.301	DK(1)TILVEQK	2.091	0.00110456	2.509	0.00056189	1.2	0.0063393	0.45	0.605	0.552	1.099	1.106	1.156	1.416	1.273	1.343
A0A1D6ABM1	57	Glyceraldehyde-3-phosphate dehydrogenase 3, cytosolic OS=Oryza sativa subsp. japonica GN=GAPC3 PE=2 SV=1	119.45	YDTVHGQWK(1)HHEVK	3.563	0.0100432	4.527	0.028141	1.271	0.089282	0.234	0.232	0.524	0.967	1.157	1.403	1.457	1.589	1.436
A0A1D6ABM1	62	Glyceraldehyde-3-phosphate dehydrogenase 3, cytosolic OS=Oryza sativa subsp. japonica GN=GAPC3 PE=2 SV=1	75.109	HHEVK(1)VK	3.513	0.0192171	4.951	0.038803	1.409	0.026864	0.159	0.265	0.527	0.926	1.295	1.12	1.471	1.587	1.65
A0A1D6ABM1	140	Glyceraldehyde-3-phosphate dehydrogenase 3, cytosolic OS=Oryza sativa subsp. japonica GN=GAPC3 PE=2 SV=1	65.374	DAPMFVCGVNEK(1)EYK
A0A1D6ABT5	50		65.252	HQK(1)SIMK	1.387	0.100265	1.668	0.0172157	1.202	0.103556	0.645	0.628	0.946	1.207	0.967	0.904	1.278	1.172	1.251
A0A1D6ACT4	289	NAD(P)H-hydrate epimerase	46.88	K(1)FTGPHHFLGGR	2.821	0.0013575	3.237	0.0029011	1.147	0.3373	0.394		0.399	0.98	1.239	1.137	1.062	1.502	1.287
A0A1D6AD54	60	Succinate--CoA ligase [ADP-forming] subunit beta, mitochondrial	100.93	GLGTFK(1)SGLK	3.543	2.0485e-05	4.871	1.5488e-06	1.375	0.00095656	0.316	0.297	0.343	1.165	1.172	1.05	1.554	1.529	1.574
A0A1D6AD54	34	Succinate--CoA ligase [ADP-forming] subunit beta, mitochondrial	71.176	EVLK(1)NVFPSEK	2.53	8.2067e-05	2.904	0.000140111	1.148	0.069565	0.441	0.44	0.518	1.135	1.201	1.203	1.22	1.444	1.398
A0A1D6AD54	46	Succinate--CoA ligase [ADP-forming] subunit beta, mitochondrial	92.856	EIVVK(1)SQILAGGR	2.315	0.00065924	2.583	0.0076004	1.115	0.021198	0.43	0.528	0.568	1.135	1.153	1.245	1.294	1.334	1.313
A0A1D6AD54	101	Succinate--CoA ligase [ADP-forming] subunit beta, mitochondrial	93.345	VVGK(1)VYLCEK	2.295	0.04936	3.111	0.027845	1.356	0.00103689	0.385	0.353	0.667	1.017	1.093	1.114	1.507	1.396	1.468
A0A1D6AD54	188	Succinate--CoA ligase [ADP-forming] subunit beta, mitochondrial	81.92	QSSIEQIK(1)K	2.594	0.0069399	3.245	0.0035954	1.251	0.042484	0.342	0.359	0.615	1.049	1.228	1.137	1.303	1.373	1.594
A0A1D6AD54	364	Succinate--CoA ligase [ADP-forming] subunit beta, mitochondrial	56.956	LEGTNVDQGK(1)R	4.387	0.011595	6.034	0.0080167	1.375	0.00037523	0.188	0.274	0.326	1.135	1.131	1.191	1.59	1.646	1.519
A0A1D6ADW5	120	Probable protein phosphatase 2C 10 OS=Oryza sativa subsp. japonica GN=Os02g0149800 PE=2 SV=1	81.296	AAEYVK(1)K
A0A1D6AEU8	22	Vacuolar protein sorting-associated protein 29 OS=Arabidopsis thaliana GN=VPS29 PE=2 SV=1	67.334	APDLPAK(1)FK	1.546	0.00072105	1.952	3.8447e-05	1.262	0.0112172	0.663	0.687	0.651	0.984	1.123	0.987	1.317	1.359	1.23
A0A1D6AG05	176	Isoform BTR1L of Protein BTR1 OS=Arabidopsis thaliana GN=BTR1	81.448	HLQAQSGAK(1)IQVTR	2.051	0.0145046	1.956	0.002479	0.954	0.36608	0.513	0.59	0.695	1.219	1.213	1.255	1.176	1.266	1.074
A0A1D6AG20	94	Probable histone acetyltransferase HAC-like 1 OS=Oryza sativa subsp. japonica GN=Os02g0137500 PE=3 SV=2	55.806	ADMRPLQK(1)PVK	4.269	0.018841	5.077	0.00159577	1.189	0.100096	0.202	0.26	0.408	1.312	1.18	1.222	1.689	1.399	1.329
A0A1D6AG20	157	Probable histone acetyltransferase HAC-like 1 OS=Oryza sativa subsp. japonica GN=Os02g0137500 PE=3 SV=2	92.39	NETNDSTEATALK(0.949)SGK(0.051)PK	5.927	0.0046392	4.062	0.0108165	0.685	0.034043	0.332	0.354	0.133	1.396	1.629	1.829	0.982	1.028	1.317
A0A1D6AGT8	74	Phosphoglycerate kinase	53.756	GVTPK(1)FSLK	2.505	0.00158309	2.974	0.000101631	1.187	0.144576	0.448	0.416	0.525	1.344	0.959	1.177	1.33	1.387	1.414
A0A1D6AGT8	136	Phosphoglycerate kinase	45.368	NDPEFAK(1)K
A0A1D6AGT8	125	Phosphoglycerate kinase	102.64	FYK(1)EEEKNDPEFAK	3.593	0.0013382	3.725	1.54984e-05	1.037	0.060842	0.329	0.385	0.368	1.306	1.292	1.29	1.353	1.368	1.309
A0A1D6AGT8	129	Phosphoglycerate kinase	66.246	FYK(0.009)EEEK(0.991)NDPEFAK	2.758	0.00153946	3.158	0.00089778	1.145	0.104317	0.428	0.344	0.529	1.291	1.09	1.207	1.484	1.287	1.338
A0A1D6AHU2	188	Phosphoenolpyruvate carboxylase 1 OS=Sorghum bicolor GN=PEPC PE=2 SV=1	51.066	SLLQK(1)HGR
A0A1D6AI79	246		50.354	GGGGGFGGLQGK(1)R	5.126	0.00023591	3.327	0.00130332	0.649	0.057701	0.274	0.323	0.355	1.966	1.376	1.538	1.253	1.1	0.814
A0A1D6AIH2	219	T-complex protein 1 subunit eta OS=Arabidopsis thaliana GN=CCT7 PE=1 SV=1	54.343	DSFLVNGVAFK(1)K
A0A1D6AIH2	232	T-complex protein 1 subunit eta OS=Arabidopsis thaliana GN=CCT7 PE=1 SV=1	50.222	TFSYAGFEQQPK(1)K	2.121	0.0036755	2.334	0.0026813	1.101	0.18502	0.495	0.467	0.688	1.134	1.116	1.249	1.397	1.185	1.269
A0A1D6AIH2	220	T-complex protein 1 subunit eta OS=Arabidopsis thaliana GN=CCT7 PE=1 SV=1	89.26	K(1)TFSYAGFEQQPK	2.916	0.00166056	3.284	0.00049746	1.126	0.30658	0.334	0.454	0.462	1.378	1.266	1.001	1.279	1.5	1.326
A0A1D6AIM0	34	Histone H2B.2 OS=Triticum aestivum PE=1 SV=2	71.08	RPAAGK(1)TASK(1)EGGEK	0.69	0.0139967	0.839	0.28416	1.217	0.26424	1.043	1.355	1.161	0.798	0.766	0.89	0.871	1.271	0.844
A0A1D6AIM0	30	Histone H2B.2 OS=Triticum aestivum PE=1 SV=2	71.08	RPAAGK(1)TASK(1)EGGEK	1.567	0.036579	1.515	0.031617	0.967	0.69306	0.7	0.865	0.64	1.157	1.129	1.169	0.999	1.326	1.016
A0A1D6AJ84	329	Glyceraldehyde-3-phosphate dehydrogenase GAPCP2, chloroplastic OS=Arabidopsis thaliana GN=GAPCP2 PE=2 SV=1	80.746	LEK(1)SASYDDVK	2.478	0.0089575	5.061	0.0087191	2.042	0.025376	0.329	0.269	0.456	0.689	0.897	1.026	1.834	1.737	1.763
A0A1D6AM06	48		69.92	EYFK(1)CAHDCFDR	1.516	0.085484	1.905	0.0148955	1.256	0.065835	0.511	0.736	0.788	1.023	1.001	1.062	1.287	1.487	1.103
A0A1D6APK4	6	Alcohol dehydrogenase class-3 OS=Oryza sativa subsp. japonica GN=Os02g0815500 PE=2 SV=1	128.76	MCNSGK(1)TNLCGK	2.537	0.0002395	3.557	2.0657e-06	1.402	0.0085775	0.398	0.433	0.438	0.941	1.09	1.188	1.567	1.481	1.466
A0A1D6APK4	127	Alcohol dehydrogenase class-3 OS=Oryza sativa subsp. japonica GN=Os02g0815500 PE=2 SV=1	93.345	IIGIDIDTK(1)K	2.585	4.4634e-05	2.94	1.9217e-05	1.137	0.082141	0.438	0.459	0.482	1.23	1.089	1.246	1.442	1.337	1.275
A0A1D6APK4	223	Alcohol dehydrogenase class-3 OS=Oryza sativa subsp. japonica GN=Os02g0815500 PE=2 SV=1	69.721	GTAFGGFK(1)SR
A0A1D6AQH6	89	Dehydrin DHN3 OS=Hordeum vulgare GN=DHN3 PE=2 SV=1	106.75	EK(1)LPGGHGDQQHTGGTYR	0.912	0.70672	0.943	0.82878	1.035	0.85974	1.034	1.349	0.77	0.824	0.924	1.126	1.041	1.159	0.774
A0A1D6AQI4	42	40S ribosomal protein S24	77.062	ANVSK(1)ADLK	2.254	0.0035776	2.371	0.001958	1.052	0.67388	0.459	0.634	0.507	1.308	0.992	1.307	1.292	1.405	1.096
A0A1D6AQN8	401	Zinc-finger homeodomain protein 7 OS=Oryza sativa subsp. japonica GN=ZHD7 PE=3 SV=1	76.228	VWMHNNK(1)HLAK	1.803	0.0165594	1.491	0.071255	0.827	0.099062	0.549	0.908	0.639	1.272	1.336	1.171	1.198	0.9	1.028
A0A1D6AQV8	467	Aconitate hydratase	72.898	DMK(1)SDWHACLDNK	3.037	0.00115872	3.804	0.00050205	1.252	0.0079386	0.311	0.355	0.482	1.195	1.221	1.071	1.517	1.439	1.411
A0A1D6AQV8	481	Aconitate hydratase	53.124	VGFK(1)GFAVPK	4.219	0.000163833	5.77	0.003036	1.368	0.001982	0.224	0.309	0.286	1.21	1.055	1.19	1.585	1.552	1.589
A0A1D6AQV8	477	Aconitate hydratase	42.682	SDWHACLDNK(1)VGFK
A0A1D6AQV8	822	Aconitate hydratase	116.06	FLGGEVGPK(1)TIHVPTGEK	1.96	0.000180447	2.747	0.000103323	1.401	0.0025806	0.498	0.503	0.576	1.062	1.033	0.996	1.581	1.383	1.368
A0A1D6AR48	84	Probable voltage-gated potassium channel subunit beta OS=Oryza sativa subsp. japonica GN=KOB1 PE=1 SV=2	62.69	LFWGGQGPNDK(1)GLSR	2.265	0.033017	2.42	0.004743	1.068	0.149902	0.411	0.477	0.695	1.163	1.224	1.199	1.323	1.315	1.193
A0A1D6AR48	34	Probable voltage-gated potassium channel subunit beta OS=Oryza sativa subsp. japonica GN=KOB1 PE=1 SV=2	67.999	EAK(1)SLLQACR	2.421	0.00033657	2.82	4.4524e-05	1.165	0.079939	0.45	0.465	0.527	1.308	1.093	1.09	1.288	1.358	1.42
A0A1D6AR48	89	Probable voltage-gated potassium channel subunit beta OS=Oryza sativa subsp. japonica GN=KOB1 PE=1 SV=2	42.864	K(1)HVVEGLK
A0A1D6AR48	227	Probable voltage-gated potassium channel subunit beta OS=Oryza sativa subsp. japonica GN=KOB1 PE=1 SV=2	58.17	FALDNYK(1)NLANR	2.234	0.0131158	2.315	0.0041998	1.036	0.75998	0.484	0.454	0.684	1.541	1.119	0.963	1.35	1.32	1.085
A0A1D6ARX1	38		78.342	WCK(1)EDCEWK	0.969	0.79834	0.897	0.33926	0.925	0.3232	0.883	1.086	1.172	0.932	1	1.112	1.024	0.884	0.909
A0A1D6ARX1	260		94.662	CQAQCK(1)R	0.679	0.048343	0.464	0.00176312	0.684	0.0198786	1.137	1.532	1.531	1.113	0.799	0.938	0.68	0.625	0.645
A0A1D6ARX1	168		107.01	CQTQCK(1)R	1.116	0.142062	0.885	0.18656	0.793	0.024075	0.901	1.033	1.065	1.153	1.149	1.044	0.97	0.889	0.795
A0A1D6ASL8	146	60S ribosomal protein L6 OS=Mesembryanthemum crystallinum GN=RPL6 PE=2 SV=1	93.478	K(1)TEGELFETEK	5.062	0.00028459	5.734	0.000199317	1.133	0.122822	0.197	0.26	0.306	1.416	1.203	1.243	1.449	1.566	1.36
A0A1D6AV24	92		102.4	SSCFK(1)CAAFK	0.905	0.49538	1.136	0.30762	1.255	0.025359	0.783	1.097	1.079	0.813	0.965	0.901	1.129	1.198	1.035
A0A1D6AV24	142		43.794	ASRPGWK(1)SGDWICTR	1.223	0.168124	1.311	0.021256	1.073	0.47802	0.758	0.832	0.957	0.912	0.961	1.241	1.057	1.178	1.105
A0A1D6AWM1	63	Eukaryotic translation initiation factor 5 OS=Zea mays GN=EIF5 PE=2 SV=1	57.532	LAGLLENFIK(1)K
A0A1D6AWZ0	117		79.986	LK(1)TIFPGR	2.328	0.00025687	3.403	0.000155843	1.462	0.0026773	0.395	0.5	0.442	1.06	1.014	1.039	1.494	1.673	1.383
A0A1D6AWZ0	115		108.7	EIICDEK(1)LK	1.949	0.0059026	2.628	0.0005988	1.349	0.025282	0.467	0.507	0.64	1.041	1.201	0.903	1.478	1.429	1.335
A0A1D6AYP0	4	Histone H2B	50.632	APK(1)TAAK	3.434	0.00185721	3.122	0.0071769	0.909	0.64566	0.315	0.426	0.45	1.645	1.065	1.38	1.416	1.483	0.819
A0A1D6AZ82	198		71.085	K(1)HYDEGSPGYR
A0A1D6AZI6	142	Dehydrin DHN3 OS=Hordeum vulgare GN=DHN3 PE=2 SV=1	91.318	GLMDK(1)IK	0.337	1.89279e-05	0.216	3.5668e-05	0.642	0.002402	1.811	1.906	2.077	0.672	0.625	0.655	0.433	0.452	0.369
A0A1D6AZI6	146	Dehydrin DHN3 OS=Hordeum vulgare GN=DHN3 PE=2 SV=1	73.26	EK(1)LPGQH	0.963	0.75336	0.884	0.38776	0.918	0.61178	0.92	1.187	1.054	1.225	0.979	0.84	1.145	0.867	0.782
A0A1D6AZR3	33	Cyclin-dependent kinase A-2 OS=Oryza sativa subsp. japonica GN=CDKA-2 PE=2 SV=1	94.122	YTNETIALK(1)K	2.274	0.024919	2.924	0.0148751	1.286	3.92e-05	0.366	0.515	0.571	1.114	1.114	1.074	1.409	1.425	1.411
A0A1D6AZR7	246		59.227	GGGGGGGFGGLQGK(1)R	4.12	0.00159585	2.705	9.8241e-05	0.657	0.0048552	0.355	0.368	0.427	1.577	1.569	1.592	0.978	1.059	1.074
A0A1D6AZR7	114		94.407	LIVMGK(1)K	5.758	0.0065604	4.81	0.00044215	0.835	0.020476	0.193	0.274	0.311	1.451	1.551	1.478	1.285	1.317	1.14
A0A1D6AZR7	122		70.028	SLPDPAK(1)HGR	4.483	0.00030223	3.607	0.00081699	0.805	0.2338	0.377	0.291	0.322	1.422	1.244	1.772	1.335	1.309	0.927
A0A1D6AZR7	175		62.88	ILK(1)HEGR	4.273	0.0032782	2.938	0.00042018	0.688	0.021823	0.319	0.353	0.424	1.543	1.552	1.588	1.141	1.122	0.957
A0A1D6AZR7	115		50.805	K(1)SLPDPAK	16.968	0.000179699	13.715	0.00037814	0.808	0.133117	0.125	0.098	0.061	1.521	1.733	1.565	1.188	1.599	1.108
A0A1D6AZR7	96		160.52	GQADGGNEGGHGK(1)EEVNVEEKPLLR	4.957	0.000117149	3.321	0.0003411	0.67	0.00035831	0.354	0.356	0.26	1.674	1.607	1.527	1.029	1.117	1.075
A0A1D6AZR7	14		53.3	TREDPK(1)VEIQEK	2.943	0.028097	2.298	0.0115187	0.781	0.0121354	0.395	0.675	0.372	1.434	1.344	1.466	1.199	1.005	1.109
A0A1D6B0X2	153	Calnexin homolog OS=Glycine max PE=2 SV=1	79.116	VHFILK(1)HK	15.155		17.38		1.147	0.41402			0.071	1.208	0.852	1.168	1.468	1.027	1.207
A0A1D6B0X2	55	Calnexin homolog OS=Glycine max PE=2 SV=1	52.636	GVWK(1)HAK	2.986	0.00052119	2.154	0.00133747	0.721	0.0109155	0.407	0.543	0.516	1.441	1.314	1.622	1.043	1.128	0.987
A0A1D6B1D1	18	Eukaryotic initiation factor 4A OS=Triticum aestivum PE=2 SV=1	76.01	GIYAYGFEK(1)PSAIQQR	1.629	0.0022044	1.943	0.0035628	1.193	0.140501	0.582	0.664	0.723	1.036	1.136	1.035	1.502	1.191	1.132
A0A1D6B1D1	247	Eukaryotic initiation factor 4A OS=Triticum aestivum PE=2 SV=1	90.05	K(1)VDWLTDK	5.483	0.0022971	6.562	2.4362e-05	1.197	0.0074813	0.217	0.205	0.268	1.282	1.255	1.246	1.591	1.524	1.413
A0A1D6B4X5	187	Aspartic proteinase oryzasin-1 OS=Oryza sativa subsp. japonica GN=Os05g0567100 PE=2 SV=2	90.412	K(1)FDGILGLGFK	1.025	0.71552	1.055	0.49822	1.029	0.35796	0.849	0.97	1.103	0.976	0.992	1.027	0.985	1.067	1.031
A0A1D6B523	71		71.879	EK(1)TDDVAEGAK	2.079	0.0090207	1.9	0.04414	0.914	0.52226	0.465	0.552	0.791	1.248	1.32	1.19	1.373	1.242	0.821
A0A1D6B543	116	Glutathione reductase, cytosolic OS=Oryza sativa subsp. japonica GN=GRC2 PE=2 SV=2	54.898	LLENK(1)TQEIVR	2.682	0.0021836	3.221	0.00113778	1.201	0.038276	0.434	0.432	0.438	1.258	1.166	1.073	1.419	1.483	1.298
A0A1D6B543	79	Glutathione reductase, cytosolic OS=Oryza sativa subsp. japonica GN=GRC2 PE=2 SV=2	83.045	K(1)ILVYGASFR	3.095	0.00058103	3.551	0.00054204	1.147	0.098304	0.392	0.317	0.468	1.271	1.17	1.202	1.542	1.375	1.263
A0A1D6B626	145	Adenosine kinase 2 OS=Arabidopsis thaliana GN=ADK2 PE=1 SV=1	87.676	SLIANLSAANCYK(1)SEHLK
A0A1D6B626	94	Adenosine kinase 2 OS=Arabidopsis thaliana GN=ADK2 PE=1 SV=1	90.05	DK(1)YGEEMK	3.175	8.1477e-05	5.972	1.60883e-05	1.881	0.000120868	0.269	0.286	0.332	0.89	0.927	0.999	1.842	1.683	1.772
A0A1D6B626	100	Adenosine kinase 2 OS=Arabidopsis thaliana GN=ADK2 PE=1 SV=1	102.52	DKYGEEMK(1)SAAK	2.722	0.0108839	4.77	0.0020577	1.753	0.0036152	0.228	0.345	0.487	0.941	1.098	0.846	1.847	1.54	1.669
A0A1D6B6K8	53	Zinc finger CCCH domain-containing protein 55 OS=Oryza sativa subsp. japonica GN=Os08g0135800 PE=2 SV=1	73.802	DVIPTQDLTNDNGK(1)R	1.825	0.0069426	1.965	0.0044794	1.077	0.2838	0.515	0.607	0.757	1.053	1.152	1.224	1.323	1.223	1.147
A0A1D6B753	100		66.19	GHGGWWGK(1)ER	1.19	0.040385	1.087	0.83476	0.913	0.58576	0.844	1.019	0.884	1.12	1.056	1.093	1.335	0.985	0.665
A0A1D6B8P9	128	ADP,ATP carrier protein, mitochondrial OS=Oryza sativa subsp. japonica GN=Os02g0718900 PE=2 SV=1	130.47	TIK(1)DEGFGSLWR
A0A1D6B8P9	332	ADP,ATP carrier protein, mitochondrial OS=Oryza sativa subsp. japonica GN=Os02g0718900 PE=2 SV=1	75.387	EGAK(1)SLFK	1.731	0.0040975	2.162	0.00242	1.249	0.032723	0.639	0.508	0.692	1.053	1.096	1.035	1.178	1.48	1.318
A0A1D6B8P9	316	ADP,ATP carrier protein, mitochondrial OS=Oryza sativa subsp. japonica GN=Os02g0718900 PE=2 SV=1	157.86	YK(1)SSLDAFQQILAK	1.305	0.160383	1.851	0.009261	1.419	0.0106819	0.55	0.831	0.784	0.947	0.938	0.94	1.428	1.318	1.262
A0A1D6B8P9	336	ADP,ATP carrier protein, mitochondrial OS=Oryza sativa subsp. japonica GN=Os02g0718900 PE=2 SV=1	89.46	SLFK(1)GAGANILR	1.761	0.00110181	1.916	0.00040424	1.088	0.069423	0.595	0.611	0.719	1.057	1.173	1.159	1.231	1.252	1.205
A0A1D6B8P9	87	ADP,ATP carrier protein, mitochondrial OS=Oryza sativa subsp. japonica GN=Os02g0718900 PE=2 SV=1	103.33	NFAIDFLMGGVSAAVSK(1)TAAAPIER
A0A1D6B8P9	232	ADP,ATP carrier protein, mitochondrial OS=Oryza sativa subsp. japonica GN=Os02g0718900 PE=2 SV=1	113.25	TLK(1)SDGIAGLYR	1.516	0.00167854	1.88	0.000197363	1.24	0.037023	0.682	0.699	0.666	0.982	1.147	0.974	1.403	1.216	1.23
A0A1D6B8P9	117	ADP,ATP carrier protein, mitochondrial OS=Oryza sativa subsp. japonica GN=Os02g0718900 PE=2 SV=1	69.331	LSEPYK(1)GIGDCFGR	1.856	0.0056164	2.645	0.00048307	1.425	0.0125791	0.458	0.565	0.613	0.868	1.07	1.099	1.344	1.523	1.46
A0A1D6B8P9	157	ADP,ATP carrier protein, mitochondrial OS=Oryza sativa subsp. japonica GN=Os02g0718900 PE=2 SV=1	135.47	YFPTQALNFAFK(1)DYFK	1.81	0.0052782	2.144	0.0027441	1.185	0.057217	0.487	0.667	0.663	1.053	1.064	1.171	1.426	1.185	1.284
A0A1D6BAA3	456	Nucleobase-ascorbate transporter 6 OS=Arabidopsis thaliana GN=NAT6 PE=2 SV=2	60.828	GYHWWDK(1)FR	1.549	0.0119033	1.794	0.0108406	1.158	0.36958	0.634	0.667	0.771	1.232	0.935	1.043	1.228	1.487	1.003
A0A1D6BAX2	246	Mitochondrial phosphate carrier protein 3, mitochondrial OS=Arabidopsis thaliana GN=MPT3 PE=1 SV=1	113.22	GATVGDAVK(1)K	1.176	0.067358	1.537	0.0026167	1.307	0.00153731	0.76	0.909	0.755	0.901	0.969	0.981	1.296	1.227	1.202
A0A1D6BAX2	87	Mitochondrial phosphate carrier protein 3, mitochondrial OS=Arabidopsis thaliana GN=MPT3 PE=1 SV=1	68.224	FGFYEFFK(1)K	1.3	0.0020624	2.063	0.00028091	1.588	0.00089791	0.643	0.699	0.721	0.919	0.881	0.881	1.281	1.494	1.482
A0A1D6BAX2	88	Mitochondrial phosphate carrier protein 3, mitochondrial OS=Arabidopsis thaliana GN=MPT3 PE=1 SV=1	89.911	K(1)TYSDMAGPENAVK	1.651	0.00103941	2.118	0.0252	1.283	0.143415	0.611	0.636	0.64	0.979	1.159	0.977	1.653	1.228	1.116
A0A1D6BAX2	151	Mitochondrial phosphate carrier protein 3, mitochondrial OS=Arabidopsis thaliana GN=MPT3 PE=1 SV=1	93.623	FIK(1)AEGAAGLYK	1.488	0.0034559	1.795	0.0043617	1.206	0.170359	0.672	0.683	0.746	1.015	1.154	0.958	1.077	1.485	1.21
A0A1D6BB64	253		90.827	FHVK(1)SWLPAR
A0A1D6BBZ6	298	Succinate-semialdehyde dehydrogenase, mitochondrial OS=Oryza sativa subsp. japonica GN=ALDH5F1 PE=3 SV=1	61.11	VEK(1)FVGDATSK	2.863	0.025282	3.777	0.0025046	1.319	0.057559	0.278	0.394	0.506	1.095	1.101	1.177	1.297	1.784	1.368
A0A1D6BC85	46	Ribosomal protein L37	99.136	K(1)YNWSVK	3.194	0.00070233	3.232	0.00084438	1.012	0.88046	0.317	0.418	0.477	1.222	1.364	1.285	1.405	1.338	1.174
A0A1D6BCA6	86	Peroxisomal fatty acid beta-oxidation multifunctional protein OS=Oryza sativa subsp. japonica GN=MFP PE=1 SV=2	68.168	AIEMMLQSK(1)FITAK	3.035	0.00025843	3.266	0.000140663	1.076	0.39564	0.358	0.433	0.442	1.217	1.131	1.394	1.465	1.326	1.236
A0A1D6BCA6	279	Peroxisomal fatty acid beta-oxidation multifunctional protein OS=Oryza sativa subsp. japonica GN=MFP PE=1 SV=2	117.79	TIAGNLEGLVK(1)R	2.422	0.0053588	2.75	0.0036449	1.135	0.09036	0.345	0.522	0.591	1.126	1.159	1.247	1.364	1.428	1.217
A0A1D6BE17	6	NADPH-dependent pterin aldehyde reductase OS=Arabidopsis thaliana GN=At1g10310 PE=1 SV=1	75.911	TAGPK(1)SGGGGAAAAR	0.861	0.48198	1.464	0.060658	1.7	0.020823	0.752	1.164	0.791	0.633	0.983	0.715	1.5	1.248	1.215
A0A1D6BE89	30	Histone H2B	50.108	RPAAGK(1)TASK	3.907	0.028361	3.321	0.0077354	0.85	0.06624	0.418	0.463	0.213	1.451	1.426	1.397	1.105	1.371	1.157
A0A1D6BE89	24	Histone H2B	45.28	TPAGK(0.5)K(0.5)PAAEK(1)R	4.898	0.064283	6.974	0.045682	1.424	0.00122488	0.077	0.364	0.258	1.057	1.218	1.149	1.633	1.582	1.66
A0A1D6BEI0	147	Histone H2A	54.982	KKPAAAK(1)E	7.485	0.196535	7.579	0.027257	1.013	0.98794		0.066	0.273	1.476	1.168	1.162	1.569	1.004	1.281
A0A1D6BEI9	34	Zinc finger CCCH domain-containing protein 14 OS=Oryza sativa subsp. japonica GN=Os02g0194200 PE=2 SV=1	80.632	ESESFQTGVGSK(1)SK	1.924	0.00084488	2.15	0.00072157	1.117	0.06182	0.676	0.566	0.532	1.112	1.13	1.171	1.196	1.369	1.249
A0A1D6BEI9	19	Zinc finger CCCH domain-containing protein 14 OS=Oryza sativa subsp. japonica GN=Os02g0194200 PE=2 SV=1	65.043	GTADGAAVGGK(1)R	1.151	0.31886	1.091	0.56034	0.948	0.53516	0.728	0.998	1.051	1.104	1.051	1.041	1.017	1.158	0.854
A0A1D6BF37	165	Zinc finger BED domain-containing protein RICESLEEPER 2 OS=Oryza sativa subsp. japonica GN=Os03g0733400 PE=2 SV=1	54.982	IAGTSHLK(1)R
A0A1D6BG05	436	Ultraviolet-B receptor UVR8 OS=Arabidopsis thaliana GN=UVR8 PE=1 SV=1	74.376	HAPEGDAK(1)R	2.502	0.0026831	2.437	0.0039442	0.974	0.77554	0.461	0.416	0.638	1.342	1.127	1.322	1.047	1.296	1.349
A0A1D6BGV0	584	Enhancer of polycomb-like protein	80.361	GK(1)PGFFLQGGEGEALQR	3.205	0.03812	3.978	0.065781	1.241	0.176905	0.382	0.143	0.575	1.069	1.013	1.443	1.446	1.422	1.508
A0A1D6BIF9	599	Increased DNA methylation 1 OS=Arabidopsis thaliana GN=IDM1 PE=1 SV=1	87.052	NLSPGTK(1)TTSAASPTSSCGAK(1)TTR	1.834	0.033557	1.491	0.1476	0.813	0.055021	0.611	0.959	0.511	1.257	1.438	1.122	1.078	1.031	0.994
A0A1D6BIF9	585	Increased DNA methylation 1 OS=Arabidopsis thaliana GN=IDM1 PE=1 SV=1	87.052	NLSPGTK(1)TTSAASPTSSCGAK(1)TTR	1.834	0.033557	1.491	0.1476	0.813	0.055021	0.611	0.959	0.511	1.257	1.438	1.122	1.078	1.031	0.994
A0A1D6BJH8	104	Indole-3-glycerol phosphate synthase, chloroplastic OS=Arabidopsis thaliana GN=IGPS PE=1 SV=2	77.867	DFYGALAAAHK(1)R	2.336	8.377e-05	2.999	2.7578e-06	1.284	0.0076575	0.453	0.496	0.472	1.199	1.096	1.024	1.362	1.466	1.433
A0A1D6BKC3	168	Clathrin light chain	99.752	LFLSNQEK(1)FHK	2.226	3.5331e-05	2.656	0.000157431	1.193	0.071102	0.49	0.535	0.505	1.099	1.2	1.107	1.463	1.414	1.186
A0A1D6BP50	152	Thioredoxin O, mitochondrial OS=Oryza sativa subsp. japonica GN=Os06g0665900 PE=2 SV=2	56.29	GEK(1)SSEVVGADVK	1.321	0.102639	1.388	0.092981	1.051	0.612	0.63	0.789	1.008	1.143	1.028	1.034	1.149	1.25	0.969
A0A1D6BS37	66	SKP1-like protein 1B OS=Arabidopsis thaliana GN=SKP1B PE=1 SV=1	110.08	VIEYCNK(1)HVQAK	4.595	0.0051777	6.423	0.0172025	1.398	0.051515	0.23	0.152	0.367	0.921	1.419	1.102	1.671	1.544	1.596
A0A1D6BTF2	229		130.56	TIEMTEK(1)FNCR	3.486	0.0138431	4.698	0.00085566	1.348	0.034459	0.24	0.344	0.396	1.192	1.12	1.104	1.439	1.813	1.352
A0A1D6BU19	170	Succinate dehydrogenase subunit 5, mitochondrial OS=Oryza sativa subsp. japonica GN=SDH5 PE=1 SV=1	49.058	MIHLK(1)MR	2.668	0.029143	2.397	0.0027839	0.898	0.86736	0.395	0.532	0.557	1.204	0.803	1.952	1.123	1.058	1.376
A0A1D6BU58	376	3-phosphoshikimate 1-carboxyvinyltransferase	76.341	K(1)TFPNYFDVLSTFVK	4.54	0.000117501	5.925	1.5781e-05	1.305	0.030779	0.245	0.295	0.245	1.011	1.239	1.314	1.573	1.601	1.477
A0A1D6BV33	321	Monodehydroascorbate reductase 4, cytosolic OS=Oryza sativa subsp. japonica GN=MDAR4 PE=1 SV=1	82.417	K(1)SAEQAVK	2.497	0.00013758	2.988	7.6011e-05	1.197	0.040304	0.444	0.436	0.508	1.076	1.242	1.148	1.43	1.452	1.266
A0A1D6BVS6	112		57.859	IK(1)HVLTER	2.395	0.064759	2.137	0.160765	0.892	0.61602	0.484	0.255	0.888	0.962	1.412	1.523	1.728	1.126	0.623
A0A1D6BXC9	819	Histone-lysine N-methyltransferase ATX2 OS=Arabidopsis thaliana GN=ATX2 PE=2 SV=1	102.63	NTADSSTSTISYK(1)R	2.099	0.0012772	2.731	0.00044109	1.301	0.0049838	0.51	0.595	0.439	1.131	1.088	1.022	1.494	1.317	1.405
A0A1D6BXC9	831	Histone-lysine N-methyltransferase ATX2 OS=Arabidopsis thaliana GN=ATX2 PE=2 SV=1	121.26	KLDDVESLALK(1)NLQER	4.325	4.1605e-05	5.129	2.2324e-05	1.186	0.061844	0.281	0.261	0.319	1.363	1.162	1.199	1.502	1.567	1.347
A0A1D6BXD3	132	Histone H2A	83.948	INPVLLPK(1)R	3.579	3.584e-05	3.693	4.0528e-05	1.032	0.39878	0.35	0.332	0.406	1.276	1.288	1.33	1.359	1.263	1.396
A0A1D6C0N0	108	GDSL esterase/lipase At1g28590 OS=Arabidopsis thaliana GN=At1g28590 PE=2 SV=2	90.15	STSADFK(1)K	1.051	0.65116	1.101	0.47626	1.047	0.29474	0.727	1.064	1.064	1.018	1.051	0.933	1.081	1.031	1.031
A0A1D6C0S0	267	Sorbitol dehydrogenase OS=Arabidopsis thaliana GN=SDH PE=1 SV=1	53.237	IDVK(1)PLITHR	2.524	0.0049436	3.007	0.00185837	1.191	0.134702	0.337	0.514	0.527	1.069	1.359	1.05	1.347	1.285	1.512
A0A1D6C2V6	45	Defensin Tm-AMP-D1.2 OS=Triticum monococcum PE=1 SV=1	179.14	FK(1)GACFSDTNCASVCR	0.869	0.31666	1.011	0.86196	1.163	0.03112	0.832	1.185	1.108	0.904	0.852	0.96	1.111	0.998	1.049
A0A1D6C2V6	43	Defensin Tm-AMP-D1.2 OS=Triticum monococcum PE=1 SV=1	115	TCESQSHK(1)FK	1.089	0.3632	1.166	0.10212	1.071	0.25586	0.801	0.944	1.02	1.008	0.919	1.084	1.123	1.059	1.042
A0A1D6C429	253	Probable chromo domain-containing protein LHP1 OS=Oryza sativa subsp. japonica GN=LHP1 PE=2 SV=1	124.2	VDSSVQGPPPQVGQVTGAK(1)K	1.752	0.0071965	1.696	0.0106555	0.968	0.67822	0.629	0.58	0.814	1.114	1.136	1.295	1.055	1.282	1.094
A0A1D6C4D4	136	Increased DNA methylation 1 OS=Arabidopsis thaliana GN=IDM1 PE=1 SV=1	84.365	SRPSASAPAK(1)R	6.552	0.024356	6.359	0.0043044	0.971	0.75926	0.112	0.21	0.325	1.421	1.293	1.525	1.671	1.325	1.118
A0A1D6C4E8	212	Elongation factor 1-gamma 2 OS=Oryza sativa subsp. japonica GN=Os02g0220500 PE=2 SV=2	42.629	QAEVVPPVQK(1)K	1.83	0.0024006	2.229	0.00032443	1.218	0.035623	0.637	0.518	0.624	1.21	0.989	1.057	1.354	1.353	1.258
A0A1D6C4E8	130	Elongation factor 1-gamma 2 OS=Oryza sativa subsp. japonica GN=Os02g0220500 PE=2 SV=2	162.29	AFNAQDEEFGIAGLK(1)R	2.249	0.0006953	2.481	0.00037906	1.103	0.176195	0.452	0.545	0.574	1.264	1.08	1.189	1.367	1.328	1.202
A0A1D6C4E8	383	Elongation factor 1-gamma 2 OS=Oryza sativa subsp. japonica GN=Os02g0220500 PE=2 SV=2	100.93	VDLSDEAQK(1)K	6.363	0.00031983	7.973	0.0002151	1.253	0.057684	0.142	0.229	0.216	1.356	1.11	1.269	1.758	1.454	1.468
A0A1D6C4E8	273	Elongation factor 1-gamma 2 OS=Oryza sativa subsp. japonica GN=Os02g0220500 PE=2 SV=2	70.197	LYSNTK(1)SNFHDVAVK
A0A1D6C4E8	266	Elongation factor 1-gamma 2 OS=Oryza sativa subsp. japonica GN=Os02g0220500 PE=2 SV=2	82.287	MVLDDWK(1)R	5.496	0.00052157	7.414	0.00022439	1.349	0.0107647	0.159	0.275	0.213	1.047	1.254	1.255	1.531	1.69	1.576
A0A1D6C4L5	212	Cinnamoyl-CoA reductase 2 OS=Arabidopsis thaliana GN=CCR2 PE=1 SV=1	91.626	ILLK(1)YLK
A0A1D6C4L5	121	Cinnamoyl-CoA reductase 2 OS=Arabidopsis thaliana GN=CCR2 PE=1 SV=1	83.948	ACYEAK(1)VK	2.442	0.00134035	3.061	0.00043991	1.253	0.084679	0.392	0.472	0.52	0.965	1.184	1.231	1.599	1.337	1.3
A0A1D6C5L2	330	Arogenate dehydrogenase 2, chloroplastic OS=Arabidopsis thaliana GN=TYRAAT2 PE=1 SV=1	57.164	LEAALDTVK(1)R	1.137	0.167197	1.38	0.0174832	1.213	0.083361	0.787	0.832	0.94	1.077	0.898	0.935	1.296	1.192	1.043
A0A1D6C817	54	26S proteasome regulatory subunit 8 homolog A OS=Arabidopsis thaliana GN=RPT6A PE=1 SV=1	94.309	TK(1)THNLNR	2.472	0.0021987	3.31	7.948e-05	1.339	0.078615	0.482	0.406	0.439	0.886	1.063	1.331	1.316	1.565	1.511
A0A1D6C821	39	18 kDa seed maturation protein OS=Glycine max GN=GMPM1 PE=2 SV=1	127.37	ATLQGQVDK(1)ATAHSAADR	1.16	0.27184	1.087	0.50676	0.937	0.41232	0.789	1.15	0.832	1.124	1.115	0.976	0.973	0.925	1.115
A0A1D6C821	66	18 kDa seed maturation protein OS=Glycine max GN=GMPM1 PE=2 SV=1	105.98	VHGAEEVK(1)R	0.421	0.022525	0.313	0.00187679	0.743	0.2529	1.263	2.076	1.851	0.983	0.506	0.697	0.563	0.566	0.495
A0A1D6C8C8	16	Histone H2B	79.201	AEK(1)TTTAK	2.092	0.0072151	2.813	0.0024395	1.345	0.0305	0.379	0.572	0.573	1.016	1.186	0.986	1.497	1.55	1.24
A0A1D6C8E8	22	Copper transport protein ATX1 OS=Arabidopsis thaliana GN=ATX1 PE=1 SV=2	165.64	VAMSCGGCSGAVK(1)R	1.707	0.023897	1.65	0.0053629	0.967	0.4298	0.577	0.736	0.753	1.168	1.177	1.181	1.148	1.199	1.062
A0A1D6CB86	112	Lactoylglutathione lyase OS=Oryza sativa subsp. japonica GN=GLYI-11 PE=1 SV=2	88.075	LSETIK(1)SSDCCK	6.186	0.00092036	7.764	0.00046221	1.255	0.061961	0.179	0.144	0.279	1.059	1.269	1.396	1.631	1.437	1.606
A0A1D6CB86	175	Lactoylglutathione lyase OS=Oryza sativa subsp. japonica GN=GLYI-11 PE=1 SV=2	83.182	AIMFYEK(1)ALGMK	3.375	0.0072577	4.18	0.022796	1.239	0.100522	0.249	0.283	0.52	0.982	1.162	1.406	1.411	1.481	1.505
A0A1D6CBB8	114	Tetraketide alpha-pyrone reductase 1 OS=Arabidopsis thaliana GN=TKPR1 PE=1 SV=1	78.516	ACHQAK(1)VGR	2.239	0.0066395	2.259	0.028756	1.009	0.91768	0.394	0.605	0.638	1.223	1.32	1.122	1.464	1.411	0.823
A0A1D6CBS3	149	Thaumatin-like protein OS=Actinidia deliciosa GN=tlp PE=1 SV=2	97.69	CATDITK(1)ECLK	1.154	0.25992	1.632	0.036321	1.414	3.8829e-05	0.656	0.805	0.916	0.91	0.896	0.938	1.322	1.277	1.281
A0A1D6CCC3	1078	Protein GFS12 OS=Arabidopsis thaliana GN=GFS12 PE=1 SV=1	55.314	TGWMAASK(1)HR	2.111	0.101023	2.107	0.066476	0.998	0.88668	0.694	0.723	0.308	1.219	1.129	1.293	1.594	1.056	0.985
A0A1D6CCZ8	42	40S ribosomal protein S24	74.611	ANVSK(1)AELK	3.58	0.00033644	3.392	0.000198261	0.948	0.58802	0.355	0.334	0.44	1.285	1.21	1.547	1.198	1.382	1.25
A0A1D6CDA1	36		76.332	TAFVK(1)STVK
A0A1D6CDE5	166	60S ribosomal protein L7a-2 OS=Oryza sativa subsp. japonica GN=RPL7A-2 PE=2 SV=1	123.29	K(1)TASVLCLTTVK	5.909	5.9942e-05	4.979	6.4573e-05	0.843	0.071545	0.223	0.239	0.295	1.478	1.355	1.64	1.351	1.253	1.165
A0A1D6CDE5	71	60S ribosomal protein L7a-2 OS=Oryza sativa subsp. japonica GN=RPL7A-2 PE=2 SV=1	56.404	MLLK(1)YRPEDK	3.729	9.7481e-05	3.802	0.000103453	1.02	0.78632	0.404	0.33	0.321	1.204	1.375	1.355	1.378	1.422	1.211
A0A1D6CDE5	214	60S ribosomal protein L7a-2 OS=Oryza sativa subsp. japonica GN=RPL7A-2 PE=2 SV=1	54.005	WGGGVMGSK(1)SQAK	3.102	0.000103131	2.811	0.00025512	0.906	0.24362	0.384	0.465	0.453	1.287	1.286	1.466	1.295	1.284	1.081
A0A1D6CDE5	198	60S ribosomal protein L7a-2 OS=Oryza sativa subsp. japonica GN=RPL7A-2 PE=2 SV=1	86.944	ANFNDK(1)FDEVR	6.355	0.0181613	5.727	0.020295	0.901	0.0137954	0.131	0.317	0.24	1.454	1.42	1.498	1.265	1.324	1.351
A0A1D6CDE5	14	60S ribosomal protein L7a-2 OS=Oryza sativa subsp. japonica GN=RPL7A-2 PE=2 SV=1	84.244	APVPAK(1)K	3.351	4.822e-06	2.37	0.000155055	0.707	0.00157563	0.448	0.478	0.413	1.472	1.497	1.518	1.114	1.093	0.966
A0A1D6CDN7	53	40S ribosomal protein S30	102.52	FVTAVVGFGK(1)K	3.062	0.0022385	4.204	0.00091934	1.373	0.0098639	0.337	0.475	0.277	1.019	1.124	1.191	1.558	1.64	1.38
A0A1D6CDV1	6	Ubiquitin receptor RAD23c OS=Arabidopsis thaliana GN=RAD23C PE=1 SV=2	74.92	LNVK(1)TLK
A0A1D6CEH2	81		89.301	SIFCILEK(1)ADAK	4.633	1.99408e-05	6.465	1.79835e-05	1.395	0.0031631	0.251	0.272	0.221	1.129	1.11	1.208	1.537	1.521	1.752
A0A1D6CG01	188	36.4 kDa proline-rich protein OS=Solanum lycopersicum GN=TPRP-F1 PE=2 SV=1	75.819	K(1)TCPIDALK	0.926	0.3131	0.872	0.126023	0.942	0.41516	1.03	1.181	1.006	1.077	0.972	0.929	0.863	1.026	0.915
A0A1D6CIZ7	128	3-oxoacyl-[acyl-carrier-protein] synthase	93.649	YCIVSGK(1)K	2.196	0.0022769	3.066	0.00021597	1.396	0.0134179	0.423	0.56	0.454	0.925	1.203	1.028	1.54	1.42	1.446
A0A1D6CJ75	22	7,8-dihydroneopterin aldolase	79.614	GLQFHGFHGVK(1)QEEK
A0A1D6CJL6	59	18.2 kDa class I heat shock protein OS=Medicago sativa GN=HSP18.2 PE=2 SV=1	148.29	TNVDWHENDK(1)EHIFSAEIPGVR	1.744	0.0136845	1.534	0.025496	0.879	0.170697	0.549	0.738	0.817	1.171	1.378	1.121	0.993	1.149	1.085
A0A1D6CJL6	123	18.2 kDa class I heat shock protein OS=Medicago sativa GN=HSP18.2 PE=2 SV=1	59.294	LPENAK(1)ADSIR	1.522	0.029877	1.456	0.071316	0.957	0.70322	0.622	0.728	0.913	1.029	1.123	1.292	0.936	1.336	1.023
A0A1D6CJL6	76	18.2 kDa class I heat shock protein OS=Medicago sativa GN=HSP18.2 PE=2 SV=1	153.75	K(0.004)EDVK(0.996)VEVEDGNVLK	1.574	0.00078214	1.196	0.032902	0.76	0.003983	0.74	0.792	0.855	1.251	1.195	1.311	0.992	0.982	0.882
A0A1D6CK36	178	Annexin D1 OS=Arabidopsis thaliana GN=ANN1 PE=1 SV=1	60.91	LLHEK(1)IEHK	3.881	0.197743	4.237	0.18804	1.092	0.21958	0.171	0.436		1.109	1.228	1.197	1.212	1.227	1.419
A0A1D6CK36	97	Annexin D1 OS=Arabidopsis thaliana GN=ANN1 PE=1 SV=1	136.24	DAVLANETAK(1)K	2.565	0.00045629	2.606	0.00040434	1.016	0.74042	0.442	0.446	0.57	1.167	1.301	1.272	1.263	1.336	1.201
A0A1D6CLC0	26	GTP-binding nuclear protein	98.676	LVLVGDGGTGK(1)TTFVK	3.487	8.0453e-05	4.01	1.81984e-05	1.15	0.073799	0.334	0.334	0.391	1.121	1.216	1.356	1.365	1.412	1.47
A0A1D6CLC8	193	Protein SHORT INTERNODES OS=Arabidopsis thaliana GN=SHI PE=1 SV=1	156.13	GAAANNSAAAAAAAAVANK(1)R	1.626	0.00178395	2.02	0.00041543	1.243	0.00194226	0.579	0.64	0.718	1.015	1.038	1.096	1.278	1.356	1.279
A0A1D6CLV0	38	Zinc finger CCCH domain-containing protein 44 OS=Oryza sativa subsp. japonica GN=Os06g0618100 PE=2 SV=1	62.088	LCNK(1)FNTAEGCK	1.796	0.049699	2.47	0.049482	1.375	0.0091447	0.354	0.67	0.685	0.964	0.956	1.15	1.346	1.381	1.495
A0A1D6CM14	132	Basic endochitinase C OS=Secale cereale GN=rscc PE=1 SV=1	136.36	GAAADYCTPSAQWPCAPGK(1)R	1.311	0.070077	1.327	0.086838	1.012	0.89636	0.67	0.994	0.81	1.045	1.114	1.084	0.969	1.191	1.123
A0A1D6CM15	183	Basic endochitinase A OS=Secale cereale GN=rsca PE=1 SV=1	67.217	GATSNYCTPSAQWPCAPGK(1)SYYGR	1.313	0.4726	0.961	0.9433	0.731	0.3391	0.421	1.58	0.82	1.356	1.114		1.391	0.667	0.652
A0A1D6CMS8	237	Reticulon-like protein	79.652	AHTEACK(1)HYQVLDQK	2.242	0.005275	2.154	0.0029593	0.961	0.7316	0.444	0.553	0.671	1.146	1.123	1.471	1.231	1.21	1.152
A0A1D6CMV7	58		101.39	TLYPPTLSK(1)GNMLK	1.948	0.00069812	1.764	0.0025979	0.905	0.28474	0.577	0.644	0.689	1.362	1.182	1.177	1.077	1.273	1.019
A0A1D6CNN6	92		83.54	VAEKDYDENDLAYLQK(1)K	0.942	0.61216	1.026	0.76228	1.089	0.183542	0.849	1.025	1.158	0.962	0.893	1.001	1.073	1.084	0.954
A0A1D6CNN6	119		79.659	GALGGSGLK(1)K	0.546	0.00149867	0.624	0.0168228	1.143	0.051496	1.225	1.503	1.419	0.799	0.782	0.684	0.876	0.851	0.861
A0A1D6CQU2	343	Auxin response factor	40.278	LFGK(1)TLVPEGSGSR	1.595	0.0028441	1.751	0.0029967	1.097	0.25614	0.614	0.692	0.765	1.041	1.17	1.093	1.245	1.308	1.073
A0A1D6CRK0	74	Alcohol dehydrogenase OS=Malus domestica GN=ADH PE=2 SV=1	88.596	AGEVLVK(1)TK	1.943	0.0061404	2.534	0.00148392	1.304	0.0080233	0.444	0.53	0.669	1.164	0.992	1.037	1.436	1.411	1.317
A0A1D6CRL9	269	T-complex protein 1 subunit epsilon OS=Avena sativa PE=2 SV=1	78.69	HKVDIDTVEK(1)FQTLR	3.177	0.065344	3.704	0.051561	1.166	0.095243	0.178	0.484	0.48	1.125	1.334	1.169	1.397	1.427	1.406
A0A1D6CRT4	66	60S ribosomal protein L22-2 OS=Arabidopsis thaliana GN=RPL22B PE=2 SV=1	76.064	YLK(1)YLTK
A0A1D6CRT4	62	60S ribosomal protein L22-2 OS=Arabidopsis thaliana GN=RPL22B PE=2 SV=1	108.72	VTVTSDGAFSK(1)R	2.553	0.000175548	3.045	3.8719e-05	1.193	0.056818	0.461	0.42	0.483	1.127	1.287	1.068	1.429	1.443	1.282
A0A1D6CRT4	44	60S ribosomal protein L22-2 OS=Arabidopsis thaliana GN=RPL22B PE=2 SV=1	137.8	IMEIASLEK(1)FLQER	2.466	0.036805	2.69	0.029204	1.091	0.60928	0.463	0.262	0.737	1.192	0.989	1.425	1.505	1.038	1.39
A0A1D6CRV7	21	NADH dehydrogenase [ubiquinone] 1 beta subcomplex subunit 2 OS=Arabidopsis thaliana GN=At1g76200 PE=3 SV=1	78.192	GYTIPHNK(1)R	1.907	0.0077846	2.141	0.006319	1.123	0.33276	0.619	0.466	0.698	1.249	1.126	1.025	1.399	1.349	1.069
A0A1D6CTY7	25	Succinate dehydrogenase subunit 6, mitochondrial OS=Oryza sativa subsp. japonica GN=SDH6 PE=1 SV=1	62.466	NFAFLDYFK(1)K	1.932	0.0148387	2.263	0.035065	1.172	0.021744	0.409	0.642	0.681	1.148	1.027	1.171	1.347	1.279	1.294
A0A1D6CUA0	560	Increased DNA methylation 1 OS=Arabidopsis thaliana GN=IDM1 PE=1 SV=1	101.58	NLSPGTK(1)TTSAASPTSSYGAK(1)TTR	1.736	0.087023	2.475	0.024903	1.426	0.0155187	0.321	0.623	0.783	0.99	1.094	0.914	1.299	1.628	1.348
A0A1D6CUA0	546	Increased DNA methylation 1 OS=Arabidopsis thaliana GN=IDM1 PE=1 SV=1	101.58	NLSPGTK(1)TTSAASPTSSYGAK(1)TTR	1.736	0.087023	2.475	0.024903	1.426	0.0155187	0.321	0.623	0.783	0.99	1.094	0.914	1.299	1.628	1.348
A0A1D6CUA0	143	Increased DNA methylation 1 OS=Arabidopsis thaliana GN=IDM1 PE=1 SV=1	106.26	SRPSDSAPAK(1)R	4.815	0.00186352	6.346	0.00088459	1.318	0.020756	0.157	0.27	0.313	1.149	1.071	1.343	1.517	1.676	1.503
A0A1D6CWP0	20		43.761	LLNQDPFHEVK(1)R
A0A1D6CY43	100	Acyl carrier protein	81.296	VCEIVK(1)K	3.456	0.0046393	5.984	0.00226	1.731	1.257e-06	0.246	0.33	0.286	0.984	0.985	1.01	1.728	1.747	1.683
A0A1D6D1G4	277	RuBisCO large subunit-binding protein subunit beta, chloroplastic OS=Brassica napus PE=2 SV=1	94.114	LLLVDK(1)K	4.452	4.8335e-06	4.341	1.7531e-05	0.975	0.4253	0.277	0.311	0.331	1.393	1.358	1.34	1.378	1.35	1.261
A0A1D6D1U6	180	Formate dehydrogenase, mitochondrial OS=Hordeum vulgare PE=2 SV=1	106.32	LK(1)PFNCNLLYHDR	1.835	0.0188188	1.983	0.00171562	1.081	0.126481	0.578	0.559	0.731	1.139	1.118	1.17	1.276	1.284	1.144
A0A1D6D1U6	161	Formate dehydrogenase, mitochondrial OS=Hordeum vulgare PE=2 SV=1	55.546	AYDLEGK(1)TVGTVGAGR	1.68	0.0170213	1.778	0.005877	1.059	0.47702	0.64	0.564	0.815	1.312	1.052	1.027	1.229	1.208	1.153
A0A1D6D2A1	95	HVA22-like protein	71.176	GASFIYDK(1)VVR	1.946	0.0023585	2.009	0.00058269	1.033	0.63634	0.528	0.624	0.664	1.318	1.039	1.177	1.189	1.262	1.198
A0A1D6D2P7	40	Protein LE25 OS=Solanum lycopersicum GN=LE25 PE=2 SV=1	66.056	ATTTDPGK(1)K	0.613	0.034844	0.181	0.030041	0.295	0.022782	1.704	1.575	1.738	1.372	0.89	0.813	0.39	0.371	0.147
A0A1D6D411	104	Probable glutathione S-transferase GSTU6 OS=Oryza sativa subsp. japonica GN=GSTU6 PE=2 SV=2	124.12	LFPSCTGILK(1)TTK	2.409	0.00199828	3.252	0.00089533	1.35	0.0066364	0.36	0.44	0.551	1.09	1.119	1.045	1.351	1.62	1.423
A0A1D6D5D0	106	Protein EXORDIUM OS=Arabidopsis thaliana GN=EXO PE=2 SV=1	81.016	VVLSGQVSDEACSLGK(1)SLK
A0A1D6D5I2	57	Acyl-CoA-binding protein OS=Ricinus communis PE=3 SV=1	85.676	AK(1)WDAWK	1.412	0.00143822	1.113	0.20332	0.789	0.0157395	0.789	0.858	0.906	1.213	1.159	1.232	0.999	0.843	1
A0A1D6D5I2	15	Acyl-CoA-binding protein OS=Ricinus communis PE=3 SV=1	113.76	AK(1)TLPDTTTNESK	1.712	0.0036246	1.454	0.009239	0.849	0.20926	0.691	0.704	0.765	1.258	1.052	1.389	1.081	1.153	0.906
A0A1D6D5I2	79	Acyl-CoA-binding protein OS=Ricinus communis PE=3 SV=1	162.72	SKEEAMADYITK(1)VK	1.673	0.0058553	1.576	0.035423	0.942	0.22182	0.594	0.718	0.806	1.093	1.205	1.245	1.116	1.129	1.093
A0A1D6D5M0	145	Oleosin 5 OS=Arabidopsis thaliana GN=At3g01570 PE=2 SV=1	104.17	VGGMVVQPLDSGK(1)R	0.95	0.43156	0.889	0.128196	0.935	0.24674	0.986	1.029	1.155	1.018	0.945	1.05	0.919	1.011	0.887
A0A1D6D5N7	207	Late embryogenesis abundant protein 6 OS=Arabidopsis thaliana GN=LEA6 PE=2 SV=1	58.955	IHK(1)HGGGHGR	1.316	0.106681	0.496	0.080403	0.377	0.07286	0.824	1.061	1.314	1.511	1.375	1.325	0.737	0.578	0.273
A0A1D6D6L4	171	18.6 kDa class III heat shock protein OS=Oryza sativa subsp. japonica GN=HSP18.6 PE=2 SV=1	58.592	TK(1)SVQVAIA	2.722	0.00020264	3.555	6.288e-05	1.306	0.051703	0.418	0.43	0.389	1.258	0.984	1.125	1.282	1.513	1.602
A0A1D6D6L4	168	18.6 kDa class III heat shock protein OS=Oryza sativa subsp. japonica GN=HSP18.6 PE=2 SV=1	63.816	KQPPPEK(1)K	1.726	0.0038401	1.722	0.021676	0.998	0.9876	0.569	0.736	0.719	1.229	1.189	1.075	1.162	1.152	1.171
A0A1D6D7S1	80	Peptidyl-prolyl cis-trans isomerase	51.066	EALK(1)HGAR	1.905	0.130925	1.947	0.127565	1.022	0.90512	0.81	0.247	0.798	1.011	1.132	1.39	1.25	0.959	1.403
A0A1D6D8H8	43	Histone H2B	82.494	VPAGK(1)TASK	2.517	0.0069619	2.206	0.0106389	0.876	0.102945	0.362	0.548	0.663	1.43	1.336	1.193	1.208	1.176	1.086
A0A1D6D8H8	26	Histone H2B	70.942	AEK(1)APAGK(1)K	2.796	0.00069743	3.283	0.00062116	1.174	0.075277	0.339	0.476	0.456	1.19	1.234	1.13	1.555	1.265	1.353
A0A1D6D8H8	31	Histone H2B	70.942	AEK(1)APAGK(1)K	2.796	0.00069743	3.283	0.00062116	1.174	0.075277	0.339	0.476	0.456	1.19	1.234	1.13	1.555	1.265	1.353
A0A1D6D8S1	36	40S ribosomal protein S19 OS=Oryza sativa subsp. japonica GN=RPS19A PE=2 SV=1	131.22	AYSAHLK(1)R	2.504	0.00123953	3.501	0.00055551	1.399	0.023396	0.348	0.46	0.477	1.191	1	1.026	1.723	1.441	1.335
A0A1D6D8S1	51	40S ribosomal protein S19 OS=Oryza sativa subsp. japonica GN=RPS19A PE=2 SV=1	77.42	MELPEWVDIVK(1)TAR	1.939	0.00063676	2.278	4.1172e-06	1.175	0.062883	0.559	0.562	0.604	1.062	1.258	1.025	1.281	1.308	1.341
A0A1D6D9V5	75	40S ribosomal protein S3-3 OS=Arabidopsis thaliana GN=RPS3C PE=1 SV=1	96.618	ELTSVVQK(1)R	7.91	0.005776	6.993	0.035844	0.884	0.2541	0.084	0.142	0.34	1.347	1.721	1.409	1.201	1.423	1.334
A0A1D6D9V5	62	40S ribosomal protein S3-3 OS=Arabidopsis thaliana GN=RPS3C PE=1 SV=1	67.997	TQNVLGEK(1)GR
A0A1D6DA16	146	indolin-2-one monooxygenase OS=Zea mays GN=CYP71C2 PE=1 SV=1	48.527	QARK(1)VVTTHMLSAK
A0A1D6DAH2	144	HMG-Y-related protein A OS=Zea mays GN=HMGIY2 PE=1 SV=1	76.01	TAPAPAVDGSAK(1)R	1.799	0.001684	1.669	0.0074627	0.927	0.45612	0.605	0.744	0.665	1.224	1.304	1.096	1.067	1.304	0.99
A0A1D6DAH2	129	HMG-Y-related protein A OS=Zea mays GN=HMGIY2 PE=1 SV=1	75.819	DPEAEAANPPK(1)K	3.359	1.53398e-05	2.444	9.8484e-05	0.728	0.0047032	0.416	0.442	0.465	1.439	1.432	1.573	1.108	1.145	0.981
A0A1D6DBA2	22	Zinc finger CCCH domain-containing protein 31 OS=Oryza sativa subsp. japonica GN=Os04g0665700 PE=2 SV=1	80.387	SRPESANGGAAGGK(1)R	1.412	0.120659	1.298	0.191619	0.919	0.4855	0.826	0.578	1.022	1.325	1.101	1	0.965	1.198	0.985
A0A1D6DBB7	49	THO complex subunit 4A OS=Arabidopsis thaliana GN=ALY1 PE=1 SV=1	70.685	ELFSELGDVK(1)R	1.963	0.00131673	2.439	0.00104064	1.243	0.058537	0.486	0.548	0.632	1.01	1.134	1.126	1.553	1.281	1.229
A0A1D6DCE7	12	40S ribosomal protein S9-2 OS=Arabidopsis thaliana GN=RPS9C PE=1 SV=1	88.37	NYGK(1)TFK	3.236	0.00021752	4.191	0.00012151	1.295	0.0030965	0.355	0.301	0.412	1.113	1.161	1.182	1.601	1.449	1.426
A0A1D6DES4	81	40S ribosomal protein S16 OS=Oryza sativa subsp. indica GN=RPS16A PE=2 SV=1	122.39	QAIAK(1)SLVAYYQK	3.896	0.00039655	4.961	0.0055603	1.273	0.002998	0.276	0.257	0.38	1.164	1.126	1.267	1.504	1.548	1.477
A0A1D6DES4	68	40S ribosomal protein S16 OS=Oryza sativa subsp. indica GN=RPS16A PE=2 SV=1	58.098	GGGK(1)TSQIYSIR	2.808	0.00194397	3.466	0.00079525	1.235	0.019841	0.309	0.467	0.461	1.042	1.22	1.211	1.443	1.365	1.48
A0A1D6DES4	96	40S ribosomal protein S16 OS=Oryza sativa subsp. indica GN=RPS16A PE=2 SV=1	102.62	YVDEAAK(1)K	4.304	0.0087151	5.21	0.00030227	1.211	0.0100045	0.213	0.316	0.327	1.272	1.216	1.196	1.596	1.451	1.413
A0A1D6DES6	346	GDSL esterase/lipase At3g26430 OS=Arabidopsis thaliana GN=At3g26430 PE=2 SV=1	54.898	WVVLGK(1)SCDDPAR	1.422	0.069444	1.408	0.041104	0.99	0.97774	0.674	0.734	0.942	1.172	0.904	1.266	1.212	1.114	0.983
A0A1D6DEX7	131	Proteasome subunit beta type	62.107	LHELANK(1)R	3.88	0.0029556	4.684	0.00012452	1.207	0.3871	0.321	0.329	0.291	1.322	1.537	0.792	1.2	1.659	1.549
A0A1D6DGJ0	68	ATP-dependent Clp protease proteolytic subunit	89.358	HTGQNIDK(1)IEQCMER	1.522	0.040917	1.537	0.04096	1.009	0.88906	0.592	0.669	0.956	1.085	1.085	1.205	1.123	1.052	1.232
A0A1D6DIE7	150		64.776	GAAIHK(1)K	3.336	6.1122e-05	3.463	5.9629e-05	1.038	0.28828	0.376	0.345	0.433	1.237	1.321	1.292	1.323	1.39	1.283
A0A1D6DIS2	318	Embryonic protein DC-8 OS=Daucus carota PE=3 SV=1	98.942	DAAWEK(1)TESAK	4.576	0.00049526	3.957	0.0085353	0.865	0.129305	0.263	0.282	0.399	1.24	1.564	1.516	1.22	1.244	1.271
A0A1D6DLP5	134	Isoform Cytoplasmic of Threonine--tRNA ligase, mitochondrial 1 OS=Arabidopsis thaliana GN=THRRS	65.179	LFK(1)FDSNEGR	2.499	0.000117966	3.094	4.3525e-05	1.238	0.0164027	0.434	0.499	0.432	1.134	1.062	1.215	1.316	1.496	1.411
A0A1D6RCT7	303	Fructokinase-1 OS=Oryza sativa subsp. japonica GN=FRK1 PE=1 SV=2	63.662	FANACGAITATK(1)K	2.227	0.00187607	3.09	0.00125768	1.388	0.063697	0.423	0.441	0.561	1.013	0.962	1.198	1.352	1.79	1.261
A0A1D6RCW1	281		101.53	NTAAGTTEYGK(1)K	4.735	0.00048438	2.885	0.0028588	0.609	0.0036623	0.257	0.364	0.423	1.583	1.768	1.592	1.057	1.092	0.863
A0A1D6RD31	32	40S ribosomal protein S17-2 OS=Arabidopsis thaliana GN=RPS17B PE=2 SV=3	93.096	MTLDFHTNK(1)K	2.505	0.0042391	2.875	0.00027955	1.148	0.177739	0.441	0.442	0.528	1.159	1.189	1.186	1.423	1.45	1.183
A0A1D6RD31	49	40S ribosomal protein S17-2 OS=Arabidopsis thaliana GN=RPS17B PE=2 SV=3	102.97	NK(1)VAGFTTHLMR	4.187	0.0044436	5.439	0.00145973	1.299	0.124462	0.176	0.343	0.328	0.924	1.167	1.455	1.686	1.528	1.393
A0A1D6RDC7	64	Cold shock protein 1 OS=Arabidopsis thaliana GN=CSP1 PE=1 SV=1	88.573	TK(1)ASDVTAPGGGALSGGSRPGDGGGDR	1.149	0.5021	1.448	0.20006	1.26	0.33986	0.568	0.997	0.937	0.794	0.911	1.17	1.434	0.845	1.344
A0A1D6RDC7	417	Cold shock protein 1 OS=Arabidopsis thaliana GN=CSP1 PE=1 SV=1	77.058	ECPNK(1)AH	0.743	0.125698	0.855	0.36008	1.151	0.55078	1.121	1.038	1.306	1.095	0.655	0.823	1.169	1.084	0.709
A0A1D6RDL8	45	Defensin Tk-AMP-D1 OS=Triticum kiharae PE=1 SV=1	133.78	FK(1)GACFSDTNCDSVCR	0.893	0.26074	0.877	0.21348	0.982	0.68942	0.937	1.084	1.228	0.952	0.932	1.017	0.918	1.018	0.912
A0A1D6REH6	516		61.11	STAAGAADK(1)TR	1.536	0.00173792	0.86	0.139278	0.56	0.00092414	0.812	0.864	0.974	1.311	1.415	1.344	0.778	0.83	0.672
A0A1D6REH6	182		74.533	QHHTK(1)QEEGR	0.972	0.89416	1.524	0.38052	1.569	0.29324	0.248	1.129	1.197	0.587	0.533	1.381	0.726	1.662	1.536
A0A1D6REH6	675		53.448	AK(1)GEGTEDTK	2.187	0.00105679	1.559	0.004836	0.713	0.0107415	0.551	0.656	0.689	1.441	1.489	1.217	1.002	0.91	1.044
A0A1D6REH6	121		96.229	QHAAK(1)QEEGR	0.779	0.170856	0.288	0.0049633	0.37	0.008516	1.286	1.808	1.261	1.01	1.047	1.335	0.452	0.525	0.277
A0A1D6REH6	360		176.69	DVTVSTGGTAAEYAK(1)TAAEK	1.282	0.043657	0.895	0.26062	0.698	0.00097598	0.808	0.971	1.054	1.258	1.122	1.253	0.856	0.816	0.863
A0A1D6REH6	419		114.55	DTALAAGK(1)TTADYTQQAAVK	1.64	0.0073189	1.389	0.035602	0.847	0.099924	0.636	0.859	0.739	1.305	1.11	1.248	0.915	1.127	1.061
A0A1D6REH6	30		112.57	REEGGQGGVSLEEIGK(1)FR	1.608	0.0039359	1.963	7.7824e-05	1.221	0.056777	0.646	0.627	0.696	1.155	1.1	0.911	1.313	1.223	1.329
A0A1D6REH6	507		101.2	AK(1)STAAGAADK	1.248	0.034842	0.86	0.173339	0.689	1.99852e-05	0.861	1.095	0.94	1.236	1.206	1.171	0.834	0.831	0.825
A0A1D6REH6	404		167.61	GKDVTVSTGGTAAEYAK(1)TAAEK	1.477	0.0187998	1.187	0.32538	0.804	0.2146	0.73	0.875	0.852	1.06	1.408	1.16	1.112	1.065	0.739
A0A1D6RGC2	32		109.01	AICYLVK(1)K	5.527	0.0071614	6.441	0.0002232	1.165	0.0138011	0.184	0.3	0.21	1.264	1.244	1.328	1.581	1.458	1.431
A0A1D6RK35	294	Peroxidase	98.368	DAFFAQFAK(1)SMAK	0.875	0.119121	0.923	0.2788	1.054	0.34174	0.959	1.121	1.137	1.001	0.938	0.877	0.929	1.015	1.024
A0A1D6RKM9	151	Ribosomal protein L15	96.668	GLTSAGK(1)K	3.95	7.6231e-05	3.129	0.000177702	0.792	0.032338	0.328	0.375	0.411	1.374	1.416	1.61	1.212	1.233	1.041
A0A1D6RLK6	59		73.632	ELMAAAAEK(1)R	2.976	0.00121588	2.66	0.0152767	0.894	0.12376	0.353	0.466	0.537	1.339	1.475	1.222	1.185	1.239	1.183
A0A1D6RLW1	583	Eukaryotic translation initiation factor isoform 4G-1 OS=Triticum aestivum PE=1 SV=2	51.445	LLEHLYTK(1)K	6.228	0.026958	8.932	0.0022228	1.434	0.0126028	0.09	0.242	0.225	1.171	1.065	1.233	1.507	1.898	1.57
A0A1D6RLW1	263	Eukaryotic translation initiation factor isoform 4G-1 OS=Triticum aestivum PE=1 SV=2	88.495	ELLGSDK(1)K	3.866	4.243e-05	5.258	4.131e-05	1.36	0.0146782	0.263	0.319	0.307	1.231	1.132	1.074	1.636	1.668	1.37
A0A1D6RNH2	968	Increased DNA methylation 1 OS=Arabidopsis thaliana GN=IDM1 PE=1 SV=1	85.533	GEGTAMEHK(1)R	2.081	0.0154151	3.001	0.0021783	1.442	0.066183	0.372	0.568	0.54	0.824	0.997	1.259	1.317	1.736	1.388
A0A1D6RPE4	118	IN2-2 protein OS=Zea mays GN=IN2-2 PE=2 SV=1	67.704	AACEGSLK(1)R	2.185	0.0135814	3.056	0.0057169	1.399	0.060979	0.34	0.466	0.636	1.187	1.011	0.953	1.653	1.584	1.17
A0A1D6RR07	119	Protein DJ-1 homolog B OS=Arabidopsis thaliana GN=DJ1B PE=1 SV=1	83.206	ECK(1)VLER	2.757	0.00171887	3.279	0.00039892	1.189	0.159463	0.505	0.359	0.415	1.166	1.369	0.991	1.271	1.452	1.471
A0A1D6RR59	267	Glutamate decarboxylase	111.78	FDVLSK(1)ADGVPLVAIR	3.225	3.7169e-05	3.607	2.2011e-05	1.118	0.147701	0.382	0.408	0.359	1.131	1.268	1.307	1.274	1.386	1.484
A0A1D6RR59	167	Glutamate decarboxylase	98.942	LPLVK(1)SINVSGHK
A0A1D6RSL3	305		73.927	DK(1)TQATAVDGK	0.294	0.00081748	0.197	0.00020423	0.671	0.064857	1.746	2.187	2.105	0.66	0.651	0.462	0.331	0.476	0.382
A0A1D6RTC8	95		127.83	VSFQLNAVAAAAAK(1)R	1.679	0.0030043	1.658	0.0054015	0.988	0.82752	0.603	0.689	0.783	1.122	1.233	1.129	1.056	1.268	1.117
A0A1D6RTZ2	50		83.862	DVTMNSK(1)K	3.522	0.0058558	3.652	0.029622	1.037	0.57226	0.227	0.516	0.358	1.377	1.354	1.147	1.329	1.328	1.364
A0A1D6RUI4	83		135.43	LEPGATASHAFVLESK(1)TQGR	2.068	0.0041646	2.152	0.024521	1.04	0.25796	0.522	0.481	0.721	1.131	1.228	1.207	1.26	1.255	1.195
A0A1D6RUW8	25	60S ribosomal protein L9 OS=Oryza sativa subsp. japonica GN=RPL9 PE=2 SV=3	137.61	NFK(1)HLNLDFQLQEGGR	2.927	0.00020121	3.216	0.00027921	1.099	0.20922	0.367	0.483	0.41	1.262	1.253	1.173	1.303	1.503	1.246
A0A1D6RUW8	159	60S ribosomal protein L9 OS=Oryza sativa subsp. japonica GN=RPL9 PE=2 SV=3	119.87	K(1)FLDGIYVSDK	5.235	0.000181875	7.654	5.6119e-05	1.462	0.0072763	0.176	0.253	0.219	1.008	1.115	1.269	1.776	1.597	1.587
A0A1D6RVQ0	199	Probable peroxygenase 3 OS=Arabidopsis thaliana GN=PXG3 PE=1 SV=1	60.788	LLHK(1)VAK	1.682	0.038677	1.626	0.04288	0.967	0.83878	0.528	0.728	0.833	1.214	0.941	1.359	1.203	1.275	0.919
A0A1D6RVQ0	157	Probable peroxygenase 3 OS=Arabidopsis thaliana GN=PXG3 PE=1 SV=1	57.532	FDAIFSK(1)FGK	1.254	0.0135837	1.615	0.00088308	1.288	0.0165021	0.742	0.765	0.819	1.003	0.888	1.026	1.315	1.142	1.3
A0A1D6RVQ0	176	Probable peroxygenase 3 OS=Arabidopsis thaliana GN=PXG3 PE=1 SV=1	74.732	TRPNALSEDEINAMLK(1)HNR	1.089	0.34426	1.038	0.6276	0.953	0.29042	0.828	0.97	1.081	1.027	0.997	1.11	0.952	1.013	1.022
A0A1D6RW71	263	Probable mitochondrial-processing peptidase subunit beta, mitochondrial OS=Arabidopsis thaliana GN=At3g02090 PE=1 SV=2	68.657	K(1)NLIDYIQK	3.801	1.60533e-05	4.703	1.3818e-06	1.237	0.0277	0.311	0.315	0.321	1.149	1.321	1.13	1.372	1.559	1.523
A0A1D6RWT1	368	Allene oxide synthase 2 OS=Oryza sativa subsp. japonica GN=CYP74A2 PE=2 SV=2	105.28	ADMNIESHDAVFAVK(1)K	2.064	0.00068273	2.607	0.00039558	1.264	0.026424	0.506	0.481	0.6	1.102	1.017	1.156	1.466	1.229	1.443
A0A1D6RWT1	300	Allene oxide synthase 2 OS=Oryza sativa subsp. japonica GN=CYP74A2 PE=2 SV=2	68.536	IAGAGEK(1)FHQK	2.383	7.8435e-05	3.359	0.0131607	1.41	0.089021	0.438	0.458	0.439	1.115	0.957	1.109	1.145	1.498	1.841
A0A1D6RXD9	161	Late embryogenesis abundant protein At3g53040 OS=Arabidopsis thaliana GN=At3g53040 PE=2 SV=1	54.982	KAEQAK(1)HK
A0A1D6RXD9	155	Late embryogenesis abundant protein At3g53040 OS=Arabidopsis thaliana GN=At3g53040 PE=2 SV=1	77.744	GTAGEASK(1)K	2.616	7.9104e-05	2.232	0.00027963	0.853	0.133624	0.515	0.527	0.497	1.276	1.494	1.256	1.243	1.187	1.005
A0A1D6RXD9	334	Late embryogenesis abundant protein At3g53040 OS=Arabidopsis thaliana GN=At3g53040 PE=2 SV=1	49.448	DATLEK(1)TASAK
A0A1D6RXD9	188	Late embryogenesis abundant protein At3g53040 OS=Arabidopsis thaliana GN=At3g53040 PE=2 SV=1	104.22	AK(1)VEETAK	3.43	0.00023786	2.978	0.00082024	0.868	0.138783	0.447	0.332	0.436	1.443	1.315	1.409	1.389	1.134	1.095
A0A1D6RXD9	79	Late embryogenesis abundant protein At3g53040 OS=Arabidopsis thaliana GN=At3g53040 PE=2 SV=1	73.928	ISEGLGLK(1)HHADEEEAAR	2.827	0.010461	1.793	0.056259	0.634	0.03954		0.589	0.42	1.341	1.715	1.222	1	1.001	0.712
A0A1D6RXD9	363	Late embryogenesis abundant protein At3g53040 OS=Arabidopsis thaliana GN=At3g53040 PE=2 SV=1	77.42	DK(1)VTGAAADGK	4.644	0.000100226	3.94	0.00039708	0.848	0.101735	0.377	0.28	0.282	1.501	1.446	1.414	1.325	1.048	1.327
A0A1D6RXD9	311	Late embryogenesis abundant protein At3g53040 OS=Arabidopsis thaliana GN=At3g53040 PE=2 SV=1	116.19	DAAWK(1)NAEAAK	2.171	0.030157	2.204	0.0051791	1.015	0.74052	0.423	0.687	0.564	1.187	1.221	1.226	1.183	1.325	1.182
A0A1D6RXD9	96	Late embryogenesis abundant protein At3g53040 OS=Arabidopsis thaliana GN=At3g53040 PE=2 SV=1	75.652	AGHTVK(1)SAR	2.632	9.8329e-05	2.104	0.00071527	0.799	0.0148225	0.557	0.463	0.549	1.424	1.342	1.364	1.071	1.213	1.017
A0A1D6RXE1	41	60S ribosomal protein L18-3 OS=Arabidopsis thaliana GN=RPL18C PE=2 SV=1	70.089	TK(1)SQFNAVILK	2.835	0.00048162	2.998	0.000117861	1.058	0.47942	0.381	0.47	0.466	1.275	1.078	1.381	1.364	1.249	1.336
A0A1D6RXF7	26	40S ribosomal protein S3a	83.948	AVDPFTK(1)K	2.758	0.00111847	2.735	0.00135901	0.992	0.87668	0.406	0.403	0.577	1.351	1.206	1.266	1.215	1.389	1.187
A0A1D6RXF7	187	40S ribosomal protein S3a	78.529	ELVNK(1)FIPEVIGK	5.128	8.1292e-05	5.485	6.2334e-05	1.07	0.37286	0.222	0.253	0.3	1.3	1.223	1.451	1.463	1.496	1.292
A0A1D6RYE7	257	Lipoxygenase	80.688	DEK(1)FGHLK	4.08	0.046479	3.641	0.0165422	0.892	0.2998	0.163	0.368	0.501	1.468	1.314	1.429	1.468	1.049	1.241
A0A1D6RZZ1	70	Alcohol dehydrogenase 1 OS=Hordeum vulgare GN=ADH1 PE=2 SV=1	72.2	GVMIGDGK(1)SR	1.895	0.03738	2.231	0.02438	1.177	0.29582	0.824	0.4	0.532	1.256	0.989	1.083	1.464	1.416	1.037
A0A1D6RZZ1	46	Alcohol dehydrogenase 1 OS=Hordeum vulgare GN=ADH1 PE=2 SV=1	170.61	ECPHCK(1)SAESNMCDLLR	1.984	0.060978	2.46	0.037463	1.24	0.000101984	0.386	0.532	0.735	1.074	1.113	1.092	1.376	1.359	1.332
A0A1D6RZZ1	177	Alcohol dehydrogenase 1 OS=Hordeum vulgare GN=ADH1 PE=2 SV=1	98.942	K(1)FGCTEFVNPK	1.899	0.000181059	2.661	5.8428e-05	1.401	0.00074051	0.497	0.542	0.58	0.991	1.054	1.029	1.491	1.469	1.348
A0A1D6RZZ1	245	Alcohol dehydrogenase 1 OS=Hordeum vulgare GN=ADH1 PE=2 SV=1	106.6	DAEFK(1)THPMNFLNER	2.008	0.00166478	2.143	0.00095797	1.067	0.23438	0.558	0.51	0.679	1.111	1.134	1.263	1.31	1.203	1.231
A0A1D6RZZ1	266	Alcohol dehydrogenase 1 OS=Hordeum vulgare GN=ADH1 PE=2 SV=1	90.149	GTFFGNFK(1)PR	2.401	0.0022221	2.256	0.0024176	0.94	0.67502	0.587	0.455	0.549	1.285	1.482	1.053	1.408	1.151	1.031
A0A1D6RZZ1	307	Alcohol dehydrogenase 1 OS=Hordeum vulgare GN=ADH1 PE=2 SV=1	121.24	AFDLMAK(1)GEGIR	2.299	4.2108e-05	2.811	1.72456e-05	1.223	0.0030354	0.467	0.48	0.526	1.074	1.151	1.161	1.421	1.33	1.39
A0A1D6S0B2	78		99.283	GEDVCPGLK(1)K	1.515	0.022242	2.381	0.00139912	1.572	0.0123998	0.521	0.619	0.698	0.794	1.028	0.963	1.577	1.538	1.262
A0A1D6S0Z8	336		62.714	LVMVK(1)HK	2.645	0.0165804	3.684	0.00058019	1.393	0.0007807	0.36	0.348	0.52	1.106	1.069	1.073	1.45	1.461	1.613
A0A1D6S1M6	48	Proteasome subunit alpha type	67.519	GTDTVVLGVEK(1)K
A0A1D6S215	18	5-methyltetrahydropteroyltriglutamate--homocysteine methyltransferase 2 OS=Oryza sativa subsp. japonica GN=Os12g0624000 PE=2 SV=1	134.97	RELK(1)FALESFWDGK	6.827	5.7268e-05	7.248	4.4406e-05	1.062	0.37328	0.204	0.164	0.229	1.25	1.391	1.435	1.561	1.352	1.414
A0A1D6S215	279	5-methyltetrahydropteroyltriglutamate--homocysteine methyltransferase 2 OS=Oryza sativa subsp. japonica GN=Os12g0624000 PE=2 SV=1	77.894	TLELVK(1)SGFPAGK
A0A1D6S241	153		78.149	GLK(1)SLVK	1.393	0.040482	1.1	0.38574	0.79	0.097015	0.749	0.873	0.955	1.399	1.057	1.133	1.056	0.943	0.835
A0A1D6S494	40	Acyl carrier protein	108.24	VCMIVK(1)K	2.732	0.00051534	5.135	8.0194e-05	1.88	9.9254e-05	0.293	0.319	0.403	0.907	0.973	0.893	1.841	1.661	1.71
A0A1D6S4Q3	70	Defensin-like protein 1 OS=Sorghum bicolor PE=1 SV=2	83.045	WTAGYCK(1)ISR	1.142	0.24516	1.242	0.093895	1.088	0.105416	0.721	0.99	0.949	1	0.967	1.07	1.136	1.126	1.042
A0A1D6S519	87	UTP--glucose-1-phosphate uridylyltransferase OS=Hordeum vulgare PE=2 SV=1	132.83	LNGGLGTTMGCTGPK(1)SVIEVR	1.418	0.041661	1.513	0.022063	1.067	0.28148	0.651	0.696	0.942	1.12	0.989	1.137	1.136	1.22	1.107
A0A1D6S519	67	UTP--glucose-1-phosphate uridylyltransferase OS=Hordeum vulgare PE=2 SV=1	55.353	ALLDK(1)LVVLK
A0A1D6S519	244	UTP--glucose-1-phosphate uridylyltransferase OS=Hordeum vulgare PE=2 SV=1	79.837	TLADVK(1)GGTLISYEGR	2.18	0.012595	2.262	0.00145811	1.037	0.61352	0.572	0.621	0.461	1.211	1.211	1.184	1.284	1.343	1.114
A0A1D6S519	399	UTP--glucose-1-phosphate uridylyltransferase OS=Hordeum vulgare PE=2 SV=1	72.898	FK(1)SIPSIVELDSLK	2.599	8.0278e-08	2.956	0.0035979	1.137	0.132244	0.456	0.46	0.457	1.183	1.217	1.169	1.412	1.185	1.461
A0A1D6S573	434	Alpha-mannosidase	72.434	QHVANDYAK(1)R	2.423	0.0057032	2.448	0.0072559	1.01	0.9663	0.375	0.618	0.54	1.429	1.158	1.128	1.51	1.097	1.146
A0A1D6S5I1	683	Long chain acyl-CoA synthetase 8 OS=Arabidopsis thaliana GN=LACS8 PE=1 SV=1	55.461	LEK(1)FEIPAK	2.283	0.00116486	2.333	0.00116144	1.022	0.73666	0.485	0.48	0.638	1.172	1.315	1.172	1.187	1.359	1.193
A0A1D6S749	249	Pentatricopeptide repeat-containing protein At1g61870, mitochondrial OS=Arabidopsis thaliana GN=PPR336 PE=2 SV=2	84.479	GLIQGLVK(1)SR	2.257	0.0028951	2.68	0.00117599	1.187	0.037725	0.395	0.573	0.548	1.143	1.044	1.235	1.367	1.415	1.281
A0A1D6S7D4	474	Cell division control protein 48 homolog D OS=Arabidopsis thaliana GN=CDC48D PE=1 SV=1	98.105	NK(1)TYMSEAQR	2.939	0.0055402	5.378	0.0010619	1.83	0.00156439	0.232	0.284	0.45	0.953	0.847	1.039	1.802	1.837	1.556
A0A1D6S8F1	366	Acetyltransferase component of pyruvate dehydrogenase complex	98.943	GELNPLQEASGGK(1)K	2.383	0.00023923	2.798	3.8997e-05	1.174	0.049736	0.443	0.499	0.514	1.219	1.038	1.213	1.322	1.325	1.427
A0A1D6S952	81	Glutathione peroxidase	52.247	WNFSK(1)FLVDK	1.236	0.22968	1.591	0.037778	1.287	0.030022	0.571	0.839	0.941	1.06	0.862	0.985	1.251	1.347	1.143
A0A1D6S952	40	Glutathione peroxidase	142.83	FK(1)AEYPIFDK	1.158	0.135242	1.661	0.0033785	1.434	0.000142727	0.667	0.821	0.868	0.938	0.906	0.885	1.355	1.279	1.28
A0A1D6S9G7	163	Leucine aminopeptidase 2, chloroplastic OS=Oryza sativa subsp. japonica GN=Os02g0794700 PE=2 SV=1	71.425	LSGQGFK(1)R	2.744	0.035177	3.16	0.027704	1.151	0.0029978	0.28	0.511	0.513	1.182	1.171	1.225	1.387	1.405	1.328
A0A1D6S9P2	72	Annexin	46.88	AIGDEIHGK(1)FER	1.613	0.0069819	1.608	0.00032159	0.997	0.96758	0.689	0.676	0.767	1.16	1.303	0.976	1.114	1.159	1.156
A0A1D6S9P2	97	Annexin	116.24	DAELAGEEAK(1)K	3.567	0.00050032	4.352	3.7341e-05	1.22	0.111119	0.297	0.333	0.379	0.987	1.396	1.216	1.463	1.419	1.509
A0A1D6S9W6	58	Universal stress protein A-like protein OS=Arabidopsis thaliana GN=At3g01520 PE=1 SV=2	95.775	EVICHEVK(1)R	1.943	0.00173709	2.335	0.00036059	1.202	0.087681	0.55	0.634	0.521	1.206	1.142	0.965	1.252	1.457	1.272
A0A1D6SA78	52	Luminal-binding protein 4 OS=Nicotiana tabacum GN=BIP4 PE=2 SV=1	61.11	MKETAEAYLGK(1)K
A0A1D6SA78	337	Luminal-binding protein 4 OS=Nicotiana tabacum GN=BIP4 PE=2 SV=1	63.534	NTVIPTK(1)K
A0A1D6SBS9	136	Peptidyl-prolyl cis-trans isomerase	72.2	FADENFK(1)LK	1.341	2.472e-05	1.711	4.4286e-05	1.276	0.00078016	0.728	0.735	0.759	0.982	0.996	1.001	1.203	1.291	1.307
A0A1D6SBS9	71	Peptidyl-prolyl cis-trans isomerase	88.338	AVPK(1)TAENFR	1.223	0.04412	1.423	0.0075177	1.164	0.090065	0.771	0.79	0.908	0.932	1.096	0.991	1.282	1.145	1.086
A0A1D6SE58	371	Aldehyde dehydrogenase family 2 member B7, mitochondrial OS=Arabidopsis thaliana GN=ALDH2B7 PE=1 SV=2	127.97	YIK(1)SGVDSGATLVTGGDK	2.522	0.0160649	3.014	0.00090094	1.195	0.0117804	0.42	0.385	0.572	1.137	1.156	1.18	1.311	1.49	1.349
A0A1D6SE58	334	Aldehyde dehydrogenase family 2 member B7, mitochondrial OS=Arabidopsis thaliana GN=ALDH2B7 PE=1 SV=2	64.82	VYDEFVEK(1)SK	3.171	0.00182152	3.981	0.00070136	1.255	0.029638	0.311	0.311	0.482	1.143	1.308	1.05	1.413	1.546	1.436
A0A1D6SFF1	388	Pyrophosphate-energized vacuolar membrane proton pump OS=Hordeum vulgare PE=2 SV=2	77.597	SLGPK(1)GSDCHK	1.816	0.0049639	2.827	0.00076363	1.557	0.00054197	0.49	0.457	0.648	0.929	0.981	0.986	1.565	1.387	1.557
A3KLL4	152	Malate dehydrogenase	118.19	EFAPSIPEK(1)NISCLTR	2.52	0.00155969	3.408	0.00059941	1.353	0.0110573	0.383	0.379	0.537	1.09	1.011	1.172	1.534	1.566	1.327
A3KLL4	106	Malate dehydrogenase	168.31	DVMTK(1)NVSIYK	2.162	0.00051725	2.651	0.000196507	1.226	0.00119861	0.477	0.477	0.594	1.071	1.138	1.138	1.391	1.329	1.384
B1GXL6	46	Puroindoline b-like protein 2v2	72.928	TK(1)LDSCK	0.913	0.32146	0.987	0.83872	1.082	0.53564	0.975	1.059	1.07	1.034	0.8	0.999	0.983	1.185	0.896
B1GXL6	94	Puroindoline b-like protein 2v2	164.02	GACEQEALDQCCQQLRPVVK(1)K	1.037	0.63396	1.132	0.36204	1.092	0.41826	0.8	1.025	1.015	1.01	0.977	0.958	1.107	1.209	0.899
B8YG97	124	Avenin-like b11	102.95	QQQAQHK(1)SMR	0.551	0.0143034	0.417	0.0055608	0.758	0.23458	1.344	1.621	1.608	1.004	0.876	0.639	0.58	0.832	0.497
C7C4X1	109	Glyceraldehyde-3-phosphate dehydrogenase	48.423	DK(1)AAAHLK	3.72	0.0201	4.529	0.013476	1.217	0.119621	0.135	0.414	0.424	1.137	1.123	1.36	1.595	1.559	1.253
C7C4X1	261	Glyceraldehyde-3-phosphate dehydrogenase	112.13	AASYDDIK(1)K	4.24	0.00027619	4.194	0.000140814	0.989	0.95294	0.27	0.327	0.357	1.59	1.205	1.25	1.467	1.335	1.199
C7C4X1	57	Glyceraldehyde-3-phosphate dehydrogenase	101.42	YDTVHGHWK(1)HSDIK	2.933	0.051024	3.131	0.011415	1.067	0.26204	0.245	0.408	0.621	1.23	1.226	1.281	1.213	1.417	1.359
C7C4X1	196	Glyceraldehyde-3-phosphate dehydrogenase	56.205	TVDGPSSK(1)DWR	2.14	0.0094758	2.454	0.0054804	1.147	0.096941	0.462	0.427	0.72	1.053	1.179	1.211	1.42	1.319	1.209
C7C4X1	62	Glyceraldehyde-3-phosphate dehydrogenase	51.286	HSDIK(0.89)LK(0.11)DDK
C7C4X1	115	Glyceraldehyde-3-phosphate dehydrogenase	82.287	AAAHLK(1)GGAK	3.109	0.0052599	3.774	0.0029844	1.214	0.138903	0.366	0.26	0.516	1.093	1.366	1.091	1.513	1.564	1.233
D0PRB4	21	Peroxiredoxin	110.38	PGLTIGDTVPNLELDSTHGK(1)IR	1.11	0.26142	1.242	0.053821	1.118	0.096483	0.812	0.843	1.03	1.033	1.029	0.919	1.052	1.097	1.185
D0PRB4	83	Peroxiredoxin	45.614	EWTK(0.993)DIEAYK(0.007)PGSR
D0PRB4	167	Peroxiredoxin	159.09	AVDSLLTAAK(1)HK	1.359	0.038836	1.351	0.043596	0.995	0.91118	0.661	0.846	0.919	1.164	1.089	1.043	1.168	1.023	1.087
D0PRB4	209	Peroxiredoxin	136.14	MFPQGFETADLPSK(1)K	1.438	0.0130965	1.553	0.0076637	1.08	0.125817	0.657	0.724	0.874	1.121	1.036	1.085	1.2	1.209	1.093
D0PRB4	136	Peroxiredoxin	94.122	TLHIVGPDK(1)VVK	1.271	0.137498	1.545	0.026123	1.216	0.079179	0.623	0.802	0.933	0.909	0.96	1.128	1.093	1.242	1.309
D0PRB4	169	Peroxiredoxin	66.36	HK(0.999)VATPANWK(0.001)PGECVVIAPGVSDEEAK	1.051	0.66766	1.268	0.2332	1.207	0.33508	0.785	0.909	1.018	1.097	0.877	0.875	0.893	1.097	1.448
D0PRB4	66	Peroxiredoxin	117.18	GVK(1)LLGISCDDVQSHK	1.396	0.064539	1.52	0.053141	1.088	0.62312	0.668	0.724	0.906	1.063	1.085	1.061	1.144	1.417	0.931
D0PRB4	195	Peroxiredoxin	105.9	K(1)MFPQGFETADLPSKK	1.293	0.113483	1.32	0.095283	1.021	0.78606	0.649	0.854	0.988	1.011	1.025	1.185	1.182	1.114	0.993
D8L9B3	291	Protein disulfide isomerase family protein 4-1	91.549	EFHSAADDK(1)R	2.883	0.0163633	2.482	0.0161992	0.861	0.43712	0.375	0.331	0.708	1.767	1.185	1.125	1.19	1.266	1.054
D8L9B3	78	Protein disulfide isomerase family protein 4-1	87.181	LAASFK(1)K	2.772	0.00018023	3.148	0.000164309	1.136	0.049015	0.467	0.372	0.462	1.227	1.223	1.156	1.47	1.346	1.279
D8L9B3	322	Protein disulfide isomerase family protein 4-1	95.531	IYVNVAK(1)K	3.32	6.4672e-05	3.824	4.0718e-05	1.152	0.037537	0.342	0.348	0.415	1.152	1.296	1.221	1.335	1.403	1.487
D8L9B3	358	Protein disulfide isomerase family protein 4-1	95.502	ADEFAIK(1)K	5.923	0.03856	7.452	0.030884	1.258	0.0063778	0.091	0.346	0.189	1.143	1.29	1.275	1.608	1.494	1.563
D8L9B3	81	Protein disulfide isomerase family protein 4-1	103.88	AK(1)SVLIAK	5.327	0.000156135	6.87	9.7021e-05	1.29	0.0027811	0.177	0.249	0.256	1.196	1.174	1.263	1.648	1.561	1.476
D8L9B3	87	Protein disulfide isomerase family protein 4-1	96.464	SVLIAK(1)VDCDEHK	8.834	0.0044393	9.085	0.003921	1.028	0.82464		0.191	0.096	1.501	1.065	1.237	1.508	1.275	1.128
D8L9B3	191	Protein disulfide isomerase family protein 4-1	83.692	SLAPIYEK(1)VASVFK	9.326	0.000197113	11.899	0.000137304	1.276	0.0110389	0.104	0.119	0.182	1.195	1.238	1.344	1.729	1.497	1.593
D8L9B3	312	Protein disulfide isomerase family protein 4-1	47.894	LSGPAVK(1)HGK	2.882	0.00161511	3.047	0.00040365	1.057	0.6368	0.364	0.469	0.466	1.026	1.504	1.214	1.469	1.294	1.195
D8L9B3	232	Protein disulfide isomerase family protein 4-1	102.77	FFPK(1)GNK	3.842	0.00037791	4.592	7.5218e-05	1.195	0.099403	0.29	0.288	0.376	1.026	1.31	1.329	1.499	1.401	1.481
D9ZLW0	11	Outer membrane channel protein OEP16-2	107.82	LDAHTLK(1)DEVASMDR	2.098	0.0056188	2.762	0.00141763	1.317	0.039436	0.4	0.554	0.582	0.926	1.171	1.125	1.332	1.332	1.578
E2F3W4	124	40S ribosomal protein S15a	64.82	NVGGK(1)VLGFFY	3.012	0.0025003	3.264	0.00040367	1.083	0.52318	0.375	0.357	0.505	1.487	0.979	1.26	1.296	1.375	1.366
E2F3W4	12	40S ribosomal protein S15a	113.11	VSVLNDALK(1)SMYNAEK
G0Z6F1	220	26s proteasome non-ATPase regulatory subunit	43.808	MLLNLHK(1)K	3.733	0.0032227	4.663	0.0018433	1.249	0.0122368	0.261	0.233	0.464	1.185	1.123	1.268	1.385	1.571	1.511
I3NV45	5	Centromeric histone 3	67.981	TK(1)HPAVR
I6QQ39	427	Globulin-3A	83.862	REQEHGK(1)GR	6.304	0.0071829	2.62	0.050276	0.416	0.0021594	0.126	0.388	0.393	1.614	2.157	1.947	0.942	0.701	0.733
I6QQ39	212	Globulin-3A	115.54	AFVVPGLTDADGVGYVAQGEGVLTVIENGEK(1)R	4.01	0.0030241	3.521	0.0161774	0.878	0.52116	0.294	0.475	0.286	1.055	1.466	1.71	1.268	1.252	1.195
I6QQ39	295	Globulin-3A	66.056	QGK(1)EEEEK	7.855	3.6544e-05	4.928	8.0712e-05	0.627	0.00084127	0.18	0.243	0.23	1.722	1.586	1.821	1.111	1.004	1.103
I6QQ39	279	Globulin-3A	99.161	VLTAALK(1)TSDER	3.51	0.000123358	3.274	0.000163486	0.933	0.090699	0.333	0.445	0.378	1.326	1.325	1.407	1.273	1.308	1.204
I6QQ39	300	Globulin-3A	96.773	QGKEEEEK(1)SISIVR	4.639	0.00183867	4.188	0.0021841	0.903	0.2719	0.197	0.332	0.387	1.576	1.266	1.407	1.402	1.211	1.223
M9TK56	211	Gamma-gliadin 5	98.105	LNPCK(1)NILLQQCK	0.745	0.03444	0.723	0.016378	0.971	0.72586	1.052	1.282	1.314	0.929	0.802	0.985	0.812	0.923	0.902
P01543	32	Purothionin A-1	81.017	SCCK(1)STLGR	1.256	0.068542	1.779	0.0071983	1.417	0.028422	0.642	0.762	0.826	1.028	0.926	0.847	1.555	1.236	1.177
P04568	63	Em protein	69.485	K(1)GGLSTNDESGGDR	0.287	0.0036565	0.039	3.8364e-06	0.137	0.00087877	1.987	2.361	2.435	0.903	0.594	0.453	0.095	0.098	0.074
P04568	29	Em protein	149.07	EGETVVPGGTGGK(1)SLEAQENLAEGR	0.745	0.076543	0.54	0.0038581	0.724	0.029825	1.106	1.373	1.461	0.97	0.98	0.985	0.651	0.789	0.686
P05621	35	Histone H2B.2	123.55	RLPAGK(1)TASK(1)EAGGEGK	2.268	0.00117978	2.333	0.0127366	1.029	0.34744	0.455	0.517	0.635	1.169	1.274	1.201	1.269	1.253	1.227
P05621	11	Histone H2B.2	98.105	KPAAENK(1)VEK	4.28	0.00034046	4.365	0.00031764	1.02	0.78442	0.249	0.308	0.376	1.377	1.412	1.204	1.47	1.248	1.355
P05621	39	Histone H2B.2	123.55	RLPAGK(1)TASK(1)EAGGEGK	1.552	0.017201	1.455	0.023043	0.937	0.3424	0.631	0.718	0.897	1.054	1.185	1.247	1.047	1.157	1.064
P05621	18	Histone H2B.2	55.353	AAEK(1)TPAGK(1)K	2.988	0.115697	3.554	0.038476	1.189	0.18112	0.585	0.131	0.477	1.08	1.366	1.119	1.518	1.52	1.202
P05621	46	Histone H2B.2	88.134	EAGGEGK(1)TR	2.991	0.00071879	3.019	0.00087588	1.009	0.9197	0.432	0.346	0.506	1.387	1.24	1.213	1.31	1.411	1.155
P05621	23	Histone H2B.2	55.353	AAEK(1)TPAGK(1)K	2.988	0.115697	3.554	0.038476	1.189	0.18112	0.585	0.131	0.477	1.08	1.366	1.119	1.518	1.52	1.202
P08489	109	Glutenin, high molecular weight subunit PW212	157.96	IFWGIPALLK(1)R	0.458	0.00029864	0.386	0.00038482	0.844	0.169176	1.543	1.654	1.683	0.837	0.687	0.71	0.565	0.736	0.585
P10969	44	Agglutinin isolectin 3 (Fragment)	126.1	GCQNGACWTSK(1)R	0.787	0.172559	1.143	0.3759	1.453	0.0180209	0.798	1.212	1.062	0.71	0.864	0.843	1.178	1.314	1.019
P16159	91	Alpha-amylase/trypsin inhibitor CM16	154.65	YFMGPK(1)SRPDQSGLMELPGCPR	0.952	0.52686	1.003	0.9275	1.053	0.23674	0.903	1.035	1.107	0.961	0.921	1.018	1.011	1.064	0.98
P16347	71	Endogenous alpha-amylase/subtilisin inhibitor	59.248	IAPHGGAPSDK(1)IIR
P20159	11	Defensin-like protein 2	98.676	SAGFK(1)GPCVSDK	1.267	0.033098	1.2	0.077559	0.947	0.29508	0.749	0.917	0.93	1.134	1.12	1.036	1.079	1.071	0.965
P22701	30	Em protein CS41	115.39	EGQTVVPGGTGGK(1)SYEAQEK	0.925	0.54642	0.647	0.0151037	0.699	0.00194135	0.954	1.217	1.328	1.036	1.158	1.044	0.788	0.771	0.705
P24296	75	Non-specific lipid-transfer protein (Fragment)	97.69	QSACNCLK(1)GIAR	0.598	0.0061396	0.516	0.00114076	0.863	0.24828	1.292	1.445	1.518	0.892	0.942	0.712	0.777	0.778	0.642
P27807	74	Histone H2B.1	74.789	VLK(1)QVHPDIGISSK	2.307	1.59977e-05	2.999	0.000141483	1.3	0.024302	0.451	0.497	0.479	1.069	1.121	1.102	1.264	1.398	1.618
P27807	71	Histone H2B.1	97.798	IYIFK(1)VLK
P27807	7	Histone H2B.1	61.161	AEK(0.904)K(0.097)PAAK(0.999)K
P27807	26	Histone H2B.1	58.699	AEK(1)TPAGK(1)K	3.766	9.7514e-05	3.468	0.000135915	0.921	0.26968	0.314	0.386	0.393	1.415	1.255	1.446	1.155	1.357	1.279
P27807	12	Histone H2B.1	61.161	AEK(0.904)K(0.097)PAAK(0.999)K
P27807	47	Histone H2B.1	73.834	LPAGK(1)SAAK(1)EGGDK	1.135	0.046185	0.879	0.20292	0.775	0.034762	0.945	0.972	1.069	1.096	1.186	1.108	0.981	0.896	0.749
P27807	60	Histone H2B.1	58.596	K(1)SVETYK	1.605	0.185243	2.617	0.038598	1.631	0.0184429		0.353	0.738	0.736	0.829	1.061	1.58	1.241	1.461
P27807	136	Histone H2B.1	171.78	LVLPGELAK(1)HAVSEGTK	3.749	0.00104304	4.436	0.0006579	1.183	0.01154	0.239	0.334	0.407	1.157	1.27	1.247	1.437	1.518	1.392
P27807	43	Histone H2B.1	101.38	RLPAGK(1)SAAK	2.291	2.2315e-05	1.927	0.000123418	0.841	0.0070989	0.538	0.586	0.601	1.277	1.353	1.322	1.142	1.139	1.043
P27807	148	Histone H2B.1	73.248	AVTK(1)FTSS					1.707	0.34592					0.595	0.883	0.835	1.688
P27807	23	Histone H2B.1	114.63	KPAEEEPAAEK(1)AEK	2.388	0.00130224	2.7	0.00084197	1.131	0.090618	0.398	0.522	0.558	1.106	1.254	1.17	1.322	1.43	1.239
P27807	31	Histone H2B.1	58.699	AEK(1)TPAGK(1)K	3.766	9.7514e-05	3.468	0.000135915	0.921	0.26968	0.314	0.386	0.393	1.415	1.255	1.446	1.155	1.357	1.279
P29546	123	Elongation factor 1-beta	57.55	EAAK(0.003)PAK(0.997)K	3.028	0.00020193	3.625	0.00091895	1.197	0.25376	0.357	0.362	0.457	1.186	1.251	1.124	1.608	1.555	1.1
P29546	175	Elongation factor 1-beta	120.99	LMPVGYGIK(1)K	3.404	0.00088181	3.852	0.000121661	1.132	0.27046	0.382	0.406	0.302	1.171	1.049	1.49	1.382	1.367	1.45
P30569	6	EC protein I/II	69.747	GCDDK(1)CGCAVPCPGGTGCR	1.039	0.77924	0.969	0.96246	0.933	0.70802	0.534	1.04	1.418	0.935	1.33	0.844	0.805	1.464	0.631
P30570	6	EC protein III	49.188	GCNDK(1)CGCAVPCPGGTGCR	1.866	0.033264	1.766	0.077883	0.946	0.7085	0.527	0.904	0.512	1.34	1.277	1.009	1.478	0.845	1.108
P32032	68	Alpha-2-purothionin	79.492	LTSGLSCPK(1)GFPK	1.937	4.3559e-05	2.145	5.8091e-05	1.108	0.101805	0.579	0.613	0.579	1.181	1.077	1.172	1.346	1.272	1.181
P33432	120	Puroindoline-A	90.614	ASK(1)VIQEAK	0.868	0.36964	0.865	0.31608	0.996	0.99728	0.886	1.109	1.298	1.099	0.867	0.893	0.878	1	0.97
P33432	73	Puroindoline-A	132.84	WWK(1)GGCQELLGECCSR	1.867	0.0029185	1.861	0.0039796	0.997	0.97106	0.689	0.6	0.615	1.312	1.248	0.994	1.138	1.394	1.011
P49234	95	Profilin-3	43.897	KGTGGITIK(1)K
P62786	6	Histone H4 variant TH091	60.55	DK(1)GGK(1)GLGK(1)GGAK	2.834	0.0078242	1.368	0.132722	0.483	0.030475	0.596	0.655	0.479	1.647	1.66	1.596	0.893	0.878	0.595
P62786	13	Histone H4 variant TH091	127.56	GLGK(1)GGAK(1)R	3.578	0.00046223	3.147	0.0003608	0.88	0.188782	0.321	0.45	0.394	1.59	1.253	1.325	1.292	1.214	1.16
P62786	9	Histone H4 variant TH091	100.93	GGK(1)GLGK(1)GGAK(1)R	3.284	0.00088122	2.392	0.00145938	0.728	0.022455	0.37	0.538	0.44	1.714	1.321	1.392	1.139	1.07	1.015
P62786	17	Histone H4 variant TH091	93.098	GLGK(1)GGAK(1)R	3.483	0.000116469	4.419	6.4124e-05	1.269	0.00183531	0.286	0.348	0.377	1.206	1.154	1.161	1.55	1.512	1.406
P68428	28	Histone H3.2	101.39	K(1)SAPATGGVK	2.422	0.0074413	21.101	2.0263e-05	8.711	6.1734e-05	0.145	0.094	0.128	0.233	0.353	0.303	2.732	2.475	2.537
P68428	37	Histone H3.2	79.614	K(1)SAPATGGVK(0.843)K(0.157)PHR	1.959	0.0040642	6.656	0.0034205	3.397	2.1657e-06	0.282	0.27	0.384	0.624	0.637	0.573	2.096	2.016	2.118
Q1KMV0	79	Non-specific lipid-transfer protein	109.96	CIK(1)SAAAGLNAGK	1.186	0.122143	1.734	0.0039559	1.463	0.00149839	0.753	0.659	0.884	0.857	0.913	0.952	1.424	1.249	1.309
Q2PCB6	95	Non-specific lipid-transfer protein	70.451	SINMDK(1)VSGVPGK	1.617	0.0034206	1.899	0.0021049	1.174	0.040178	0.573	0.744	0.676	1.04	1.105	1.078	1.316	1.329	1.139
Q2PCB6	89	Non-specific lipid-transfer protein	130.1	SLATSIK(1)SINMDK	1.179	0.23	1.262	0.141076	1.07	0.48884	0.74	1.046	0.829	1.007	1.023	1.054	0.934	1.155	1.211
Q2PCB6	82	Non-specific lipid-transfer protein	149.23	CLK(1)SLATSIK	1.126	0.119864	1.524	0.00104269	1.353	0.00193811	0.775	0.791	0.9	0.869	0.992	0.916	1.247	1.219	1.291
Q2PCB9	78	Non-specific lipid-transfer protein	111.63	CLK(1)NLAGSFK
Q2PCD2	80	Non-specific lipid-transfer protein	121.14	TICGCLK(1)NVANGASGGPYITR	1.982	0.00180148	2.325	0.00036023	1.173	0.129842	0.57	0.62	0.506	1.085	1.001	1.276	1.304	1.427	1.213
Q2QKB4	32	Splicing factor U2af large subunit B	76.17	EEGLSK(1)SR	2.126	0.0001801	2.488	7.6643e-05	1.17	0.020904	0.493	0.531	0.579	1.13	1.202	1.076	1.256	1.361	1.371
Q2QKB4	511	Splicing factor U2af large subunit B	66.27	AK(1)TAMHGR	2.662	0.040679	2.694	0.077825	1.012	0.8489	0.285	0.329	0.802	1.486	1.377	0.906	1.176	1.365	1.273
Q332R4	486	ATP synthase subunit alpha	69.045	SFLEK(1)GGLTNER	2.355	0.0065015	3.166	0.00128315	1.344	0.039043	0.344	0.491	0.545	0.904	1.112	1.234	1.535	1.491	1.343
Q332R4	142	ATP synthase subunit alpha	85.536	K(1)SVHEPMQTGLK	2.667	0.00077531	2.883	0.00085975	1.081	0.26804	0.427	0.556	0.391	1.179	1.222	1.264	1.437	1.19	1.334
Q3S4I1	50	Eukaryotic translation initiation factor 5A	120.87	VVEVSTSK(1)TGK	4.418	4.1382e-05	7.458	1.91442e-05	1.688	0.00065722	0.203	0.259	0.237	0.983	1.016	1.089	1.877	1.605	1.731
Q3S4I1	37	Eukaryotic translation initiation factor 5A	74.301	GGHIVIK(1)AR	3.206	3.6394e-05	4.382	4.7456e-07	1.367	0.0050771	0.347	0.363	0.338	1.222	1.019	1.119	1.522	1.59	1.48
Q41629	291	ADP,ATP carrier protein 1, mitochondrial	75.387	EGAK(1)SLFK	1.707	0.00061789	2.21	0.00020084	1.295	0.023415	0.598	0.589	0.643	1.129	0.958	1.037	1.213	1.46	1.372
Q41629	295	ADP,ATP carrier protein 1, mitochondrial	89.46	SLFK(1)GAGANILR	1.761	0.00110181	1.916	0.00040424	1.088	0.069423	0.595	0.611	0.719	1.057	1.173	1.159	1.231	1.252	1.205
Q5I7L3	155	Ribosomal protein	88.495	ATVK(1)FQLK	2.35	0.037403	3.698	0.00177961	1.573	0.00044379	0.303	0.417	0.557	0.998	1.019	0.984	1.686	1.575	1.461
Q5I7L3	206	Ribosomal protein	116.55	CLYVK(1)STMGK	2.718	0.00040215	3.757	0.0022215	1.382	0.039378	0.42	0.431	0.353	0.953	1.19	1.13	1.505	1.512	1.507
Q6W8Q2	136	1-Cys peroxiredoxin PER1	62.466	TLHIVGPDK(1)K	1.145	0.28142	1.374	0.061963	1.2	0.031082	0.668	0.914	0.976	1.007	0.938	0.983	1.157	1.283	1.075
Q6W8Q2	93	1-Cys peroxiredoxin PER1	169.7	DIEAYKPGSK(1)VTYPIMADPDR	1.164	0.040997	1.269	0.0145398	1.09	0.07608	0.817	0.959	0.846	1.005	0.994	1.052	1.089	1.06	1.178
Q7XY24	7	Autophagy-related protein	92.856	TCFK(1)TEHPLER	1.51	0.0059823	1.828	0.00121617	1.211	0.0055961	0.597	0.724	0.754	1.094	1.053	0.986	1.295	1.278	1.22
Q8H0B8	32	Cold regulated protein	136.24	QYTLEGQGAK(1)K	2.616	0.00185906	2.421	0.0028249	0.925	0.1946	0.378	0.534	0.579	1.261	1.267	1.372	1.277	1.225	1.107
Q8H0B8	141	Cold regulated protein	161.19	LYALDDVLSLGNK(1)VTVDK	2.72	0.00176206	3.007	0.000161771	1.105	0.4383	0.394	0.481	0.463	0.981	1.18	1.479	1.342	1.22	1.461
Q8LRM8	84	Translationally-controlled tumor protein homolog	120.87	LQEQPAFDK(1)K	5.061	0.00038082	6.632	0.000198865	1.31	0.0032567	0.221	0.185	0.303	1.255	1.115	1.218	1.593	1.616	1.493
Q8LRM8	96	Translationally-controlled tumor protein homolog	52.255	YIK(1)NLSAK	2.845	0.0051599	3.368	0.0183156	1.184	0.134157	0.413	0.299	0.536	0.995	1.191	1.364	1.466	1.364	1.373
Q8LRU5	178	HMG-I/Y protein HMGa	87.676	VTTEAASPAPASGSAPAK(1)R	2.954	0.0036843	1.402	0.44258	0.475	0.048143	0.563	0.402	0.715	1.559	1.896	1.508	0.489	1.255	0.612
Q8RW02	190	Glutathione transferase	79.454	IAAWAK(1)R	2.893	0.0029217	4.982	0.00096473	1.722	0.0093955	0.387	0.386	0.241	0.902	1.086	0.945	1.888	1.368	1.796
Q8RW02	200	Glutathione transferase	126.71	ESVAK(1)SLYSPDK	2.395	0.00039776	3.533	4.4569e-05	1.475	0.0016606	0.384	0.435	0.48	0.944	1.104	1.063	1.596	1.497	1.496
Q8RW02	207	Glutathione transferase	118.21	SLYSPDK(1)VYDFIGLLK
Q8RW02	216	Glutathione transferase	129.89	VYDFIGLLK(1)K	4.352	9.6955e-05	5.679	5.7281e-05	1.305	0.0081831	0.248	0.247	0.321	1.207	1.104	1.24	1.616	1.419	1.599
Q8RW02	108	Glutathione transferase	78.759	K(1)VYDCGSR	1.817	0.048477	2.815	0.00181919	1.55	7.7922e-05	0.418	0.678	0.502	0.969	0.974	0.96	1.576	1.477	1.446
Q8RW02	43	Glutathione transferase	112.82	GLPYEYAEEDLMAGK(1)SDR
Q8RW02	55	Glutathione transferase	50.127	ANPVHK(1)K	3.541	0.0121189	5.199	0.029497	1.468	0.0026167	0.276	0.481	0.167	0.992	1.207	1.073	1.589	1.635	1.58
Q8S9E7	160	p450	84.479	LVNTHLLSAK(1)K	2.299	0.0081775	3.965	0.0148581	1.725	0.00037599	0.292	0.525	0.422	0.926	1.027	0.895	1.702	1.556	1.655
Q93XQ6	147	Peptidyl-prolyl cis-trans isomerase	142.39	HVVFGEVVEGMDVVK(1)NIEK	1.162	0.080741	1.393	0.023424	1.199	0.087795	0.756	0.856	0.92	0.985	0.925	1.031	1.283	1.23	1.014
Q93XQ6	98	Peptidyl-prolyl cis-trans isomerase	67.032	FVHK(1)HTK
Q93XQ6	89	Peptidyl-prolyl cis-trans isomerase	117.29	GNGTGGESIYGEK(1)FADEK	1.241	0.134976	1.552	0.0100446	1.251	0.036079	0.653	0.895	0.825	0.951	0.879	1.114	1.281	1.181	1.221
Q93XQ6	94	Peptidyl-prolyl cis-trans isomerase	70.942	FADEK(1)FVHK	1.232	0.149	1.344	0.036781	1.091	0.036844	0.691	0.943	0.883	1.046	1.023	1.032	1.069	1.171	1.143
Q93XQ6	51	Peptidyl-prolyl cis-trans isomerase	54.982	SGK(1)PLHYK	1.365	0.086544	1.285	0.090759	0.941	0.6448	0.973	0.806	0.687	1.16	1.278	0.928	1.02	0.971	1.177
Q93XQ6	44	Peptidyl-prolyl cis-trans isomerase	114.72	ALCTGEK(1)GVGK	0.965	0.60112	1.372	0.0135849	1.421	0.004519	0.808	0.937	0.952	0.826	0.91	0.867	1.364	1.198	1.138
Q93XQ6	48	Peptidyl-prolyl cis-trans isomerase	64.803	GVGK(1)SGK	0.924	0.033696	0.992	0.87126	1.074	0.43124	0.994	1.061	1.031	0.973	0.957	0.921	1.137	1.04	0.884
Q9LDX4	65	Thioredoxin	110.08	IMAPIFADLAK(1)K	1.51	0.020316	1.912	0.0035429	1.266	0.0194979	0.554	0.705	0.776	1.002	0.946	1.125	1.376	1.303	1.212
T1WSS4	96	Glutathione peroxidase	63.073	FK(1)AEYPVFQK
U5HTD8	42	Ribosomal protein S20	77.185	NLEK(1)VCSDLVK	1.993	0.00065619	2.696	0.00018241	1.353	0.00087525	0.467	0.521	0.594	1.072	1.07	1.011	1.344	1.455	1.466
U5HTD8	38	Ribosomal protein S20	90.906	SVK(1)NLEK	2.012	0.00039659	3.12	1.63343e-05	1.551	0.00160081	0.479	0.524	0.465	0.974	1.079	0.9	1.502	1.477	1.601
U5HTD8	35	Ribosomal protein S20	78.342	ITLSSK(1)SVK	2.457	0.00036077	3.326	9.5926e-05	1.353	0.00190226	0.392	0.432	0.503	1.018	1.149	1.094	1.497	1.51	1.406
U5HTD8	49	Ribosomal protein S20	99.752	VCSDLVK(1)GAK	2.018	0.00084305	3.047	0.00034184	1.51	0.0049416	0.444	0.474	0.566	0.967	1.059	0.968	1.647	1.555	1.32
W4ZM65	137	Nucleoside diphosphate kinase	111.79	QFAEK(1)HYHDLK	1.603	0.0116388	1.936	0.0037434	1.208	0.0104242	0.531	0.7	0.752	1.094	1.081	1.004	1.292	1.205	1.342
W4ZM65	185	Nucleoside diphosphate kinase	154.46	LIGATDPSK(1)SEPGTIR	1.339	0.0168012	1.359	0.030144	1.015	0.88426	0.715	0.829	0.89	1.007	1.118	1.133	1.202	1.142	0.963
W4ZM65	143	Nucleoside diphosphate kinase	76.064	HYHDLK(1)ER	2.647	0.0076772	2.791	0.00050448	1.055	0.43582	0.401	0.54	0.457	1.232	1.219	1.249	1.327	1.4	1.175
W4ZP51	63	Late embryogenesis abundant protein B19.1A OS=Hordeum vulgare GN=B19.1A PE=2 SV=1	92.38	K(1)GGLSTNDESGGER	0.276	0.0031434	0.019	3.6948e-06	0.07	0.00023729	1.922	2.482	2.545	0.866	0.455	0.596	0.053	0.044	0.038
W4ZP51	88	Late embryogenesis abundant protein B19.1A OS=Hordeum vulgare GN=B19.1A PE=2 SV=1	123.95	EGIDIDESK(1)FK	0.263	0.00021834	0.118	1.60588e-05	0.45	0.00094469	1.889	2.301	2.327	0.606	0.623	0.484	0.274	0.236	0.26
W4ZP51	29	Late embryogenesis abundant protein B19.1A OS=Hordeum vulgare GN=B19.1A PE=2 SV=1	166.65	EGETVVPGGTGGK(1)SLEAQQNLAEGR	0.522	0.0091035	0.222	0.00067779	0.425	0.00159733	1.381	1.669	2.112	0.813	0.893	0.987	0.341	0.46	0.344
W4ZPH8	88	Pistil-specific extensin-like protein OS=Nicotiana tabacum PE=2 SV=1	68.536	LVCYGSK(1)GGYR	1.067	0.64052	1.525	0.045495	1.429	0.0098963	0.626	0.829	1.05	0.912	0.78	0.982	1.187	1.355	1.279
W4ZPQ9	14	Histone H2B	90.793	KPAAESK(1)VEK	3.093	8.3947e-05	3.412	5.7416e-05	1.103	0.094563	0.378	0.45	0.371	1.157	1.301	1.251	1.323	1.324	1.444
W4ZQK5	63	Late embryogenesis abundant protein B19.3 OS=Hordeum vulgare GN=B19.3 PE=2 SV=1	86.344	EMGHK(1)GGETR	0.836	0.30782	0.428	0.0131835	0.511	0.051542	1.156	1.345	1.474	1.454	0.866	1.005	0.695	0.633	0.372
W4ZQK5	108	Late embryogenesis abundant protein B19.3 OS=Hordeum vulgare GN=B19.3 PE=2 SV=1	88.596	EGIEIDESK(1)FK	0.737	0.021283	0.616	0.0035645	0.836	0.069822	1.163	1.229	1.432	1.021	0.951	0.847	0.795	0.845	0.717
W4ZQK5	29	Late embryogenesis abundant protein B19.3 OS=Hordeum vulgare GN=B19.3 PE=2 SV=1	166.65	EGETVVPGGTGGK(1)SLEAQEHLADGR	1.114	0.4083	0.623	0.040997	0.56	0.0080576	0.861	1.258	1.169	1.105	1.328	1.229	0.825	0.655	0.57
W4ZRU3	32	60S ribosomal protein L30 OS=Triticum aestivum PE=1 SV=2	110.31	YTLGYK(1)TVLK	2.376	0.000102388	3.112	0.00174062	1.31	0.0126805	0.466	0.498	0.423	1.155	1.039	1.101	1.449	1.437	1.431
W4ZRU3	23	60S ribosomal protein L30 OS=Triticum aestivum PE=1 SV=2	110.39	LQLVMK(1)SGK	3.105	0.000221	3.959	0.0037037	1.275	0.00165717	0.348	0.332	0.436	1.197	1.084	1.184	1.45	1.483	1.485
W4ZRU3	9	60S ribosomal protein L30 OS=Triticum aestivum PE=1 SV=2	103.08	K(1)SGENINNK	3.083	0.00069611	4.344	0.0002996	1.409	0.0049763	0.301	0.44	0.327	1.166	1.09	1.037	1.695	1.518	1.426
W4ZS18	98	Chaperonin CPN60-2, mitochondrial OS=Zea mays GN=CPN60II PE=2 SV=1	107.09	VK(1)NVGASLVK	3.931	3.9366e-05	3.425	0.00020043	0.871	0.24236	0.379	0.333	0.365	1.568	1.377	1.289	1.042	1.4	1.247
W4ZUK2	225	Glucose and ribitol dehydrogenase homolog OS=Oryza sativa subsp. japonica GN=Os05g0140800 PE=2 SV=2	101.69	FAVK(1)HMR	1.857	0.00198384	1.801	0.0026818	0.97	0.50642	0.542	0.689	0.701	1.174	1.258	1.156	1.178	1.216	1.086
W4ZVB1	44	Defensin	96.489	FK(1)GACLSSSNCAAVCR	1.568	0.028103	1.588	0.0189206	1.013	0.92398	0.648	0.718	0.8	1.031	0.963	1.402	1.031	1.393	1.016
W5A031	55	60S ribosomal protein L21-2 OS=Arabidopsis thaliana GN=RPL21E PE=2 SV=1	72.607	GMPHK(1)FYHGR	3.52	0.00173895	4.217	0.00050496	1.198	0.194105	0.297	0.438	0.295	1.144	1.015	1.467	1.522	1.529	1.293
W5A0E2	59	Mitochondrial outer membrane protein porin 2 OS=Oryza sativa subsp. japonica GN=VDAC2 PE=2 SV=1	89.624	K(1)NEAILSDLQTQVK	1.424	0.0147953	1.402	0.0115023	0.984	0.77892	0.828	0.671	0.853	1.098	1.209	1.043	1.104	1.131	1.063
W5A0E2	74	Mitochondrial outer membrane protein porin 2 OS=Oryza sativa subsp. japonica GN=VDAC2 PE=2 SV=1	96.229	IK(1)NCTVDVK	0.937	0.55168	1.289	0.054836	1.376	0.0120242	0.825	0.888	1.077	0.921	0.788	0.906	1.31	1.199	1.088
W5A0E2	24	Mitochondrial outer membrane protein porin 2 OS=Oryza sativa subsp. japonica GN=VDAC2 PE=2 SV=1	80.69	PAPAPARPAGPGLYADIGK(1)K	1.21	0.068219	1.446	0.0060642	1.196	0.02102	0.717	0.879	0.866	0.962	0.94	1.076	1.22	1.213	1.128
W5A1F2	80		74.173	YK(1)PDISGR	1.981	0.0027781	1.804	0.00136418	0.911	0.43752	0.573	0.689	0.619	1.116	1.47	1.141	1.236	1.033	1.125
W5A2C0	121	Late embryogenesis abundant protein, group 3 OS=Triticum aestivum PE=2 SV=1	107.5	DQTGSYLGEK(1)TEMAK	0.744	0.033782	0.737	0.0115627	0.99	0.81276	1.082	1.253	1.292	0.891	0.911	0.898	0.894	0.954	0.826
W5A2K8	237	Argininosuccinate synthase, chloroplastic OS=Arabidopsis thaliana GN=At4g24830 PE=1 SV=3	46.352	K(1)HNVPIPVSK	3.29	0.00105707	3.885	0.0006415	1.181	0.35902	0.345	0.328	0.428	1.327	0.951	1.344	1.546	1.608	1.123
W5A2K8	326	Argininosuccinate synthase, chloroplastic OS=Arabidopsis thaliana GN=At4g24830 PE=1 SV=3	59.227	LNEIGGK(1)HGIGR
W5A2K8	236	Argininosuccinate synthase, chloroplastic OS=Arabidopsis thaliana GN=At4g24830 PE=1 SV=3	90.05	EDAIEYAK(1)K	2.784	0.00137533	3.347	0.00056205	1.202	0.031699	0.333	0.426	0.503	1.128	1.294	1.092	1.341	1.452	1.431
W5A4Z8	29	Late embryogenesis abundant protein B19.4 OS=Hordeum vulgare GN=B19.4 PE=2 SV=1	110.83	EGETVVPGGTGGK(1)TLEAQEHLADGR	0.926	0.52106	0.462	0.0224	0.499	0.040662	1.232	1.153	1.383	1.27	0.925	1.295	0.699	0.683	0.359
W5A6D0	304	Aldose reductase OS=Hordeum vulgare PE=1 SV=1	142.94	VLTGEELFVNK(1)THGPYK	3.261	0.0085027	2.673	0.00089993	0.82	0.00053762	0.346	0.449	0.503	1.414	1.419	1.4	1.114	1.168	1.188
W5A6D0	289	Aldose reductase OS=Hordeum vulgare PE=1 SV=1	103.08	VLCSIK(1)DEK	2.507	0.00032251	2.095	0.00022318	0.836	0.058441	0.488	0.583	0.536	1.511	1.257	1.26	1.144	1.162	1.06
W5A6D0	310	Aldose reductase OS=Hordeum vulgare PE=1 SV=1	146.86	THGPYK(1)SASEVWDHEN	2.372	0.0038956	1.832	0.0071631	0.772	0.139898	0.478	0.62	0.631	1.682	1.17	1.25	1.205	1.048	0.915
W5A6D0	259	Aldose reductase OS=Hordeum vulgare PE=1 SV=1	81.239	GTSVIPK(1)SSK	3.176	0.0066153	2.452	0.00110335	0.772	0.0079374	0.372	0.502	0.484	1.471	1.417	1.425	1.14	1.189	1.001
W5A6D0	199	Aldose reductase OS=Hordeum vulgare PE=1 SV=1	90.614	NDK(1)MFEACK	2.975	8.2192e-05	2.528	0.00100296	0.85	0.145983	0.417	0.513	0.454	1.308	1.358	1.451	1.253	1.277	0.969
W5A6D0	12	Aldose reductase OS=Hordeum vulgare PE=1 SV=1	142.91	ATMGQEK(1)QDHFVLK	2.149	0.00037537	1.682	0.0035437	0.782	0.0093226	0.541	0.647	0.675	1.345	1.359	1.3	0.941	1.104	1.088
W5A6D0	172	Aldose reductase OS=Hordeum vulgare PE=1 SV=1	184.48	DIGVCNYTVTK(1)LDR	3.612	0.0005415	3.262	0.00057774	0.903	0.22204	0.302	0.398	0.443	1.225	1.415	1.489	1.318	1.159	1.251
W5A6D0	88	Aldose reductase OS=Hordeum vulgare PE=1 SV=1	122.14	DLFVTSK(1)LWCTNLVPER	2.867	0.0072031	2.988	0.00514	1.042	0.71688	0.311	0.402	0.6	1.027	1.352	1.385	1.43	1.141	1.352
W5A6D0	292	Aldose reductase OS=Hordeum vulgare PE=1 SV=1	60.167	VLCSIKDEK(1)R	3.233	0.000144065	2.986	0.000116521	0.923	0.2125	0.398	0.376	0.473	1.224	1.375	1.433	1.263	1.276	1.184
W5A6D0	232	Aldose reductase OS=Hordeum vulgare PE=1 SV=1	111.12	NLAHDPVVEK(1)VANK	2.521	0.01314	2.262	0.0042804	0.897	0.33142	0.478	0.445	0.633	1.278	1.305	1.34	1.297	1.25	0.973
W5A6D0	19	Aldose reductase OS=Hordeum vulgare PE=1 SV=1	84.327	QDHFVLK(1)SGHAMPAVGLGTWR	1.707	0.00067868	1.755	0.00099901	1.028	0.75606	0.683	0.643	0.691	1.266	1.071	1.106	1.201	1.29	1.048
W5A6D0	196	Aldose reductase OS=Hordeum vulgare PE=1 SV=1	129.05	IPPAVCQMEMHPGWK(1)NDK	2.646	4.4453e-05	2.35	0.00024249	0.888	0.071276	0.457	0.5	0.544	1.355	1.289	1.327	1.289	1.112	1.126
W5A874	63	Dihydrolipoyl dehydrogenase	66.004	AAQLGLK(1)TTCIEK	3.705	0.105316	4.622	0.083937	1.248	0.0041383	0.477	0.086	0.402	1.167	1.217	1.191	1.394	1.491	1.575
W5A874	194	Dihydrolipoyl dehydrogenase	80.69	SLPGVTIDEK(1)K	2.476	0.005445	2.898	0.000195157	1.17	0.027824	0.497	0.41	0.505	1.183	1.148	1.165	1.441	1.406	1.245
W5A874	142	Dihydrolipoyl dehydrogenase	85.676	NK(1)VEYVK	5.331	0.043103	7.022	0.033398	1.317	0.0143044	0.096	0.215	0.363	1.242	1.112	1.239	1.533	1.452	1.748
W5A874	139	Dihydrolipoyl dehydrogenase	130.75	GIEGLFK(1)K	5.167	0.000182579	5.66	7.5937e-05	1.095	0.31878	0.208	0.287	0.266	1.118	1.397	1.417	1.533	1.406	1.368
W5A957	217	Probable glutathione S-transferase GSTF1 OS=Oryza sativa subsp. japonica GN=GSTF1 PE=1 SV=2	58.699	LAAQMVPK(0.842)K(0.158)P	1.647	0.065297	2.239	0.0055384	1.36	0.0091212	0.492	0.566	0.784	0.995	0.989	1.05	1.405	1.219	1.501
W5AAC2	43	Defensin Tm-AMP-D1.2 OS=Triticum monococcum PE=1 SV=1	149.73	FK(1)GACFSDSNCASVCR	1.249	0.051763	1.199	0.068321	0.96	0.41406	0.773	0.847	0.991	1.166	1.076	1.019	1.066	1.061	1.003
W5AB71	38	Glucose and ribitol dehydrogenase homolog OS=Oryza sativa subsp. japonica GN=Os05g0140800 PE=2 SV=2	93.649	SANK(1)LQGK	2.177	0.0029362	2.702	0.00103839	1.241	0.079417	0.464	0.616	0.451	0.964	1.195	1.174	1.554	1.277	1.306
W5AB71	42	Glucose and ribitol dehydrogenase homolog OS=Oryza sativa subsp. japonica GN=Os05g0140800 PE=2 SV=2	175.8	LQGK(1)VALVTGGDSGIGR	2.238	0.000135233	2.636	3.6583e-05	1.178	0.028836	0.474	0.538	0.52	1.122	1.074	1.232	1.419	1.289	1.331
W5AB71	172	Glucose and ribitol dehydrogenase homolog OS=Oryza sativa subsp. japonica GN=Os05g0140800 PE=2 SV=2	136.53	FAVK(1)HMGPGSSIINTTSVNAYK	1.8	0.02184	2.036	0.0058611	1.131	0.28332	0.471	0.689	0.701	0.924	1.128	1.298	1.34	1.173	1.276
W5AB71	34	Glucose and ribitol dehydrogenase homolog OS=Oryza sativa subsp. japonica GN=Os05g0140800 PE=2 SV=2	85.676	NYK(1)SANK	1.815	0.0088374	2.042	0.0033643	1.125	0.121621	0.489	0.714	0.65	1.246	1.086	1.032	1.259	1.316	1.209
W5AB71	219	Glucose and ribitol dehydrogenase homolog OS=Oryza sativa subsp. japonica GN=Os05g0140800 PE=2 SV=2	84.753	ALSMQLAEK(1)EIR	1.93	0.00062334	2.133	0.00058273	1.105	0.136102	0.581	0.535	0.662	1.085	1.153	1.193	1.38	1.216	1.196
W5AB71	255	Glucose and ribitol dehydrogenase homolog OS=Oryza sativa subsp. japonica GN=Os05g0140800 PE=2 SV=2	86.898	QFGSEVPMK(1)R	2.435	0.00079635	2.798	0.0081767	1.149	0.0083785	0.401	0.489	0.554	1.238	1.134	1.144	1.358	1.356	1.327
W5AB71	202	Glucose and ribitol dehydrogenase homolog OS=Oryza sativa subsp. japonica GN=Os05g0140800 PE=2 SV=2	154.6	GNATLLDYTATK(1)GAIVAFTR	2.395	0.00038276	2.649	5.5804e-05	1.106	0.31396	0.501	0.478	0.51	1.105	1.085	1.376	1.428	1.204	1.313
W5AB71	31	Glucose and ribitol dehydrogenase homolog OS=Oryza sativa subsp. japonica GN=Os05g0140800 PE=2 SV=2	87.519	EHAMDPRPETLIK(1)NYK	2.249	0.00148066	2.63	0.0099246	1.169	0.055138	0.424	0.512	0.595	1.063	1.209	1.171	1.344	1.341	1.341
W5AB71	79	Glucose and ribitol dehydrogenase homolog OS=Oryza sativa subsp. japonica GN=Os05g0140800 PE=2 SV=2	148.7	GHEDK(1)DAEETLQALR	1.818	0.0056755	1.924	0.0076004	1.058	0.58742	0.523	0.62	0.755	1.171	1.069	1.211	1.292	1.326	1.033
W5AC28	145	Probable glutathione S-transferase DHAR1, cytosolic OS=Oryza sativa subsp. japonica GN=DHAR1 PE=1 SV=1	131.06	LIDVSNK(1)ADWFLK	1.232	0.194501	1.285	0.19266	1.043	0.4219	0.638	0.936	0.985	1.146	1.001	1.005	1.084	1.063	1.142
W5AC28	210	Probable glutathione S-transferase DHAR1, cytosolic OS=Oryza sativa subsp. japonica GN=DHAR1 PE=1 SV=1	208.27	IFSTFVTFLK(1)SK	1.853	7.7869e-05	1.862	0.000118992	1.005	0.84692	0.623	0.604	0.682	1.164	1.182	1.191	1.23	1.147	1.177
W5AC28	298	Probable glutathione S-transferase DHAR1, cytosolic OS=Oryza sativa subsp. japonica GN=DHAR1 PE=1 SV=1	60.55	ATK(1)ENLIAGWAPK	1.719	0.000102537	1.871	3.7389e-05	1.089	0.106383	0.633	0.664	0.664	1.195	1.082	1.094	1.238	1.27	1.162
W5AC28	293	Probable glutathione S-transferase DHAR1, cytosolic OS=Oryza sativa subsp. japonica GN=DHAR1 PE=1 SV=1	83.948	ESFVK(1)TK	1.388	0.056164	1.512	0.0157639	1.089	0.3976	0.64	0.789	0.878	1.176	0.902	1.125	1.233	1.198	1.057
W5ACP2	88		151.99	STVDGTCGGPCK(1)K	0.77	0.049098	0.681	0.0168796	0.884	0.07434	1.032	1.257	1.383	0.929	0.997	0.902	0.784	0.813	0.903
W5ACP2	68		72.34	VVTPSPHK(1)TFR	1.877	0.0022216	2.014	0.00176049	1.073	0.30126	0.545	0.717	0.578	1.126	1.093	1.235	1.147	1.217	1.341
W5ACP2	76		106.38	CADMK(1)STVDGTCGGPCK	0.864	0.158722	0.995	0.97026	1.152	0.154717	0.911	1.038	1.199	0.875	0.923	0.921	0.96	1.208	0.965
W5ACP2	54		140.48	SFSGVDVCDDAHPQCPK(1)GCSACR	0.875	0.121637	0.813	0.052605	0.929	0.26886	1.033	1.067	1.248	1.031	0.92	0.978	0.823	0.956	0.943
W5AFS8	172	Aldose reductase OS=Hordeum vulgare PE=1 SV=1	127.2	DIGICNYTVTK(1)LDR	3.714	0.00023676	3.201	0.00033632	0.862	0.066537	0.311	0.42	0.406	1.285	1.448	1.49	1.307	1.17	1.163
W5AFS8	199	Aldose reductase OS=Hordeum vulgare PE=1 SV=1	90.614	NDK(1)IFEACK	2.932	0.00025672	2.831	0.00036204	0.966	0.51476	0.374	0.465	0.492	1.335	1.338	1.229	1.209	1.363	1.196
W5AFS8	196	Aldose reductase OS=Hordeum vulgare PE=1 SV=1	101.05	ITPAVCQMEMHPGWK(1)NDK	2.346	1.81217e-05	2.423	2.2822e-05	1.033	0.52544	0.511	0.509	0.54	1.285	1.163	1.212	1.266	1.334	1.18
W5AFW9	62	Actin-7 OS=Oryza sativa subsp. indica GN=ACT7 PE=3 SV=1	96.464	DAYVGDEAQAK(1)R	3.666	6.1925e-05	3.698	9.9501e-05	1.009	0.92984	0.398	0.353	0.325	1.206	1.326	1.413	1.479	1.206	1.294
W5AFX0	101	Ran-binding protein 1 homolog c OS=Arabidopsis thaliana GN=RANBP1C PE=2 SV=1	51.03	FK(1)DLVDEIAESLAK	7.783	0.026298	6.369	0.0055797	0.818	0.036104	0.283	0.088	0.223	1.61	1.565	1.448	1.129	1.282	1.372
W5ALK8	46	Defensin	133.23	FK(1)GPCFSDSNCATVCR	0.921	0.3651	0.854	0.104358	0.927	0.112795	0.935	1.16	1.147	0.954	0.977	1.056	0.956	0.89	0.924
W5ALP3	42	Defensin Tm-AMP-D1.2 OS=Triticum monococcum PE=1 SV=1	67.385	TCQSQSHK(1)FK	1.211	0.113978	1.241	0.099435	1.024	0.6112	0.71	0.922	0.975	1.029	1.092	1.037	1.156	1.061	1.018
W5ALP3	44	Defensin Tm-AMP-D1.2 OS=Triticum monococcum PE=1 SV=1	179.14	FK(1)GACFSDTNCASVCR	0.869	0.31666	1.011	0.86196	1.163	0.03112	0.832	1.185	1.108	0.904	0.852	0.96	1.111	0.998	1.049
W5AQ78	33	Caleosin	93.909	EGK(1)SDYDTAGGVGHR	1.845	0.04434	1.991	0.023016	1.079	0.60624	0.732	0.708	0.421	0.889	1.335	1.21	1.175	1.445	1.086
W5AQ78	49	Caleosin	149.44	GANK(1)TDGHGDAGSMVGDIR	1.089	0.31746	0.955	0.59344	0.877	0.073	0.861	1.051	1.045	1.029	1.16	1.03	0.899	1.011	0.913
W5AQ78	97	Caleosin	95.417	GDLEEHIPK(1)PYLAR	2.448	0.0065584	2.927	0.0031648	1.196	0.045465	0.587	0.331	0.494	1.126	1.266	1.064	1.301	1.473	1.359
W5AQ78	222	Caleosin	171.46	FMPVNFENIFSK(1)YAR	2.215	0.00051897	2.341	0.00039758	1.057	0.55326	0.541	0.494	0.585	1.062	1.224	1.303	1.421	1.186	1.186
W5AQ87	46	Glutaredoxin-C6 OS=Oryza sativa subsp. japonica GN=GRXC6 PE=1 SV=2	122.7	SYCPFCVQVK(1)K	1.685	0.033882	2.273	0.0064844	1.348	0.079345	0.468	0.597	0.75	0.833	1.083	1.143	1.543	1.419	1.163
W5AQ87	91	Glutaredoxin-C6 OS=Oryza sativa subsp. japonica GN=GRXC6 PE=1 SV=2	121.25	TVPNVFINGK(1)HIGGCDDTIALNK	1.482	0.072782	1.74	0.023282	1.174	0.106655	0.695	0.528	0.908	0.96	1.199	1	1.155	1.23	1.324
W5ARV3	453	ATP-dependent 6-phosphofructokinase	98.943	NPVDVNDHK(1)WAWVR	1.997	0.00171805	2.097	0.00093977	1.05	0.4109	0.5	0.616	0.651	1.122	1.289	1.117	1.303	1.218	1.184
W5ARV3	167	ATP-dependent 6-phosphofructokinase	108.72	LDPASVDDWHK(1)K	1.701	0.0014381	1.977	0.00062185	1.163	0.0083009	0.587	0.61	0.727	1.058	1.087	1.127	1.233	1.332	1.239
W5ASF3	84	60S ribosomal protein L12-1 OS=Arabidopsis thaliana GN=RPL12A PE=2 SV=2	87.519	VSVVPSAAALVIK(1)SLK
W5AUP2	250		58.981	LLK(1)HIIR
W5AUU5	123	Histone H3	81.908	RVTIMPK(1)DIQLAR	1.991	0.00070411	2.42	0.00076379	1.216	0.046144	0.485	0.558	0.62	1.076	1.145	1.09	1.386	1.46	1.179
W5AUU5	28	Histone H3	104.59	K(1)SAPTTGGVK(1)K(1)PHR	7.442	4.1109e-05	9.415	2.3707e-05	1.265	0.0057027	0.138	0.194	0.172	1.194	1.324	1.233	1.681	1.539	1.525
W5AUU5	57	Histone H3	108.56	YQK(1)STELLIR	4.164	3.1868e-06	4.716	0.00052204	1.133	0.0137434	0.286	0.323	0.302	1.191	1.3	1.302	1.433	1.444	1.419
W5AUU5	80	Histone H3	104.24	EIAQDFK(1)TDLR	9.096	0.034717	10.403	0.031542	1.144	0.049197	0.063	0.086	0.29	1.272	1.371	1.35	1.606	1.561	1.4
W5AUU5	15	Histone H3	70.942	K(1)STGGK(1)APR	3.317	0.00079987	4.337	0.00030417	1.307	0.0055962	0.315	0.289	0.436	1.242	1.144	1.064	1.568	1.481	1.461
W5AUU5	38	Histone H3	99.344	K(1)SAPTTGGVK(1)K(1)PHR	2.209	0.02268	2.151	0.028675	0.974	0.84702	0.362	0.585	0.732	1.292	1.4	1.017	0.986	1.162	1.464
W5AUU5	24	Histone H3	100.69	K(1)QLATK(1)AAR	3.202	2.1652e-05	3.049	3.9814e-05	0.952	0.146663	0.376	0.448	0.417	1.305	1.317	1.352	1.244	1.324	1.216
W5AUU5	37	Histone H3	126.19	SAPTTGGVK(1)K	3.972	0.000123994	4.959	7.5819e-05	1.248	0.0050793	0.25	0.332	0.324	1.148	1.188	1.263	1.571	1.498	1.424
W5AUU5	19	Histone H3	100.69	K(1)QLATK(1)AAR	3.202	2.1652e-05	3.049	3.9814e-05	0.952	0.146663	0.376	0.448	0.417	1.305	1.317	1.352	1.244	1.324	1.216
W5AUU5	10	Histone H3	70.942	K(1)STGGK(1)APR	3.317	0.00079987	4.337	0.00030417	1.307	0.0055962	0.315	0.289	0.436	1.242	1.144	1.064	1.568	1.481	1.461
W5AVN7	167		61.409	K(1)PVIAGDTLVMR	1.469	0.066497	1.596	0.068384	1.086	0.35724	0.562	0.773	0.878	0.956	1.027	1.269	1.142	1.207	1.184
W5B1E5	134	Superoxide dismutase [Cu-Zn]	103.83	GGHELSK(1)STGNAGAR	1.895	0.030704	1.519	0.115158	0.802	0.154805	0.605	0.491	0.943	1.464	1.255	1.145	0.891	1.265	0.941
W5B4W4	123	Probable V-type proton ATPase subunit H OS=Oryza sativa subsp. japonica GN=Os07g0549700 PE=2 SV=1	65.179	GNWFVQEK(1)SCK
W5B520	68		88.819	AK(1)HANEQR	2.427	0.075061	2.617	0.071802	1.078	0.99032	0.472	0.737	0.28	1.197	1.204	1.213	1.502	1.704	0.691
W5B6J6	130		176.29	GMSCTWDVTEAVDK(1)HYK	1.613	0.0031396	1.593	0.0035153	0.988	0.83868	0.629	0.728	0.783	1.068	1.16	1.224	1.181	1.182	1.047
W5B8D6	58	Caleosin	134.81	TDGHGDAGSK(1)IEDLR	1.884	0.035095	1.102	0.5979	0.585	0.032337	0.642	0.599	1.017	1.783	1.236	1.234	0.657	0.901	0.931
W5B8D6	96	Caleosin	63.185	GDLEEHVPK(1)PYLAR	1.836	0.0110842	2.215	0.0034955	1.206	0.068036	0.482	0.564	0.736	0.965	1.112	1.195	1.386	1.356	1.205
W5B8Z5	352	11-beta-hydroxysteroid dehydrogenase 1B OS=Arabidopsis thaliana GN=HSD1 PE=1 SV=1	82.831	VLEVTGAK(1)R	2.522	0.00069662	2.772	0.00033927	1.099	0.138479	0.408	0.471	0.551	1.259	1.094	1.253	1.342	1.363	1.259
W5B8Z7	18	HMG1/2-like protein OS=Vicia faba PE=2 SV=1	98.105	NK(1)TATGGVAK	1.504	0.00194455	1.73	0.0015831	1.15	0.183598	0.692	0.738	0.695	1.025	1.178	0.994	1.081	1.369	1.227
W5B9Q2	207	Prohibitin-3, mitochondrial OS=Arabidopsis thaliana GN=PHB3 PE=1 SV=1	69.815	FLVAK(1)AEQER	1.909	0.00122328	1.99	0.0062992	1.043	0.77928	0.527	0.689	0.621	1.163	1.137	1.206	1.303	1.372	0.981
W5B9Q2	202	Prohibitin-3, mitochondrial OS=Arabidopsis thaliana GN=PHB3 PE=1 SV=1	87.639	SK(1)FLVAK	1.424	0.030059	1.638	0.020583	1.15	0.20156	0.625	0.894	0.697	1.07	0.989	1.096	1.412	1.08	1.137
W5BE38	124	Oleosin	129.05	YLTGK(1)HPPGADQLDHAK	1.115	0.23568	0.99	0.9561	0.887	0.027305	0.818	1.031	1.05	1.114	1.045	1.074	0.96	1.004	0.905
W5BE38	147	Oleosin	81.625	DIK(1)DAAQTR	0.828	0.17566	0.743	0.077416	0.897	0.45886	1.153	1.156	1.192	1.153	0.906	0.84	0.848	1.011	0.742
W5BEM5	71	Defensin-like protein P322 OS=Solanum tuberosum PE=2 SV=1	71.451	CK(1)FHDFER	1.625	0.0078565	1.833	0.0037811	1.128	0.092057	0.591	0.627	0.801	1.157	1.103	1.021	1.286	1.136	1.278
W5BFB4	43	Histone H2B	87.184	RLPAGK(1)TASK	3.17	0.00028284	3.439	0.000180151	1.085	0.133059	0.338	0.384	0.461	1.246	1.333	1.171	1.417	1.316	1.335
W5BFB4	47	Histone H2B	77.42	LPAGK(1)TASK(1)EGGEK
W5BFB7	57	40S ribosomal protein S11 OS=Euphorbia esula GN=RPS11 PE=2 SV=1	132.79	EAIDGTYIDK(1)K	4.665	0.00027728	6.07	0.0049553	1.301	0.00046479	0.195	0.285	0.287	1.144	1.224	1.21	1.578	1.569	1.509
W5BFB7	37	40S ribosomal protein S11 OS=Euphorbia esula GN=RPS11 PE=2 SV=1	130.56	FWK(1)SVGLGFK	5.122	0.000122137	6.997	5.65e-05	1.366	0.0057005	0.202	0.207	0.277	1.083	1.272	1.159	1.68	1.624	1.496
W5BFB7	96	40S ribosomal protein S11 OS=Euphorbia esula GN=RPS11 PE=2 SV=1	51.346	NYLHFVK(1)K	10.383	0.0133006	13.208	0.0109814	1.272	0.0058414	0.173	0.067	0.126	1.182	1.296	1.322	1.609	1.693	1.532
W5BFB7	44	40S ribosomal protein S11 OS=Euphorbia esula GN=RPS11 PE=2 SV=1	83.182	SVGLGFK(1)TPR	7.913	1.63243e-05	10.652	3.1552e-06	1.346	0.0168764	0.165	0.158	0.137	1.134	1.351	1.155	1.543	1.553	1.804
W5BFB7	153	40S ribosomal protein S11 OS=Euphorbia esula GN=RPS11 PE=2 SV=1	99.283	VVPAGTTGGGK(1)K	3.578	0.00165767	4.513	0.00098142	1.261	0.0247	0.231	0.357	0.402	1.132	1.141	1.269	1.559	1.577	1.332
W5BFB7	20	40S ribosomal protein S11 OS=Euphorbia esula GN=RPS11 PE=2 SV=1	80.438	VFLSTK(1)K	2.194	0.00100456	2.908	0.00030301	1.325	0.0032408	0.448	0.447	0.58	1.142	1.072	1.022	1.513	1.416	1.36
W5BL01	6	Histone H4	55.196	GK(1)GAK(1)GLGK(1)GGAK	3.037	0.0028193	1.98	0.0174213	0.652	0.0167419	0.368	0.637	0.491	1.729	1.42	1.394	1.117	1.007	0.838
W5BL01	13	Histone H4	127.56	GLGK(1)GGAK(1)R	4.475	0.0002627	5.718	0.000157132	1.278	0.0027595	0.211	0.271	0.322	1.254	1.173	1.171	1.599	1.551	1.447
W5BL01	9	Histone H4	55.196	GK(1)GAK(1)GLGK(1)GGAK	3.037	0.0028193	1.98	0.0174213	0.652	0.0167419	0.368	0.637	0.491	1.729	1.42	1.394	1.117	1.007	0.838
W5BL01	17	Histone H4	93.098	GLGK(1)GGAK(1)R	5.101	0.0085959	7.022	0.0002226	1.377	0.00089679	0.193	0.19	0.303	1.212	1.141	1.146	1.634	1.671	1.512
W5BMY8	129		135.14	STGADSSSTLGNK(1)R	0.353	0.00029646	0.275	0.000101683	0.779	0.064418	1.684	1.837	2.009	0.657	0.727	0.567	0.451	0.501	0.568
W5BNS0	6	Histone H2A	100.88	GK(1)AIGAGAAK(1)K	2.662	0.00035541	2.252	0.00113965	0.846	0.064562	0.43	0.542	0.55	1.299	1.447	1.305	1.148	1.028	1.251
W5BNS0	14	Histone H2A	135.83	GK(1)AIGAGAAK(1)K	2.896	0.021623	3.344	0.00171889	1.155	0.024462	0.295	0.446	0.502	1.22	1.231	1.149	1.369	1.312	1.476
W5BNZ6	128	60S ribosomal protein L27a-3 OS=Arabidopsis thaliana GN=RPL27AC PE=2 SV=2	93.096	LISK(1)IAEK	3.339	0.000337	4.494	0.000103293	1.346	0.0049237	0.29	0.327	0.402	1.147	1.038	1.217	1.491	1.482	1.606
W5BNZ6	55	60S ribosomal protein L27a-3 OS=Arabidopsis thaliana GN=RPL27AC PE=2 SV=2	68.536	YHPGYFGK(1)VGMR	2.637	0.028381	3.051	0.0032816	1.157	0.137643	0.319	0.45	0.577	1.18	1.176	1.193	1.482	1.407	1.217
W5BPW4	186		72.096	ISFK(1)FGCAR	1.198	0.124396	1.655	0.00117595	1.382	0.022977	0.771	0.771	0.794	0.861	0.874	1.063	1.143	1.393	1.331
W5BSX7	93	40S ribosomal protein S10-1 OS=Oryza sativa subsp. japonica GN=RPS10-1 PE=2 SV=1	51.876	K(1)SARPPGRPLGSGPPGDRPR	3.365	0.026741	4.571	0.006118	1.358	0.32942	0.207	0.321	0.479	1.5	1.247	0.642	1.324	2.064	1.215
W5BV49	130		175.33	GMSCTWDVAEAVDK(1)HYK	1.629	0.0009192	1.646	0.0101233	1.01	0.6771	0.639	0.705	0.761	1.091	1.164	1.175	1.149	1.166	1.15
W5C0E2	316	Protein TIC 40, chloroplastic OS=Pisum sativum GN=TIC40 PE=1 SV=1	65.105	MVDHLK(1)NFDLSSPEVR	1.685	0.025224	2.039	0.0061006	1.21	0.082057	0.482	0.747	0.676	0.914	1.161	1.135	1.246	1.391	1.248
W5C1E9	96	60S ribosomal protein L35-2 OS=Arabidopsis thaliana GN=RPL35B PE=2 SV=1	57.347	LTK(1)HQLSLK	6.139	1.53657e-05	6.335	0.000139527	1.032	0.87622	0.228	0.196	0.244	1.33	1.405	1.366	1.119	1.512	1.601
W5C1E9	14	60S ribosomal protein L35-2 OS=Arabidopsis thaliana GN=RPL35B PE=2 SV=1	128.85	NK(1)ADLQGQLK	4.926	1.7139e-06	5.368	4.3901e-07	1.09	0.182857	0.268	0.267	0.262	1.423	1.265	1.238	1.396	1.517	1.365
W5C7Y2	363	Probable nucleolar protein 5-2 OS=Arabidopsis thaliana GN=NOP5-2 PE=1 SV=1	57.434	SLAAK(1)SALAIR	2.649	5.5374e-05	3.237	9.7087e-05	1.222	0.028802	0.47	0.44	0.397	1.158	1.191	1.113	1.543	1.416	1.272
W5C7Y2	78	Probable nucleolar protein 5-2 OS=Arabidopsis thaliana GN=NOP5-2 PE=1 SV=1	128.1	FLQK(1)HCDGETLAVADSK	2.971	0.00165856	3.862	0.00052124	1.3	0.033899	0.348	0.318	0.483	1.238	0.982	1.194	1.36	1.506	1.572
W5CAC3	84	Ubiquitin-conjugating enzyme E2 36 OS=Arabidopsis thaliana GN=UBC36 PE=1 SV=1	59.198	IYHPNIDK(1)LGR
W5CAC3	132	Ubiquitin-conjugating enzyme E2 36 OS=Arabidopsis thaliana GN=UBC36 PE=1 SV=1	99.927	HWK(1)SNEAEAVETAK	1.649	0.0089642	2.286	0.0043024	1.386	0.104721	0.54	0.622	0.662	0.938	0.892	1.177	1.271	1.747	1.151
W5CAC3	96	Ubiquitin-conjugating enzyme E2 36 OS=Arabidopsis thaliana GN=UBC36 PE=1 SV=1	64.121	DK(1)WSPALQIR	2.166	0.0153034	3.181	0.006839	1.469	2.1635e-05	0.395	0.471	0.552	1.055	1.005	1.011	1.525	1.501	1.485
W5CBA5	82	Protein BOBBER 1 OS=Arabidopsis thaliana GN=BOB1 PE=1 SV=1	82.645	FVVCEIK(1)K
W5CBY0	49		76.156	YNDK(1)YYQDAIASK	1.202	0.023255	1.371	0.0043825	1.141	0.0176835	0.762	0.885	0.872	0.989	0.987	1.051	1.205	1.098	1.151
W5CDW4	4	60S ribosomal protein L24 OS=Hordeum vulgare GN=RPL24 PE=2 SV=1	86.18	VLK(1)TELCR	10.679	0.00020068	11.637	0.00020489	1.09	0.38848	0.097	0.176	0.113	1.253	1.452	1.417	1.72	1.403	1.369
W5CDW4	71	60S ribosomal protein L24 OS=Hordeum vulgare GN=RPL24 PE=2 SV=1	79.148	DIHAEAAK(1)K	2.046	0.026495	2.22	0.017396	1.085	0.49226	0.438	0.816	0.455	1.007	1.353	1.136	1.303	1.394	1.097
W5CDW4	135	60S ribosomal protein L24 OS=Hordeum vulgare GN=RPL24 PE=2 SV=1	105.46	KAEVTK(1)SQK	3.427	0.00054087	3.68	0.00021861	1.074	0.38578	0.349	0.443	0.318	1.16	1.187	1.457	1.439	1.309	1.337
W5CME5	33	60S ribosomal protein L30 OS=Zea mays GN=RPL30 PE=3 SV=1	59.198	YTLGYK(1)TVLR
W5CN13	166	60S ribosomal protein L11 OS=Oryza sativa subsp. japonica GN=RPL11 PE=2 SV=1	100.93	YEGVILNK(1)SHAS	1.902	0.0120787	2.153	0.0072638	1.132	0.066418	0.455	0.764	0.561	1.184	1.115	1.087	1.353	1.303	1.176
W5CN13	148	60S ribosomal protein L11 OS=Oryza sativa subsp. japonica GN=RPL11 PE=2 SV=1	104.22	VTK(1)EDAMK	2.6	0.0016008	3.101	4.0165e-05	1.193	0.058357	0.47	0.415	0.458	1.16	1.177	1.155	1.509	1.35	1.306
W5CPX1	294	Uridine 5'-monophosphate synthase OS=Oryza sativa subsp. japonica GN=UMPS1 PE=2 SV=1	77.324	SIAEK(1)HNFLIFEDR	2.258	9.7693e-05	2.81	0.00022176	1.244	0.0411	0.462	0.538	0.483	1.131	1.156	1.062	1.418	1.532	1.217
W5CPX1	97	Uridine 5'-monophosphate synthase OS=Oryza sativa subsp. japonica GN=UMPS1 PE=2 SV=1	47.228	EVK(1)THGTAK	4.573	6.2502e-05	5.015	2.104e-05	1.097	0.158818	0.317	0.249	0.284	1.179	1.418	1.29	1.399	1.405	1.459
W5CQ97	170	Cysteine proteinase inhibitor	130.56	DAASHAVK(1)SIQQR	2.596	0.0196786	2.411	0.021682	0.929	0.71842	0.306	0.609	0.583	1.315	0.992	1.582	1.231	1.419	0.962
W5CQ97	191	Cysteine proteinase inhibitor	114.7	AK(1)AEVVEDFAK	1.764	0.0047174	2.238	0.00028391	1.269	0.076744	0.556	0.647	0.596	0.89	1.079	1.205	1.382	1.21	1.435
W5CQ97	143	Cysteine proteinase inhibitor	91.657	HTGDATSFTISDLGAK(1)R
W5CRU6	274	Mitochondrial outer membrane protein porin 3 OS=Oryza sativa subsp. japonica GN=VDAC3 PE=2 SV=1	85.676	VGLSLVLK(1)P	1.233	0.112717	1.442	0.0026388	1.17	0.174736	0.769	0.8	0.88	1.1	0.831	1.088	1.265	1.149	1.117
W5CRU6	11	Mitochondrial outer membrane protein porin 3 OS=Oryza sativa subsp. japonica GN=VDAC3 PE=2 SV=1	70.942	APGLYTDIGK(1)K	1.379	0.024521	1.563	0.0039761	1.133	0.11752	0.661	0.783	0.839	0.931	1.119	1.099	1.24	1.197	1.132
W5CRU6	26	Mitochondrial outer membrane protein porin 3 OS=Oryza sativa subsp. japonica GN=VDAC3 PE=2 SV=1	125.83	DYCTHQK(1)FTLTTCTPEGVAITAAGTR	1.194	0.36306	1.035	0.76756	0.867	0.4635	0.853	0.857	1.077	0.822	1.276	1.23	0.895	1.115	0.875
W5CRU6	263	Mitochondrial outer membrane protein porin 3 OS=Oryza sativa subsp. japonica GN=VDAC3 PE=2 SV=1	76.064	AIEK(1)STK	1.359	0.033337	1.566	0.0099631	1.152	0.056375	0.632	0.833	0.828	1.076	0.963	1.077	1.275	1.199	1.117
W5CT58	93		85.355	NAK(1)IDMFK	2.445	0.00115996	3.196	0.00038412	1.307	0.0057582	0.385	0.427	0.543	1.028	1.176	1.109	1.528	1.43	1.373
W5CUZ3	219	FVE	84.753	SETSPGASGSK(1)HSK	3.108	0.0065626	3.957	0.00143885	1.273	0.162617	0.507	0.31	0.299	1.163	0.879	1.426	1.486	1.605	1.325
W5CUZ3	222	FVE	76.1	HSK(1)TANEK	5.898	0.069516	6.376	0.024302	1.081	0.799	0.296	0.324	0.058	1.206	1.393	1.4	1.937	1.318	1.068
W5D191	40	Protein BUD31 homolog 1 OS=Oryza sativa subsp. japonica GN=Os01g0857700 PE=2 SV=1	117.86	EAENDTHDGK(1)R	2.312	0.00029784	3.769	3.7678e-05	1.63	0.00114172	0.38	0.436	0.455	0.986	0.899	1.053	1.652	1.481	1.657
W5D2A3	23	Probable mitochondrial import receptor subunit TOM20 OS=Oryza sativa subsp. japonica GN=TOM20 PE=2 SV=1	110.44	TAK(1)STYDENPLDADNLTR	1.951	0.0037645	2.025	0.0049202	1.038	0.66504	0.581	0.727	0.501	1.161	1.244	1.124	1.072	1.25	1.341
W5D2A3	20	Probable mitochondrial import receptor subunit TOM20 OS=Oryza sativa subsp. japonica GN=TOM20 PE=2 SV=1	102.4	LFFFDLACK(1)TAK	2.725	0.0171364	3.701	0.0100419	1.358	9.8944e-05	0.359	0.517	0.336	1.121	1.059	1.123	1.506	1.492	1.488
W5D2I6	79	Non-specific lipid-transfer protein	72.891	CLK(1)SVAGGLNPNK
W5D5Z6	202	Dehydrin Rab25 OS=Oryza sativa subsp. japonica GN=RAB25 PE=2 SV=2	71.08	AGHTVPAAGTGTHEK(1)K	1.934	0.0077574	1.435	0.030525	0.742	0.080697	0.685	0.589	0.786	1.473	1.441	1.07	1.012	1.091	0.853
W5DBH0	373	Methionine--tRNA ligase, cytoplasmic OS=Arabidopsis thaliana GN=At4g13780 PE=2 SV=1	47.971	QLDK(1)ITPHLR	1.71	0.0035008	2.229	0.0039995	1.304	0.076476	0.527	0.591	0.704	1.091	1.023	1.002	1.466	1.508	1.088
W5DEJ5	134	60S ribosomal protein L28-1 OS=Arabidopsis thaliana GN=RPL28A PE=1 SV=1	52.101	SLQVAK(1)SGVK
W5DEJ5	117	60S ribosomal protein L28-1 OS=Arabidopsis thaliana GN=RPL28A PE=1 SV=1	63.447	NQVSDNYYRPDLTK(1)PALAR	3.143	0.039359	4.509	0.003342	1.434	0.0020033	0.203	0.383	0.454	1.118	1.092	1.059	1.693	1.56	1.436
W5DIU6	4	Triosephosphate isomerase, cytosolic OS=Secale cereale PE=2 SV=3	149.82	K(1)FFVGGNWK	1.973	0.0095398	3.042	0.0156643	1.542	0.00054458	0.369	0.538	0.589	0.906	1.047	0.998	1.532	1.525	1.494
W5DIU6	70	Triosephosphate isomerase, cytosolic OS=Secale cereale PE=2 SV=3	97.823	LRPEIQVAAQNCWVK(1)K	1.995	0.00094248	2.435	0.00055678	1.221	0.030498	0.485	0.624	0.549	1.113	1.157	1.037	1.405	1.42	1.212
W5DIU6	194	Triosephosphate isomerase, cytosolic OS=Secale cereale PE=2 SV=3	98.573	DWLK(1)TNVSPEVAESTR	2.012	0.0080011	2.466	0.0027176	1.225	0.020918	0.451	0.488	0.704	1.075	1.209	1.022	1.336	1.414	1.301
W5DLP4	128	BAG family molecular chaperone regulator 7 OS=Arabidopsis thaliana GN=BAG7 PE=1 SV=1	61.165	K(1)FDLPEGGAIPNEK	2.579	0.0093443	2.477	0.00102476	0.961	0.50318	0.409	0.553	0.524	1.286	1.263	1.283	1.114	1.337	1.23
W5DSB4	22	60S ribosomal protein L28-1 OS=Arabidopsis thaliana GN=RPL28A PE=1 SV=1	91.076	NNCFLIK(1)QFGNSNAK	1.851	5.9098e-05	2.407	5.6432e-05	1.3	0.0083048	0.572	0.587	0.553	1.03	1.019	1.12	1.337	1.495	1.288
W5DSB4	103	60S ribosomal protein L28-1 OS=Arabidopsis thaliana GN=RPL28A PE=1 SV=1	134.66	SVK(1)NQVCDNYYRPDLTKPALAR	3.094	0.00119803	4.601	0.00025801	1.487	0.00096381	0.343	0.345	0.347	0.986	1.11	1.106	1.547	1.55	1.665
W5DSB4	134	60S ribosomal protein L28-1 OS=Arabidopsis thaliana GN=RPL28A PE=1 SV=1	122.39	SLQVSK(1)SGIK	3.418	0.00024472	4.537	8.3277e-05	1.328	0.0049175	0.319	0.291	0.395	1.115	1.077	1.243	1.6	1.469	1.491
W5DSB4	117	60S ribosomal protein L28-1 OS=Arabidopsis thaliana GN=RPL28A PE=1 SV=1	89.011	NQVCDNYYRPDLTK(1)PALAR	2.66	0.0038357	3.35	0.00155613	1.259	0.071142	0.312	0.491	0.481	1.221	0.978	1.216	1.595	1.294	1.412
W5DSB4	15	60S ribosomal protein L28-1 OS=Arabidopsis thaliana GN=RPL28A PE=1 SV=1	109.71	K(1)NNCFLIK	3.42	0.005763	5.094	7.9223e-05	1.49	0.00036187	0.268	0.308	0.37	1.107	1.056	1.072	1.711	1.571	1.537
W5DVG3	78	Chemocyanin OS=Lilium longiflorum PE=1 SV=1	89.859	GAHNVVAVNAAGYK(1)SCSAAR	1.199	0.40916	1.048	0.78586	0.874	0.50878	0.692	0.927	1.152	1.388	0.869	1.066	1.185	0.928	0.792
W5DYF8	536	Heat shock cognate 70 kDa protein OS=Petunia hybrida GN=HSP70 PE=2 SV=1	77.062	YK(1)SEDEQVR	5.162	0.00021683	4.735	0.00053699	0.917	0.41932	0.222	0.266	0.338	1.527	1.421	1.316	1.481	1.352	1.078
W5DYF8	338	Heat shock cognate 70 kDa protein OS=Petunia hybrida GN=HSP70 PE=2 SV=1	102.89	MDK(1)TQIHDIVLVGGSTR	3.026	0.00029926	3.856	6.019e-05	1.274	0.029918	0.333	0.39	0.419	1.033	1.13	1.293	1.556	1.471	1.376
W5DYH1	207	Small heat shock protein, chloroplastic OS=Triticum aestivum GN=HSP21 PE=2 SV=1	51.726	LALPDECDK(1)SQVR
W5DZU8	43	Histone H2B	65.105	LPAGK(1)K(1)TASK(1)EGGGEK	1.192	0.2712	1.174	0.24298	0.984	0.9408	0.789	0.964	0.921	0.847	1.082	1.259	1.023	1.23	0.885
W5DZU8	44	Histone H2B	65.105	LPAGK(1)K(1)TASK(1)EGGGEK	1.192	0.2712	1.174	0.24298	0.984	0.9408	0.789	0.964	0.921	0.847	1.082	1.259	1.023	1.23	0.885
W5DZU8	48	Histone H2B	65.105	LPAGK(1)K(1)TASK(1)EGGGEK	1.192	0.2712	1.174	0.24298	0.984	0.9408	0.789	0.964	0.921	0.847	1.082	1.259	1.023	1.23	0.885
W5E0J0	350	Heat shock 70 kDa protein 8 OS=Arabidopsis thaliana GN=HSP70-8 PE=1 SV=1	135.09	AEFEQVNQAIFEK(1)CER	1.982	0.00049815	2.278	0.00030183	1.15	0.056242	0.508	0.615	0.588	1.143	1.061	1.187	1.24	1.406	1.252
W5E0J0	166	Heat shock 70 kDa protein 8 OS=Arabidopsis thaliana GN=HSP70-8 PE=1 SV=1	99.283	ALVEMHLK(1)HPVR	3.8	0.0057038	6.381	0.00080253	1.679	0.046159	0.239	0.197	0.369	0.786	1.366	0.907	1.916	1.423	1.798
W5E0J0	576	Heat shock 70 kDa protein 8 OS=Arabidopsis thaliana GN=HSP70-8 PE=1 SV=1	53.756	LDLAVLPK(1)K	6.978	0.0170583	6.083	0.0197045	0.872	0.0068366	0.201	0.125	0.314	1.461	1.518	1.487	1.295	1.244	1.354
W5E5A8	35	LIM domain-containing protein WLIM2a OS=Arabidopsis thaliana GN=WLIN2A PE=1 SV=1	48.794	ACFK(1)CHHCK
W5E5R0	66	Defensin-like protein 1 OS=Arabidopsis thaliana GN=PDF2.3 PE=2 SV=1	94.363	TEGFPDGK(1)CR	1.758	0.0082572	1.477	0.0182955	0.84	0.2369	0.64	0.689	0.796	1.034	1.267	1.435	1.203	0.922	1.014
W5E5R0	58	Defensin-like protein 1 OS=Arabidopsis thaliana GN=PDF2.3 PE=2 SV=1	132.64	SNCANVCK(1)TEGFPDGK	1.924	0.00041851	2.126	0.00049977	1.105	0.174559	0.535	0.61	0.637	1.154	1.078	1.197	1.267	1.372	1.15
W5E8H6	21	Histone H2B	124.62	KPAAEVAEK(1)AEK	2.08	0.027278	2.249	0.0041775	1.081	0.34326	0.453	0.537	0.699	1.173	1.174	1.166	1.357	1.322	1.119
W5E8H6	24	Histone H2B	103.26	AEK(1)TLAGK(1)K	2.573	0.00081777	3.046	0.00047505	1.184	0.0085389	0.365	0.501	0.494	1.137	1.212	1.15	1.452	1.376	1.314
W5E8H6	41	Histone H2B	68.536	RLPASK(1)SAK	2.575	0.0089223	3.003	0.00035853	1.166	0.024403	0.399	0.431	0.538	1.208	1.161	1.154	1.466	1.369	1.273
W5E8H6	29	Histone H2B	102.4	AEK(1)TLAGK(1)K	2.432	0.0121197	2.853	0.0006645	1.173	0.033805	0.404	0.568	0.46	1.138	1.18	1.165	1.411	1.44	1.234
W5E8H6	12	Histone H2B	54.784	AEK(0.5)K(0.5)PAEK(1)K	4.464	0.00152386	5.263	0.0131787	1.179	0.021903	0.212	0.231	0.396	1.33	1.249	1.166	1.546	1.429	1.441
W5EAP3	155	Ribosomal protein	68.657	ATIK(1)FQLK	2.271	0.0013961	2.586	0.0108247	1.139	0.049678	0.455	0.462	0.62	1.157	1.106	1.227	1.333	1.316	1.325
W5EAP3	206	Ribosomal protein	79.744	CLYIK(1)STMGKPVR	2.703	0.00027594	3.1	0.000102731	1.147	0.117219	0.39	0.456	0.477	1.126	1.122	1.328	1.455	1.262	1.384
W5EAP3	151	Ribosomal protein	93.345	VNETK(1)ATIK	2.812	0.00022464	3.434	5.8423e-05	1.221	0.0179428	0.405	0.466	0.371	1.079	1.14	1.273	1.469	1.376	1.42
W5EAP3	129	Ribosomal protein	106.62	LLGPGLNK(1)AGK	1.67	0.0126189	1.993	0.0028592	1.193	0.065284	0.519	0.711	0.7	1.118	1.162	0.944	1.295	1.344	1.207
W5EAT3	47	Peptidyl-prolyl cis-trans isomerase	41.988	QLCTGEK(0.998)GLGASGK(0.002)PLHYK	1.76	0.054203	1.947	0.030302	1.106	0.53148	0.476	0.554	0.882	1.307	1.169	0.889	1.45	1.244	1.028
W5EBF3	292	Histone H2B.6 OS=Arabidopsis thaliana GN=H2B PE=1 SV=3	69.485	LVLPGELAK(1)HAISEGTK
W5EBF3	16	Histone H2B.6 OS=Arabidopsis thaliana GN=H2B PE=1 SV=3	113.69	VVSSVVK(1)TK
W5EBF3	9	Histone H2B.6 OS=Arabidopsis thaliana GN=H2B PE=1 SV=3	78.705	GSK(1)VVSSVVK	3.754	0.000198483	2.722	0.00065734	0.725	0.0098443	0.336	0.41	0.458	1.491	1.395	1.634	1.113	1.178	0.986
W5ECA4	142	Vicilin-like antimicrobial peptides 2-1 OS=Macadamia integrifolia GN=AMP2-1 PE=2 SV=1	192.85	HGEGEREEHGK(1)HEQGR	1.387	0.0083767	0.329	0.00046036	0.237	7.6522e-05	0.966	1.186	1.162	1.503	1.499	1.595	0.354	0.42	0.315
W5ECA4	185	Vicilin-like antimicrobial peptides 2-1 OS=Macadamia integrifolia GN=AMP2-1 PE=2 SV=1	60.062	SDHGFVK(1)ALRPFDEVSR	3.188	0.000144207	2.949	0.0035776	0.925	0.5779	0.459	0.437	0.365	1.264	1.46	1.296	1.468	1.367	0.884
W5ECA4	303	Vicilin-like antimicrobial peptides 2-1 OS=Macadamia integrifolia GN=AMP2-1 PE=2 SV=1	129.63	PLLASLSK(1)R	4.508	0.0040167	3.926	0.0001551	0.871	0.0050419	0.305	0.272	0.377	1.447	1.452	1.402	1.304	1.215	1.226
W5ECA4	295	Vicilin-like antimicrobial peptides 2-1 OS=Macadamia integrifolia GN=AMP2-1 PE=2 SV=1	147.17	FQYFSAK(1)PLLASLSK(1)R	7.249	2.4758e-05	6.292	2.4e-05	0.868	0.038876	0.175	0.211	0.233	1.376	1.528	1.583	1.339	1.303	1.253
W5ECA4	457	Vicilin-like antimicrobial peptides 2-1 OS=Macadamia integrifolia GN=AMP2-1 PE=2 SV=1	124.08	EHEHGK(1)GR	3.753	1.71178e-05	2.517	0.00012293	0.671	0.0024601	0.399	0.393	0.446	1.458	1.551	1.637	1.064	1.109	0.943
W5ECA4	548	Vicilin-like antimicrobial peptides 2-1 OS=Macadamia integrifolia GN=AMP2-1 PE=2 SV=1	103.9	NNVIGK(1)LDNPAQELTFGRPAR	1.847	0.00097571	1.923	0.0032161	1.041	0.69706	0.548	0.678	0.661	1.118	1.155	1.213	1.394	1.166	1.068
W5ECA4	380	Vicilin-like antimicrobial peptides 2-1 OS=Macadamia integrifolia GN=AMP2-1 PE=2 SV=1	72.898	DTFNLLEQRPK(1)IANR	3.672	0.000115633	3.502	7.5677e-05	0.954	0.66166	0.35	0.353	0.398	1.475	1.156	1.412	1.446	1.191	1.219
W5ECA4	311	Vicilin-like antimicrobial peptides 2-1 OS=Macadamia integrifolia GN=AMP2-1 PE=2 SV=1	101.3	AALK(1)TSDEQLDR	5.551	0.0105581	4.699	0.0129191	0.846	0.0112787	0.239	0.198	0.363	1.471	1.549	1.421	1.287	1.184	1.288
W5EFT2	203		40.067	AYVCK(1)AYK
W5EFT2	206		95.417	AYK(1)GYPLLEACR	1.157	0.25694	1.338	0.058058	1.156	0.164682	0.718	0.855	1.002	1.012	0.88	1.088	1.263	1.153	1.03
W5EI90	204	Ricin B-like lectin R40C1 OS=Oryza sativa subsp. japonica GN=R40C1 PE=1 SV=1	101.53	IFCK(1)ADDGFSATVR	1.168	0.059762	1.291	0.013084	1.106	0.025579	0.773	0.897	0.932	0.989	0.995	1.054	1.144	1.142	1.074
W5EI90	234	Ricin B-like lectin R40C1 OS=Oryza sativa subsp. japonica GN=R40C1 PE=1 SV=1	116.19	DEYQHWFK(1)DMR	1.211	0.0042811	1.379	0.00032341	1.138	0.0043993	0.795	0.869	0.843	0.989	0.995	1.053	1.175	1.143	1.138
W5EI90	64	Ricin B-like lectin R40C1 OS=Oryza sativa subsp. japonica GN=R40C1 PE=1 SV=1	91.313	DEHQHWFK(1)DMR	1.204	0.79328	1.328	0.27156	1.104	0.60812	0.553	0.991	1.004	1.751	0.669	0.647	1.364	1.156	0.865
W5EI90	263	Ricin B-like lectin R40C1 OS=Oryza sativa subsp. japonica GN=R40C1 PE=1 SV=1	107.98	VTGEAIK(1)HSQGEGHPVK	1.504	0.0073558	1.727	0.0023005	1.148	0.051736	0.634	0.683	0.81	0.992	1.076	1.131	1.296	1.221	1.156
W5EI90	93	Ricin B-like lectin R40C1 OS=Oryza sativa subsp. japonica GN=R40C1 PE=1 SV=1	148.44	ATGLAVK(1)HSLGQSHPVK	1.354	0.098097	1.379	0.091677	1.019	0.83074	0.599	0.859	0.953	1.087	0.998	1.179	1.055	1.241	1.029
W5EI90	34	Ricin B-like lectin R40C1 OS=Oryza sativa subsp. japonica GN=R40C1 PE=1 SV=1	210.37	IFCK(1)ADEGYCLSVR	1.163	0.058457	1.392	0.0041158	1.197	0.00082012	0.753	0.897	0.882	0.999	0.998	0.947	1.162	1.166	1.196
W5EI90	318	Ricin B-like lectin R40C1 OS=Oryza sativa subsp. japonica GN=R40C1 PE=1 SV=1	113.63	MVNNIYLNFDALHGDK(1)EHGGVR	1.785	0.0059561	1.961	0.003481	1.099	0.140762	0.575	0.552	0.769	1.163	1.048	1.173	1.269	1.298	1.152
W5EI90	86	Ricin B-like lectin R40C1 OS=Oryza sativa subsp. japonica GN=R40C1 PE=1 SV=1	108.71	DEEGNPAFAIVNK(1)ATGLAVK	1.73	0.039322	2.172	0.0435	1.255	0.044123	0.429	0.637	0.77	1.172	0.904	1.1	1.308	1.3	1.379
W5EJD1	14	Mitochondrial outer membrane protein porin 5 OS=Oryza sativa subsp. japonica GN=VDAC5 PE=2 SV=1	93.345	GPGLFTDIGK(1)K	1.09	0.2951	1.177	0.09184	1.08	0.29958	0.829	1.014	0.911	1.077	1.002	0.924	1.155	1.1	0.987
W5ELW0	90	U2 small nuclear ribonucleoprotein B'' OS=Oryza sativa subsp. indica GN=OsI_11177 PE=3 SV=1	93.096	TK(1)SDCFAK	2.015	0.020977	2.586	0.00089646	1.283	0.00160409	0.433	0.611	0.563	1.055	1.082	1.101	1.457	1.386	1.312
W5EM63	22		143.93	DVPK(1)SAAFYADAFGYSVR	1.651	0.0060152	1.756	0.0021201	1.064	0.40918	0.594	0.685	0.763	1.001	1.233	1.137	1.273	1.182	1.131
W5EM63	75		91.616	ETDALTGEVQLPK(1)SPR	1.375	0.049243	1.343	0.033219	0.977	0.80896	0.667	0.859	0.895	0.961	1.19	1.177	1.052	1.135	1.065
W5EMA7	33	Proteasome subunit alpha type	80.387	AVK(1)SAGVTSIGVR	2.307	8.3732e-05	2.694	1.82346e-05	1.168	0.029303	0.508	0.469	0.523	1.124	1.09	1.246	1.336	1.408	1.297
W5EMA7	54	Proteasome subunit alpha type	73.927	GKDSVCVVTQK(1)K	2.87	0.00030168	4.123	8.1158e-05	1.436	0.00053613	0.315	0.396	0.415	1.034	1.055	1.143	1.56	1.493	1.589
W5EME0	81	Eukaryotic translation initiation factor NCBP OS=Triticum aestivum GN=NCBP PE=2 SV=1	91.961	SQSYEDNIK(1)K	2.546	0.004964	3.233	0.002017	1.27	0.049264	0.316	0.511	0.501	1.147	0.993	1.241	1.556	1.285	1.452
W5EMS9	206	Eukaryotic translation initiation factor 3 subunit K	68.536	NEFNHPELK(1)K	1.904	0.0021183	2.65	0.00061713	1.392	0.0197415	0.465	0.569	0.587	0.93	1.031	1.125	1.612	1.408	1.275
W5EPT9	46	Mitochondrial ATPase inhibitor	82.417	AAENVYIK(1)K	1.014	0.88856	0.887	0.4582	0.875	0.26752	1.043	0.823	1.236	0.891	1.096	1.158	0.87	1.036	0.847
W5ERI9	122	Non-specific lipid-transfer protein	108.75	CGVNIPYAISQGTDCSK(1)VR	1.583	0.068563	1.522	0.084635	0.961	0.7681	0.504	0.814	0.874	1.051	1.368	1.052	0.943	1.27	1.124
W5ERI9	78	Non-specific lipid-transfer protein	74.464	K(1)TTCTCLK	1.154	0.29576	1.286	0.059495	1.115	0.26124	0.758	0.825	1.033	1.15	0.993	0.876	1.052	1.194	1.119
W5ERN1	115	PHD finger protein ALFIN-LIKE 8 OS=Oryza sativa subsp. indica GN=OsI_35671 PE=3 SV=1	60.436	AEHIK(1)HYK	6.926	0.0182609	8.232	0.0045435	1.188	0.68778	0.224	0.232	0.101	1.216	1.378	1.264	1.692	2.007	0.886
W5EXE1	25		76.759	K(1)TVELLEELGLPK	3.198	0.00036213	3.655	4.0886e-05	1.143	0.184875	0.337	0.397	0.412	1.283	1.03	1.352	1.47	1.355	1.364
W5F1D7	248	PHD finger protein ING	72.096	GK(1)WFCPTCR	3.052	0.00038261	3.024	0.00043918	0.991	0.8373	0.345	0.459	0.468	1.363	1.261	1.258	1.213	1.267	1.367
W5F377	271	Polyadenylate-binding protein	90.379	GSGFVAFK(1)SADDASR	3.4	0.0124968	5.174	0.00043636	1.522	0.025524	0.277	0.258	0.405	1.081	1.071	1.044	1.829	1.455	1.58
W5F377	34	Polyadenylate-binding protein	86.944	SGTANIFIK(1)NLDK	3.71	3.3974e-06	4.634	4.1274e-05	1.249	0.062404	0.325	0.33	0.308	1.26	1.204	1.109	1.493	1.68	1.29
W5F377	118	Polyadenylate-binding protein	42.947	DNSPGNVK(1)FNNVYVK	1.876	0.052295	1.955	0.045756	1.042	0.71048	0.366	0.749	0.748	1.106	1.067	1.322	1.292	1.312	1.038
W5F7P6	262	Expansin-A7 OS=Oryza sativa subsp. japonica GN=EXPA7 PE=2 SV=1	51.726	FGQTFEGK(1)NFR	1.404	0.00036159	1.539	0.00014433	1.096	0.041203	0.732	0.788	0.762	1.109	1.029	1.067	1.193	1.2	1.12
W5F7Q9	68	18 kDa seed maturation protein OS=Glycine max GN=GMPM1 PE=2 SV=1	79.148	IHEAEAAK(1)R	1.411	0.0173991	1.34	0.026782	0.95	0.40134	0.685	0.816	0.898	1.21	1.05	1.125	1.109	1.11	0.996
W5F7Z2	228	Stem-specific protein TSJT1 OS=Nicotiana tabacum GN=TSJT1 PE=2 SV=1	104.94	GEVCGTTYAVDEQAK(1)K	1.264	0.058783	1.347	0.0038838	1.065	0.5245	0.806	0.839	0.847	1.144	0.879	1.128	1.181	1.017	1.158
W5F7Z2	177	Stem-specific protein TSJT1 OS=Nicotiana tabacum GN=TSJT1 PE=2 SV=1	69.345	NACGK(1)SFATFPK	1.963	0.006504	1.594	0.0085577	0.812	0.111975	0.553	0.758	0.664	1.53	1.222	1.125	1.088	0.975	1.086
W5F826	85	Proteasome subunit beta type	86.463	ELLYQHQHNK(1)R	1.925	3.1048e-06	1.859	0.00032216	0.966	0.53186	0.636	0.634	0.611	1.221	1.232	1.168	1.136	1.284	1.077
W5F9T2	23	Histone H2B	101.9	KPVEEEPAAEK(1)AEK	2.62	0.00020242	2.869	8.1982e-05	1.095	0.134601	0.418	0.515	0.454	1.146	1.317	1.171	1.388	1.285	1.306
W5F9T2	26	Histone H2B	70.942	AEK(1)APAGK(1)K	2.618	0.0048215	2.862	0.003396	1.094	0.2787	0.324	0.543	0.522	1.287	1.262	1.087	1.455	1.252	1.269
W5F9T2	44	Histone H2B	111.63	RLPAAGK(1)TSAK	2.208	0.000175971	2.223	0.000135226	1.007	0.76846	0.494	0.579	0.584	1.256	1.168	1.234	1.247	1.229	1.208
W5F9T2	31	Histone H2B	70.942	AEK(1)APAGK(1)K	2.618	0.0048215	2.862	0.003396	1.094	0.2787	0.324	0.543	0.522	1.287	1.262	1.087	1.455	1.252	1.269
W5FAI9	124	Defensin-like protein 1 OS=Sorghum bicolor PE=1 SV=2	105.52	WTAGYCK(1)FR	1.25	0.121282	1.261	0.114564	1.009	0.89404	0.681	0.89	0.993	1.01	1.153	1.041	1.173	1.034	1.025
W5FAI9	92	Defensin-like protein 1 OS=Sorghum bicolor PE=1 SV=2	89.468	ICTGK(1)SQHHSFPCISDK	1.529	0.024458	1.648	0.0099159	1.078	0.37378	0.59	0.725	0.84	1.1	0.971	1.223	1.197	1.258	1.096
W5FAI9	117	Defensin-like protein 1 OS=Sorghum bicolor PE=1 SV=2	125.67	TCLSEHGAK(1)WTAGYCK	1.326	0.173377	1.345	0.20504	1.014	0.80986	0.58	1.058	0.814	0.967	1.072	1.212	1.121	1.127	1.049
W5FAI9	108	Defensin-like protein 1 OS=Sorghum bicolor PE=1 SV=2	107.99	SCTK(1)TCLSEHGAK	1.294	0.1399	1.281	0.135202	0.99	0.92754	0.67	0.797	1.05	0.975	1.055	1.228	1.037	1.002	1.186
W5FBD5	72	40S ribosomal protein S15 OS=Oryza sativa subsp. japonica GN=RPS15 PE=2 SV=2	88.385	AK(1)SEAPAGEKPEQVR	4.197	0.0023609	6.523	0.00069808	1.554	0.020818	0.18	0.242	0.346	1.064	1.261	0.898	1.509	1.597	1.904
W5FEE5	335	Probable mediator of RNA polymerase II transcription subunit 37e OS=Arabidopsis thaliana GN=MED37E PE=1 SV=3	85.937	MDK(1)STIHDVVLVGGSTR	1.8	0.0073847	2.72	0.00193828	1.511	0.0141448	0.441	0.643	0.547	0.988	0.895	1.053	1.655	1.538	1.243
W5FET6	10	60S ribosomal protein L13a-4 OS=Arabidopsis thaliana GN=RPL13AD PE=2 SV=1	68.536	VSGSGVCAK(1)R	4.425	0.0039421	4.326	0.0049982	0.978	0.80518	0.242	0.474	0.207	1.315	1.508	1.261	1.599	1.216	1.178
W5FEU1	6	Ubiquitin-NEDD8-like protein RUB1 OS=Oryza sativa subsp. japonica GN=RUB1 PE=2 SV=2	127.87	MQIFVK(1)TLTGK	1.056	0.41538	1.429	0.0054001	1.353	0.0120765	0.781	0.853	0.949	0.91	0.911	0.906	1.301	1.23	1.159
W5FEU1	82	Ubiquitin-NEDD8-like protein RUB1 OS=Oryza sativa subsp. japonica GN=RUB1 PE=2 SV=2	85.676	VK(1)TLTGK	1.043	0.70776	1.284	0.053665	1.232	0.050382	0.753	0.951	1.001	0.939	0.831	1.05	1.087	1.231	1.156
W5FEU1	48	Ubiquitin-NEDD8-like protein RUB1 OS=Oryza sativa subsp. japonica GN=RUB1 PE=2 SV=2	117.93	LIFAGK(1)QLEDGR	1.237	0.098036	1.576	0.0172	1.274	0.084377	0.696	0.813	0.851	1.092	0.989	0.839	1.246	1.235	1.238
W5FEZ3	142	40S ribosomal protein S12	169.25	DYGEDSEGLHIVQEYVK(1)SH	1.998	0.0180553	2.494	0.029261	1.248	0.055597	0.392	0.686	0.561	1.147	0.919	1.209	1.403	1.34	1.344
W5FEZ3	57	40S ribosomal protein S12	91.481	AIEK(1)HAAQICVLAEDCDQPDYVK	2.036	0.0108558	2.775	0.00165762	1.363	0.033337	0.393	0.548	0.608	0.87	1.16	1.124	1.378	1.373	1.547
W5FEZ3	37	40S ribosomal protein S12	84.507	K(1)SSAHDGLVK	2.7	0.0023569	3.523	0.010135	1.305	0.0192813	0.359	0.528	0.359	1.015	1.07	1.279	1.492	1.421	1.477
W5FFT4	80	40S ribosomal protein S16 OS=Oryza sativa subsp. indica GN=RPS16A PE=2 SV=1	84.734	GGGK(1)TSQIYAIR	2.715	0.022724	3.224	0.00164491	1.187	0.0081621	0.31	0.503	0.484	1.2	1.194	1.127	1.446	1.419	1.316
W5FIY5	425	T-complex protein 1 subunit beta OS=Arabidopsis thaliana GN=CCT2 PE=1 SV=1	41.48	K(1)SHAIDAFSR
W5FJU7	48	Dehydrin Rab15 OS=Triticum aestivum GN=RAB15 PE=2 SV=1	64.918	GEHK(1)TGGILHR	1.434	0.0028205	2.514	0.000117171	1.753	0.00055503	0.586	0.659	0.574	0.813	0.914	0.881	1.66	1.447	1.466
W5FKA5	194		69.721	DFLMMSSGK(1)R	2.5	0.0030966	2.79	5.9896e-05	1.116	0.020964	0.483	0.433	0.515	1.178	1.19	1.21	1.382	1.258	1.352
W5FN32	149	Thaumatin-like protein OS=Actinidia deliciosa GN=tlp PE=1 SV=2	82.85	CSTDITK(1)ECLK	0.622	0.0036373	0.557	0.0002447	0.896	0.27498	1.313	1.377	1.44	0.804	0.986	0.779	0.745	0.828	0.729
W5FN32	190	Thaumatin-like protein OS=Actinidia deliciosa GN=tlp PE=1 SV=2	116.06	GQFEHNCPPTNYSK(1)FFK	0.792	0.058704	0.778	0.061441	0.983	0.7586	0.985	1.253	1.264	0.962	0.939	0.872	0.904	0.989	0.832
W5FN32	51	Thaumatin-like protein OS=Actinidia deliciosa GN=tlp PE=1 SV=2	128.38	LDPGK(1)SWQLNMPAGTAGAR	1.537	0.0023231	1.495	0.0057411	0.972	0.6601	0.711	0.697	0.824	1.068	1.186	1.177	1.166	1.172	0.998
W5FN32	167	Thaumatin-like protein OS=Actinidia deliciosa GN=tlp PE=1 SV=2	137.9	ELQVPGGCASACGK(1)FGGDTYCCR	0.981	0.8667	1.147	0.19388	1.169	0.194097	0.862	1.118	0.898	0.884	1.124	0.814	1.037	1.072	1.191
W5FNX7	73	Mitochondrial import inner membrane translocase subunit Tim9 OS=Oryza sativa subsp. japonica GN=TIM9 PE=3 SV=2	69.176	FLK(1)HSMR	2.39	0.054675	2.186	0.046799	0.915	0.80744	0.308	0.682	0.624	1.532	1.52	0.805	0.887	1.2	1.442
W5FNX7	58	Mitochondrial import inner membrane translocase subunit Tim9 OS=Oryza sativa subsp. japonica GN=TIM9 PE=3 SV=2	58.098	TLDK(1)QEESCVR	1.529	0.132883	1.489	0.062398	0.973	0.97802	0.643	0.639	0.958	0.787	1.395	1.244	0.989	1.037	1.309
W5FQA8	172	U2 small nuclear ribonucleoprotein A' OS=Arabidopsis thaliana GN=At1g09760 PE=2 SV=2	70.056	EAEEAAK(1)K	4.764	0.00094165	5.987	0.00058249	1.257	0.0185154	0.27	0.32	0.176	1.19	1.152	1.307	1.669	1.48	1.437
W5FRA4	86	Transmembrane emp24 domain-containing protein p24beta3 OS=Arabidopsis thaliana GN=At3g22845 PE=2 SV=1	70.942	GK(1)SGDKFDFK	2.163	0.0009353	2.914	0.00048182	1.347	0.0097181	0.414	0.524	0.543	1.119	1.057	1.028	1.276	1.506	1.533
W5FRX6	173	Isoform 2 of Mediator of RNA polymerase II transcription subunit 10b OS=Arabidopsis thaliana GN=MED10B	74.533	ATSAAESK(1)R	2.142	0.0086353	1.526	0.107699	0.713	0.096576	0.476	0.76	0.692	1.292	1.249	1.588	1.241	0.952	0.75
W5FSB3	243	Enolase 1, chloroplastic OS=Arabidopsis thaliana GN=ENO1 PE=1 SV=1	88.495	IVEAIDK(1)K	2.829	0.0026583	3.733	0.00088305	1.319	0.0180986	0.295	0.41	0.485	1.005	1.113	1.249	1.581	1.464	1.397
W5FSM8	27	60S ribosomal protein L17-1 OS=Hordeum vulgare PE=2 SV=1	58.286	VHFK(1)NTR					0.614	0.20726				1.404		1.074		0.941	0.581
W5FSM8	90	60S ribosomal protein L17-1 OS=Hordeum vulgare PE=2 SV=1	101.53	SAK(1)FVLDLLK	5.512	0.00095928	6.703	0.0099821	1.216	0.021839	0.149	0.259	0.273	1.193	1.184	1.377	1.556	1.556	1.453
W5FSM8	13	60S ribosomal protein L17-1 OS=Hordeum vulgare PE=2 SV=1	91.812	YSTDPANPTK(1)SAK	3.712	0.00388	3.844	0.024143	1.036	0.5943	0.232	0.326	0.494	1.161	1.337	1.407	1.355	1.413	1.276
W5FTZ6	113	CDGSH iron-sulfur domain-containing protein NEET OS=Arabidopsis thaliana GN=NEET PE=1 SV=1	57.434	ATGDNVGPLLVK(1)K	1.053	0.52696	1.137	0.28558	1.08	0.4899	0.887	1.055	0.879	1.076	0.912	0.982	1.248	0.951	1.009
W5FU79	95	Universal stress protein A-like protein OS=Arabidopsis thaliana GN=At3g01520 PE=1 SV=2	73.196	K(1)THEENSR	2.336	0.078099	1.855	0.143261	0.794	0.34458	0.321	0.797	0.616	1.372	1.278	1.401	1.134	1.417	0.666
W5FUV4	27	Zinc finger CCCH domain-containing protein 59 OS=Oryza sativa subsp. japonica GN=Os09g0364000 PE=2 SV=1	83.614	LHQLFK(1)R	4.068	0.02514	4.249	0.06456	1.045	0.66596	0.15	0.625	0.191	1.634	1.203	1.093	1.296	1.424	1.385
W5FV77	29	40S ribosomal protein S23 OS=Fragaria ananassa GN=RPS23 PE=2 SV=1	82.417	K(1)SHLGNEWK	5.517	0.070821	7.678	0.0547	1.392	0.0080228	0.08	0.084	0.47	1.203	1.106	1.189	1.805	1.603	1.46
W5FW59	41	Mitochondrial import inner membrane translocase subunit TIM10 OS=Arabidopsis thaliana GN=TIM10 PE=1 SV=1	102.87	LTHVCFEK(1)CIEK	1.893	0.027162	2.217	0.0046825	1.171	0.26186	0.492	0.511	0.758	0.969	0.954	1.411	1.209	1.362	1.334
W5FWW5	454	Alanine aminotransferase 2, mitochondrial OS=Arabidopsis thaliana GN=ALAAT2 PE=1 SV=1	46.352	NK(1)ATGTWHIR
W5FX02	73	Peptidyl-prolyl cis-trans isomerase	72.607	K(1)SAIPQGYK	1.098	0.2261	1.503	0.0084388	1.37	0.0158396	0.797	0.781	0.921	0.879	0.874	0.99	1.343	1.321	1.093
W5FX66	272	Methylenetetrahydrofolate reductase	72.29	AYGIHLGTEMCK(1)K	2.793	1.4665e-06	3.378	0.00030202	1.21	0.21922	0.409	0.409	0.437	1.171	1.199	1.135	1.238	1.708	1.294
W5FZ62	158	Serpin-Z1B OS=Triticum aestivum PE=1 SV=1	75.911	IK(1)NILPSGSVDNTTK
W5FZ62	126	Serpin-Z1B OS=Triticum aestivum PE=1 SV=1	115.69	YK(1)AETQSVDFQTK	1.167	0.20238	1.314	0.0182796	1.126	0.26024	0.78	0.862	0.944	0.849	1.063	1.106	1.035	1.162	1.2
W5G0E6	173	Proteasome subunit alpha type	61.235	QAAK(1)TEIEK	3.111	0.0002236	3.722	0.000140424	1.197	0.028863	0.329	0.381	0.439	1.123	1.268	1.183	1.382	1.542	1.353
W5G1S5	11	Outer envelope pore protein 16-2, chloroplastic OS=Arabidopsis thaliana GN=OEP162 PE=2 SV=1	62.287	TLK(1)DEVASMDR	1.926	0.000176298	2.056	0.000141707	1.068	0.123217	0.578	0.573	0.656	1.13	1.141	1.209	1.259	1.176	1.281
W5G1S5	87	Outer envelope pore protein 16-2, chloroplastic OS=Arabidopsis thaliana GN=OEP162 PE=2 SV=1	93.909	GDDGQK(1)SLDAVVK	1.2	0.26266	1.244	0.198119	1.037	0.72288	0.664	0.956	0.993	1.038	1.054	1.044	1.25	1.008	0.993
W5G1S5	73	Outer envelope pore protein 16-2, chloroplastic OS=Arabidopsis thaliana GN=OEP162 PE=2 SV=1	201.61	EAYFVAVEGMGGDSTGLDSTAK(1)R	1.17	0.0136985	1.429	0.025837	1.221	0.134281	0.873	0.808	0.82	0.963	0.934	1.03	1.336	0.973	1.264
W5G1S5	94	Outer envelope pore protein 16-2, chloroplastic OS=Arabidopsis thaliana GN=OEP162 PE=2 SV=1	129.54	SLDAVVK(1)SASK	1.207	0.177478	1.318	0.095842	1.092	0.196795	0.665	0.881	1.007	1.011	1.068	1.003	1.103	1.231	1.031
W5G2H3	67	Tubulin-specific chaperone A	68.371	MMVPDCHK(1)R
W5G4D7	27	Histone H2B	70.942	AEK(1)APAGK(1)K	2.796	0.00069743	3.283	0.00062116	1.174	0.075277	0.339	0.476	0.456	1.19	1.234	1.13	1.555	1.265	1.353
W5G4D7	45	Histone H2B	80.688	LPAAGK(1)SK	2.202	0.00039873	2.139	0.0021185	0.971	0.69436	0.486	0.596	0.603	1.239	1.195	1.277	1.278	1.311	1.015
W5G5Q1	93	Probable steroid-binding protein 3 OS=Arabidopsis thaliana GN=MP3 PE=1 SV=1	73.841	FQAK(1)YPVVAR	1.069	0.6744	1.074	0.631	1.005	0.8997	0.648	1.134	1.082	0.879	1.007	1.175	0.997	1.043	1.035
W5G6R7	324	GATA transcription factor 5 OS=Arabidopsis thaliana GN=GATA5 PE=2 SV=1	45.68	NK(1)K(1)SK(1)HK
W5G6R7	321	GATA transcription factor 5 OS=Arabidopsis thaliana GN=GATA5 PE=2 SV=1	45.68	NK(1)K(1)SK(1)HK
W5G6R7	322	GATA transcription factor 5 OS=Arabidopsis thaliana GN=GATA5 PE=2 SV=1	45.68	NK(1)K(1)SK(1)HK
W5G816	76		101.3	QQLAHAPNVWVDK(1)R	2.061	0.0022392	1.873	0.0044796	0.909	0.31734	0.512	0.618	0.694	1.164	1.202	1.394	1.198	1.22	0.998
W5G990	34	60S ribosomal protein L31 OS=Perilla frutescens GN=RPL31 PE=2 SV=1	86.794	LHGCTFK(1)K	3.03	0.00040329	4.397	0.000137127	1.451	0.00021942	0.315	0.322	0.431	1.101	1.098	1.037	1.599	1.599	1.498
W5G990	26	60S ribosomal protein L31 OS=Perilla frutescens GN=RPL31 PE=2 SV=1	113.93	EYTVNLHK(1)R	4.038	0.016178	5.704	0.0082221	1.413	0.043919	0.277	0.123	0.438	0.973	1.14	1.271	1.658	1.792	1.33
W5G990	65	60S ribosomal protein L31 OS=Perilla frutescens GN=RPL31 PE=2 SV=1	50.786	LNK(1)HIWSSGIR	5.381	0.067339	4.464	0.081243	0.83	0.0177427	0.082	0.246	0.502	1.465	1.449	1.552	1.306	1.267	1.132
W5GAC6	97	Annexin	64.64	DAELANEEAK(1)K	2.328	0.00093807	2.101	0.00028232	0.903	0.43102	0.538	0.571	0.549	1.287	1.079	1.493	1.254	1.199	1.03
W5GBS9	311		70.028	FSAFTGK(1)K	2.634	0.00028276	3.028	8.1119e-05	1.15	0.057599	0.394	0.477	0.48	1.302	1.104	1.152	1.333	1.421	1.337
W5GDR6	47	Histone deacetylase complex subunit SAP18 OS=Arabidopsis thaliana GN=At2g45640 PE=1 SV=1	64.275	VFTK(1)VGGHHLNEEFSER	1.887	0.033204	2.496	0.00182193	1.323	0.0023829	0.465	0.513	0.694	1.022	1.057	1.076	1.43	1.455	1.289
W5GE54	133	Histone H2A	64.711	INPVLLPK(1)K
W5GEJ3	241	NADP-dependent D-sorbitol-6-phosphate dehydrogenase OS=Malus domestica GN=S6PDH PE=2 SV=1	76.228	SLAEK(1)YGK	2.64	0.00031607	3.491	0.000123179	1.322	0.00196027	0.367	0.411	0.484	1.063	1.157	1.112	1.391	1.472	1.543
W5GEJ3	264	NADP-dependent D-sorbitol-6-phosphate dehydrogenase OS=Malus domestica GN=S6PDH PE=2 SV=1	76.073	NTVVIPK(1)TSK	2.151	0.00059931	2.517	0.00027792	1.17	0.0140647	0.457	0.548	0.583	1.202	1.119	1.095	1.4	1.301	1.296
W5GEJ3	199	NADP-dependent D-sorbitol-6-phosphate dehydrogenase OS=Malus domestica GN=S6PDH PE=2 SV=1	112.13	DSLVK(1)FCQK	2.466	0.00064022	3.336	0.0057951	1.353	7.9338e-05	0.396	0.401	0.526	1.054	1.12	1.089	1.468	1.46	1.486
W5GGJ0	102	NEDD8-conjugating enzyme Ubc12 OS=Arabidopsis thaliana GN=RCE1 PE=1 SV=1	68.016	DNPQK(1)FQR
W5GJ30	38	Histone H2B	56.404	RVPAGK(1)TAAK	3.054	0.020497	3.485	0.0022414	1.141	0.184459	0.288	0.396	0.51	1.181	1.213	1.252	1.502	1.477	1.182
W5GV92	281	T-complex protein 1 subunit zeta 1 OS=Arabidopsis thaliana GN=CCT6A PE=1 SV=1	91.853	IIELK(1)NK	5.691	1.97693e-05	6.563	0.00117653	1.153	0.020058	0.2	0.23	0.249	1.209	1.279	1.376	1.506	1.488	1.462
W5GV92	391	T-complex protein 1 subunit zeta 1 OS=Arabidopsis thaliana GN=CCT6A PE=1 SV=1	62.469	GPNDHTIAQIK(1)DAVR	3.518	0.033139	4.712	0.05438	1.339	0.108098	0.159	0.619	0.197	1.222	0.839	1.369	1.605	1.548	1.441
W5GV92	283	T-complex protein 1 subunit zeta 1 OS=Arabidopsis thaliana GN=CCT6A PE=1 SV=1	73.499	NK(1)VCAGTDK	3.032	0.0023589	3.461	0.00042496	1.141	0.40002	0.338	0.457	0.406	1.533	1.138	0.971	1.544	1.42	1.193
W5GV92	380	T-complex protein 1 subunit zeta 1 OS=Arabidopsis thaliana GN=CCT6A PE=1 SV=1	132.14	NPHSCTILIK(1)GPNDHTIAQIK	1.998	0.0073007	2.278	0.00135921	1.14	0.32648	0.537	0.504	0.665	1.308	0.912	1.188	1.458	1.198	1.23
W5GV92	290	T-complex protein 1 subunit zeta 1 OS=Arabidopsis thaliana GN=CCT6A PE=1 SV=1	143.98	VCAGTDK(1)NFVVINQK	3.206	0.00047691	4.128	0.00049881	1.287	0.073018	0.418	0.294	0.368	1.11	1.26	1.093	1.431	1.748	1.279
W5H1E3	205	Probable ATP synthase 24 kDa subunit, mitochondrial OS=Arabidopsis thaliana GN=At2g21870 PE=1 SV=1	95.531	AELTELK(1)K	2.803	0.000115096	3.568	5.653e-05	1.273	0.037719	0.426	0.375	0.42	1.201	1.202	1.02	1.501	1.56	1.295
W5H1Q1	468	Citrate synthase	105.65	SVTMEWLENHCK(1)K	2.094	0.00049556	2.311	4.4446e-05	1.103	0.196243	0.583	0.567	0.515	1.244	1.216	1.027	1.221	1.301	1.325
W5H1Q1	340	Citrate synthase	105.98	EYVWK(1)TLK	1.594	0.0040193	1.908	0.00108111	1.197	0.0097172	0.577	0.682	0.74	1.024	1.127	1.036	1.219	1.326	1.269
W5H1Q1	110	Citrate synthase	79.652	GLSIPECQK(1)VLPAAVK
W5H395	160	S-adenosylmethionine synthase	46.318	K(1)NATCPWLRPDGK	3.018	0.00062352	4.193	0.000157086	1.389	0.0061223	0.301	0.371	0.424	1.006	1.083	1.219	1.585	1.448	1.562
W5HEW7	42	Pyrophosphate--fructose 6-phosphate 1-phosphotransferase subunit beta OS=Ricinus communis GN=PFP-BETA PE=3 SV=1	106.57	DK(1)IETPEQFQQAEDTVNR	2.428	0.0158649	2.902	0.0068616	1.195	0.32416	0.376	0.383	0.663	1.079	1.44	0.933	1.461	1.555	1.11
W5HEW7	97	Pyrophosphate--fructose 6-phosphate 1-phosphotransferase subunit beta OS=Ricinus communis GN=PFP-BETA PE=3 SV=1	90.793	VIGCPK(1)TIDGDLK	3.114	0.00147673	5.023	0.00026463	1.613	0.0042775	0.266	0.307	0.412	1.112	0.882	1.073	1.531	1.659	1.758
W5HI83	123	ADP,ATP carrier protein 3, mitochondrial OS=Arabidopsis thaliana GN=AAC3 PE=1 SV=1	74.587	LSHPYK(1)SIGDCFTR	2.228	0.049099	2.404	0.03048	1.079	0.60658	0.414	0.337	0.847	0.907	1.22	1.434	1.482	1.227	1.133
W5HI83	371	ADP,ATP carrier protein 3, mitochondrial OS=Arabidopsis thaliana GN=AAC3 PE=1 SV=1	72.928	LQVVVFGK(1)K	2.873	0.000137908	2.878	0.0023821	1.002	0.94	0.484	0.405	0.444	1.149	1.364	1.317	1.268	1.295	1.274
W5HI83	342	ADP,ATP carrier protein 3, mitochondrial OS=Arabidopsis thaliana GN=AAC3 PE=1 SV=1	89.46	SLFK(1)GAGANILR	1.761	0.00110181	1.916	0.00040424	1.088	0.069423	0.595	0.611	0.719	1.057	1.173	1.159	1.231	1.252	1.205
W5HI83	114	ADP,ATP carrier protein 3, mitochondrial OS=Arabidopsis thaliana GN=AAC3 PE=1 SV=1	71.08	LLIQNQDEMIK(1)SGR	1.533	0.0035961	1.507	0.0095826	0.983	0.79036	0.665	0.736	0.827	1.2	1.137	1.078	0.986	1.188	1.184
W5HJL0	43	Isoflavone reductase homolog PCBER OS=Populus trichocarpa GN=PCBER PE=1 SV=1	79.469	EVGHVK(1)R	2.456	0.00129516	3.306	0.0031379	1.346	0.22364	0.386	0.463	0.482	1.256	0.927	1.086	1.824	1.55	1.026
W5HJL0	187	Isoflavone reductase homolog PCBER OS=Populus trichocarpa GN=PCBER PE=1 SV=1	41.347	VYLPEDELLK(1)K
W5HJT3	74	60S ribosomal protein L17-2 OS=Hordeum vulgare PE=2 SV=1	53.3	TAQVK(1)NHQPNGQGR	2.575	0.061475	2.103	0.151121	0.817	0.27454	0.96	0.375	0.25	1.083	1.747	1.252	1.116	1.164	1.054
W5HJT3	13	60S ribosomal protein L17-2 OS=Hordeum vulgare PE=2 SV=1	132.69	DPSNPTK(1)SAK	4.828	0.000142336	6.109	3.8783e-05	1.265	0.036759	0.213	0.255	0.286	1.281	1.311	1.048	1.55	1.609	1.447
W5HK94	76		87.352	AATDIHCVCDK(1)FTAPELAR	1.545	0.0025594	1.929	0.00044482	1.249	0.0029374	0.651	0.748	0.613	1.094	1.012	1.002	1.255	1.344	1.282
W5HLM1	63	60S ribosomal protein L34 OS=Nicotiana tabacum GN=RPL34 PE=2 SV=1	40.278	IQGIPHLRPTEYK(1)R	6.375	0.0019241	8.305	0.00073884	1.303	0.33208	0.179	0.252	0.143	1.307	0.808	1.544	1.216	2.078	1.473
W5HLM1	36	60S ribosomal protein L34 OS=Nicotiana tabacum GN=RPL34 PE=2 SV=1	133.13	LVYQYTK(1)K	4.212	4.117e-05	4.603	2.1135e-05	1.093	0.198743	0.273	0.312	0.332	1.406	1.2	1.256	1.471	1.437	1.313
W5HM06	53	Serrate RNA effector molecule OS=Arabidopsis thaliana GN=SE PE=1 SV=2	56.205	LFHAPEFVYK(1)HLR	3.491	0.0023584	3.411	0.0081438	0.977	0.85728	0.301	0.473	0.365	1.199	1.105	1.672	1.531	1.535	0.819
W5HNZ0	164	Reticulon-like protein	62.338	YQDK(1)VDHFAGK	2.742	0.0103427	3.06	0.0063847	1.116	0.25024	0.275	0.487	0.561	1.065	1.193	1.37	1.257	1.454	1.337
W5HNZ0	178	Reticulon-like protein	80.632	AHTEACK(1)HYEVLDQK	3.374	0.00029809	3.145	4.2738e-05	0.932	0.51838	0.418	0.356	0.423	1.22	1.231	1.588	1.311	1.245	1.208
W5HU35	104	60S ribosomal protein L32-1 OS=Arabidopsis thaliana GN=RPL32A PE=2 SV=2	59.709	TYCAEIAHNVSTK(1)K	2.411	2.3297e-05	2.578	6.4188e-05	1.069	0.33842	0.48	0.519	0.504	1.203	1.14	1.28	1.36	1.165	1.349
W5HU35	71	60S ribosomal protein L32-1 OS=Arabidopsis thaliana GN=RPL32A PE=2 SV=2	77.282	HYLPNK(1)FK	4.845	0.0001358	4.731	0.000177138	0.976	0.61874	0.282	0.337	0.232	1.407	1.395	1.321	1.375	1.418	1.233
W5HU35	62	60S ribosomal protein L32-1 OS=Arabidopsis thaliana GN=RPL32A PE=2 SV=2	84.508	GCTLMPNIGYGSDK(1)K	2.186	7.5193e-05	2.391	0.00040104	1.094	0.31958	0.521	0.514	0.579	1.237	1.131	1.161	1.308	1.428	1.123
W5HV90	52	Signal recognition particle 9 kDa protein	90.412	FK(1)TDQAQDAK	1.851	0.00040204	2.657	6.0147e-05	1.435	0.00150023	0.499	0.553	0.582	0.943	1.025	1.057	1.531	1.371	1.44
W5HV90	50	Signal recognition particle 9 kDa protein	99.5	VTDDRECLK(1)FK	1.717	0.00193647	2.54	0.00024171	1.479	0.00186069	0.523	0.543	0.646	1.02	0.908	1.012	1.507	1.5	1.341
W5HV90	41	Signal recognition particle 9 kDa protein	65.043	LVLK(1)VTDDRECLK
W5HW06	121	Pantothenate kinase 2 OS=Arabidopsis thaliana GN=PANK2 PE=1 SV=2	66.056	ELGFHDIFK(1)K	4.196	0.00061691	4.884	0.000179129	1.164	0.20166	0.273	0.254	0.366	1.323	1.399	1.025	1.474	1.343	1.544
W5HX73	24	60S ribosomal protein L36a OS=Arabidopsis thaliana GN=RPL36AA PE=3 SV=3	90.827	HTLHK(1)VTQYK	2.853	0.0033797	3.279	0.00191719	1.149	0.20644	0.494	0.302	0.466	1.034	1.285	1.281	1.544	1.326	1.268
W5HX73	97	60S ribosomal protein L36a OS=Arabidopsis thaliana GN=RPL36AA PE=3 SV=3	80.688	HFEIGGDK(1)K	2.774	0.0028952	3.303	0.0024625	1.191	0.149837	0.304	0.498	0.47	1.258	1.105	1.165	1.587	1.18	1.434
W5HX73	89	60S ribosomal protein L36a OS=Arabidopsis thaliana GN=RPL36AA PE=3 SV=3	58.172	CK(1)HFEIGGDK	2.566	0.111595	2.831	0.097959	1.103	0.136378	0.194	0.753	0.46	1.225	1.195	1.19	1.324	1.446	1.213
W5HXF2	189	Enoyl-[acyl-carrier-protein] reductase [NADH] 1, chloroplastic OS=Oryza sativa subsp. japonica GN=Os08g0327400 PE=2 SV=1	90.15	EAAELVK(1)K	2.262	0.00182178	2.402	0.0015152	1.062	0.2813	0.427	0.618	0.544	1.246	1.129	1.219	1.366	1.246	1.205
W5HXZ7	22	Histone H2B	123.29	AEK(1)TTAAK(1)K(1)TK	3.122	0.00079566	2.829	0.00105973	0.906	0.075118	0.338	0.446	0.511	1.269	1.355	1.419	1.276	1.218	1.169
W5HXZ7	21	Histone H2B	123.29	AEK(1)TTAAK(1)K(1)TK	2.98	0.0095555	3.146	0.00050208	1.056	0.168661	0.345	0.416	0.502	1.245	1.242	1.277	1.368	1.361	1.245
W5HXZ7	134	Histone H2B	83.206	AVTK(1)FTSA	3.042	0.070396	3.677	0.0151574	1.209	0.07908	0.484	0.18	0.502	1.277	1.174	1.096	1.313	1.351	1.623
W5HXZ7	16	Histone H2B	123.29	AEK(1)TTAAK(1)K(1)TK	2.94	0.0069565	3.197	0.00029988	1.088	0.119922	0.37	0.393	0.498	1.257	1.222	1.228	1.425	1.366	1.241
W5HXZ7	13	Histone H2B	62.466	KPVAEK(1)AEK	2.86	0.002102	3.742	0.00098328	1.308	0.059576	0.447	0.297	0.44	1.161	1.24	0.985	1.705	1.327	1.398
W5HZ15	31	Histone H2B	65.252	AEK(1)RPPK	2.866	0.00029569	3.445	0.00023906	1.202	0.070141	0.396	0.473	0.362	1.198	1.082	1.248	1.527	1.464	1.25
W5HZ15	20	Histone H2B	91.62	TPAAEK(1)TTAGK	3.142	0.0144421	3.738	0.040477	1.19	0.068765	0.213	0.579	0.35	1.294	1.05	1.244	1.335	1.478	1.456
W5HZC6	21	Copper transport protein ATX1 OS=Arabidopsis thaliana GN=ATX1 PE=1 SV=2	88.075	VGMSCEGCVGAVK(1)R	1.206	0.39672	1.676	0.053757	1.39	0.047944	0.558	0.669	1.091	1.055	1.002	0.739	1.364	1.343	1.179
W5I035	64	40S ribosomal protein S13-1 OS=Oryza sativa subsp. japonica GN=Os08g0117200 PE=3 SV=2	94.203	DQHGIPLVK(1)SVTGSK	3.817	0.000115629	4.747	9.768e-05	1.244	0.063541	0.3	0.282	0.359	1.104	1.173	1.315	1.682	1.45	1.335
W5I035	19	40S ribosomal protein S13-1 OS=Oryza sativa subsp. japonica GN=Os08g0117200 PE=3 SV=2	104.22	GISSSALPYK(1)R	4.366	0.0113246	4.27	0.044141	0.978	0.91888	0.148	0.327	0.459	1.087	1.442	1.549	1.314	1.252	1.422
W5I049	18	Histone H2A	50.659	AKPAASAK(1)SVSR	2.3	0.00138136	2.916	0.00042226	1.268	0.0099632	0.405	0.477	0.566	1.095	1.202	1.033	1.459	1.429	1.334
W5I049	129	Histone H2A	69.03	GK(1)GDIGSASQEF	2.675	0.0165616	2.977	0.00154449	1.113	0.191	0.344	0.522	0.487	1.213	1.166	1.24	1.479	1.359	1.19
W5I127	18		66.056	NLAVTEPHK(1)K
W5I127	29		96.113	K(1)PLFFYVNLAK	3.536	4.651e-06	4.203	1.2604e-06	1.189	0.0046423	0.353	0.32	0.357	1.282	1.17	1.19	1.469	1.448	1.412
W5I1R5	137	Protein DJ-1 homolog B OS=Arabidopsis thaliana GN=DJ1B PE=1 SV=1	77.662	ILENIVK(1)K
W5I2N4	100	SWR1 complex subunit 2 OS=Arabidopsis thaliana GN=SWC2 PE=1 SV=1	99.568	LFFPGK(1)TMK	4.588	0.00048127	4.593	0.00041544	1.001	0.98554	0.312	0.235	0.337	1.593	1.326	1.137	1.175	1.297	1.588
W5I329	137	40S ribosomal protein S18 OS=Arabidopsis thaliana GN=RPS18A PE=1 SV=1	71.066	GQHTK(1)TTGR	6.072	0.065358	8.288	0.0133399	1.365	0.034862	0.052	0.243	0.291	1.108	1.17	1.28	1.867	1.612	1.378
W5I329	46	40S ribosomal protein S18 OS=Arabidopsis thaliana GN=RPS18A PE=1 SV=1	86.898	FSNIVCK(1)K	2.232	0.0071361	2.769	0.021644	1.24	0.0147426	0.359	0.563	0.578	1.119	1.019	1.21	1.366	1.435	1.352
W5I329	144	40S ribosomal protein S18 OS=Arabidopsis thaliana GN=RPS18A PE=1 SV=1	79.659	GK(1)TVGVSK	3.857	1.6874e-06	4.967	5.7657e-05	1.288	0.095341	0.288	0.303	0.325	1.154	1.203	1.176	1.302	1.524	1.724
W5I329	54	40S ribosomal protein S18 OS=Arabidopsis thaliana GN=RPS18A PE=1 SV=1	63.073	KADIDMNK(1)R	3.4	0.0076357	3.94	0.006016	1.159	0.00112213	0.287	0.394	0.398	1.187	1.23	1.252	1.439	1.4	1.412
W5I329	47	40S ribosomal protein S18 OS=Arabidopsis thaliana GN=RPS18A PE=1 SV=1	45.368	K(1)ADIDMNK
W5I3E6	141	Aspartate aminotransferase	101.25	LFADFQK(1)R	2.462	0.00021945	3.171	1.9867e-06	1.288	0.054902	0.461	0.424	0.472	1.208	0.982	1.151	1.447	1.436	1.42
W5I3L0	9	60S ribosomal protein L30 OS=Zea mays GN=RPL30 PE=3 SV=1	61.344	K(1)STENINNK	3.311	0.0164994	5.296	0.00052105	1.6	0.0009799	0.242	0.283	0.412	1.013	1.073	1.016	1.728	1.743	1.491
W5I4R6	286		79.201	TK(1)LMAAAVR	2.75	0.0026185	3.428	0.0020365	1.247	0.081177	0.313	0.412	0.529	1.213	1.088	1.147	1.641	1.216	1.442
W5I5R9	403	T-complex protein 1 subunit alpha OS=Arabidopsis thaliana GN=CCT1 PE=1 SV=1	52.391	SLHDALCIVK(1)R
W5I7R8	162	Isoform 2 of La-related protein 6B OS=Arabidopsis thaliana GN=LARP6B	89.231	SLLGCLK(1)HGIGQGR	2.716	0.0117827	3.547	0.02806	1.306	0.030884	0.264	0.403	0.572	1.145	0.96	1.26	1.447	1.412	1.536

## Sheet: Protein Ratio
-2	1	-2.4	1	-2.8	1	-5.1	1	-5.7	1	-6.7	1	-4	1	-3.3	1	-3.9	1	-3.8	1	-2.2	1	-5.7	1
-1.9	1	-2.1	1	-2.4	1	-4.3	1	-4.5	1	-6	1	-3.2	1	-2.5	1	-3.8	1	-2.8	1	-2.1	1	-4.6	1
-1.7	1	-2	2	-2.2	3	-3.7	1	-3.8	1	-5	1	-2.2	2	-1.8	2	-2.6	1	-2	2	-1.9	2	-4.2	1
-1.6	1	-1.9	1	-2.1	1	-3.1	1	-3.2	1	-3.5	1	-2	1	-1.7	2	-2.4	1	-1.7	1	-1.8	2	-3	2
-1.4	2	-1.8	2	-2	2	-2.9	1	-3	1	-3.1	1	-1.8	1	-1.6	1	-2.3	1	-1.5	2	-1.7	1	-2.9	1
-1.3	4	-1.7	2	-1.9	1	-2.7	1	-2.7	1	-3	1	-1.7	1	-1.4	1	-2.2	2	-1.4	4	-1.5	2	-2.5	1
-1.2	1	-1.6	1	-1.8	2	-2.3	1	-2.5	1	-2.9	1	-1.6	2	-1.3	2	-1.8	2	-1.3	2	-1.4	4	-2.4	1
-1.1	4	-1.5	2	-1.6	2	-2.1	3	-2.2	4	-2.8	1	-1.4	1	-1.2	3	-1.6	2	-1.2	3	-1.3	3	-2.3	1
-1	1	-1.4	1	-1.5	2	-2	2	-2.1	1	-2.6	2	-1.3	1	-1.1	3	-1.5	3	-1.1	4	-1.2	1	-2.2	1
-0.9	1	-1.3	4	-1.4	1	-1.9	2	-2	3	-2.5	1	-1.2	3	-1	3	-1.4	4	-1	4	-1.1	3	-2.1	3
-0.8	4	-1.2	3	-1.3	4	-1.8	1	-1.8	4	-2.4	3	-1.1	4	-0.9	4	-1.3	3	-0.9	2	-1	5	-1.9	2
-0.7	3	-1.1	5	-1.2	5	-1.7	2	-1.7	3	-2.2	1	-1	4	-0.8	3	-1.2	1	-0.8	4	-0.9	1	-1.8	2
-0.6	3	-1	1	-1.1	2	-1.5	1	-1.6	2	-2.1	1	-0.9	2	-0.7	6	-1.1	5	-0.7	9	-0.8	3	-1.7	4
-0.5	3	-0.9	3	-1	5	-1.4	3	-1.5	3	-2	1	-0.8	7	-0.6	5	-1	4	-0.6	10	-0.7	3	-1.6	5
-0.4	3	-0.8	6	-0.9	1	-1.3	3	-1.4	2	-1.9	4	-0.7	11	-0.5	18	-0.9	6	-0.5	15	-0.6	4	-1.5	1
-0.3	8	-0.7	1	-0.8	2	-1.2	4	-1.3	1	-1.8	5	-0.6	13	-0.4	35	-0.8	8	-0.4	21	-0.5	6	-1.3	2
-0.2	6	-0.6	8	-0.7	6	-1.1	2	-1.2	3	-1.7	6	-0.5	27	-0.3	37	-0.7	20	-0.3	37	-0.4	6	-1.2	3
-0.1	10	-0.5	5	-0.6	4	-0.9	2	-1.1	3	-1.6	2	-0.4	24	-0.2	56	-0.6	11	-0.2	50	-0.3	7	-1.1	5
0	37	-0.4	12	-0.5	13	-0.8	4	-1	1	-1.5	3	-0.3	30	-0.1	61	-0.5	29	-0.1	81	-0.2	12	-1	2
0.1	27	-0.3	18	-0.4	8	-0.7	6	-0.9	5	-1.4	1	-0.2	43	0	272	-0.4	44	0	279	-0.1	25	-0.9	4
0.2	20	-0.2	15	-0.3	11	-0.6	3	-0.8	7	-1.2	4	-0.1	77	0.1	142	-0.3	45	0.1	197	0	29	-0.8	3
0.3	27	-0.1	15	-0.2	12	-0.5	3	-0.7	6	-1.1	3	0	232	0.2	178	-0.2	71	0.2	200	0.1	23	-0.7	4
0.4	34	0	47	-0.1	20	-0.4	6	-0.6	3	-1	3	0.1	150	0.3	145	-0.1	109	0.3	158	0.2	53	-0.6	7
0.5	40	0.1	33	0	61	-0.3	4	-0.5	4	-0.9	6	0.2	172	0.4	120	0	321	0.4	104	0.3	37	-0.5	3
0.6	37	0.2	38	0.1	30	-0.2	9	-0.4	6	-0.8	5	0.3	154	0.5	86	0.1	160	0.5	46	0.4	30	-0.4	6
0.7	39	0.3	30	0.2	31	-0.1	10	-0.3	6	-0.7	2	0.4	121	0.6	44	0.2	139	0.6	23	0.5	32	-0.3	3
0.8	54	0.4	31	0.3	46	0	25	-0.2	16	-0.6	6	0.5	78	0.7	27	0.3	114	0.7	17	0.6	49	-0.2	12
0.9	53	0.5	38	0.4	51	0.1	7	-0.1	10	-0.5	9	0.6	58	0.8	14	0.4	74	0.8	8	0.7	54	-0.1	17
1	60	0.6	47	0.5	46	0.2	16	0	34	-0.4	14	0.7	30	0.9	11	0.5	54	0.9	4	0.8	65	0	29
1.1	69	0.7	64	0.6	56	0.3	19	0.1	23	-0.3	13	0.8	14	1	4	0.6	16	1	4	0.9	67	0.1	17
1.2	75	0.8	61	0.7	61	0.4	24	0.2	27	-0.2	19	0.9	9	1.1	4	0.7	15	1.1	4	1	55	0.2	20
1.3	63	0.9	53	0.8	63	0.5	30	0.3	34	-0.1	14	1	8	1.2	1	0.8	8	1.3	1	1.1	75	0.3	35
1.4	58	1	61	0.9	54	0.6	32	0.4	23	0	49	1.1	4	1.3	2	0.9	11	1.7	1	1.2	66	0.4	39
1.5	53	1.1	83	1	71	0.7	44	0.5	30	0.1	27	1.2	2	1.4	1	1	2	3.1	1	1.3	74	0.5	37
1.6	66	1.2	64	1.1	76	0.8	41	0.6	47	0.2	30	1.3	3	1.5	1	1.1	2			1.4	68	0.6	44
1.7	52	1.3	68	1.2	76	0.9	38	0.7	37	0.3	33	1.4	2	1.6	2	1.2	1			1.5	69	0.7	30
1.8	52	1.4	58	1.3	72	1	29	0.8	42	0.4	40	1.6	2	2.8	1	1.4	1			1.6	64	0.8	44
1.9	49	1.5	44	1.4	46	1.1	51	0.9	45	0.5	43	1.7	1			1.8	1			1.7	41	0.9	48
2	50	1.6	58	1.5	57	1.2	38	1	49	0.6	46	3.5	1			3	1			1.8	48	1	51
2.1	27	1.7	50	1.6	37	1.3	57	1.1	56	0.7	57									1.9	38	1.1	62
2.2	28	1.8	36	1.7	36	1.4	49	1.2	59	0.8	51									2	31	1.2	62
2.3	30	1.9	43	1.8	43	1.5	81	1.3	70	0.9	51									2.1	27	1.3	58
2.4	19	2	36	1.9	26	1.6	75	1.4	65	1	57									2.2	22	1.4	64
2.5	23	2.1	25	2	26	1.7	61	1.5	73	1.1	52									2.3	16	1.5	69
2.6	14	2.2	27	2.1	23	1.8	63	1.6	50	1.2	78									2.4	22	1.6	75
2.7	13	2.3	19	2.2	17	1.9	62	1.7	69	1.3	73									2.5	11	1.7	58
2.8	13	2.4	12	2.3	13	2	48	1.8	42	1.4	53									2.6	9	1.8	60
2.9	9	2.5	8	2.4	11	2.1	41	1.9	43	1.5	58									2.7	5	1.9	41
3	3	2.6	8	2.5	7	2.2	33	2	40	1.6	52									2.8	4	2	37
3.1	3	2.7	6	2.6	6	2.3	38	2.1	47	1.7	50									2.9	8	2.1	40
3.2	4	2.8	5	2.7	6	2.4	27	2.2	22	1.8	34									3.1	2	2.2	30
3.3	1	2.9	1	2.8	5	2.5	19	2.3	35	1.9	37									3.2	2	2.3	35
3.4	2	3	4	2.9	2	2.6	19	2.4	15	2	29									3.3	2	2.4	16
3.5	3	3.1	4	3	3	2.7	25	2.5	26	2.1	26									3.4	1	2.5	24
3.6	6	3.2	3	3.1	4	2.8	28	2.6	22	2.2	27									3.9	2	2.6	16
3.7	2	3.3	3	3.2	1	2.9	15	2.7	12	2.3	19									4	1	2.7	11
3.8	1	3.5	3	3.3	1	3	18	2.8	4	2.4	18											2.8	12
3.9	1	3.6	1	3.4	2	3.1	8	2.9	12	2.5	9											2.9	9
4	1	3.7	1	3.5	2	3.2	10	3	8	2.6	5											3	6
4.1	1	3.8	1	3.6	4	3.3	4	3.1	3	2.7	4											3.1	2
4.3	1	3.9	1	3.7	2	3.4	1	3.2	2	2.8	11											3.2	2
4.4	1	4	1	4	1	3.5	1	3.3	6	2.9	3											3.3	1
4.8	1	4.1	3	4.3	1	3.6	4	3.5	2	3	3											3.4	3
		4.2	1	4.6	2	3.7	1	3.6	1	3.1	4											3.5	3
		4.6	1			3.8	6	3.7	1	3.2	2											3.7	2
						3.9	1	3.8	3	3.3	3											3.8	1
						4	4	3.9	1	3.5	3											4	2
						4.1	2	4	1	3.6	1											4.1	1
						4.2	1	4.1	3	3.7	4											4.3	1
						4.3	1	4.2	2	3.9	1
						4.4	2	4.5	1	4	1
						4.5	1	4.6	1	4.1	2
						4.6	1	4.7	2	4.2	1
						4.9	1			4.3	2
						5.1	1			4.5	1
