# Supplementary material for: Proteome and lysine acetylome analysis reveals insights into the molecular mechanism of seed germination in wheat
Source: Sci Rep. 2020 Aug 10;10:13454. doi: 10.1038/s41598-020-70230-8 (PMC7418024; doi:10.1038/s41598-020-70230-8)
Supplement: Supplementary file 6 — Supplementary Table S5. [file 41598_2020_70230_MOESM6_ESM.xlsx]

## Sheet: Site_quant
Protein description	Position	Modified sequence	12h/0h Ratio	24h/0h Ratio	24h/12h Ratio
Histone H1 OS=Triticum aestivum PE=2 SV=2	86	FIEDK(1)HK	5.494	3.744	0.682
Histone H1 OS=Zea mays PE=2 SV=2	27	FVEDK(1)HK	4.631	2.717	0.587
Histone H2A	4	AGK(1)GGK(1)GLLAAK(1)TTAAK	3.366	2.945	0.875
Histone H2A	6	GK(1)AIGSGAAK(1)K	2.634	1.998	0.759
Histone H2A	6	GK(1)AIGAGAAK(1)K	2.662	2.252	0.846
Histone H2A	7	GGK(1)GLLAAK(1)TTAAK	4.26	4.019	0.943
Histone H2A	13	GLLAAK(1)TTAAK(1)GAADK	4.591	5.44	1.185
Histone H2A	13	GLLAAK(1)TTAAK(1)TAEK(1)DK	2.812	3.09	1.099
Histone H2A	14	GK(1)AIGSGAAK(1)K	2.8	2.666	0.952
Histone H2A	14	GK(1)AIGAGAAK(1)K	2.896	3.344	1.155
Histone H2A	18	GLLAAK(1)TTAAK(1)GAADK	3.792	3.667	0.967
Histone H2A	18	TTAAK(1)TAEK(1)DK	2.346	2.272	0.969
Histone H2A	18	AKPAASAK(1)SVSR	2.3	2.916	1.268
Histone H2A	24	SVTK(1)SIK	6.503	7.728	1.188
Histone H2A	129	GK(1)GDIGSASQEF	2.675	2.977	1.113
Histone H2A	132	INPVLLPK(1)R	3.579	3.693	1.032
Histone H2A	133	SLINK(1)SSK	2.969	2.751	0.926
Histone H2A	135	SLINK(1)TSKE	2.951	3.101	1.051
Histone H2A	147	KKPAAAK(1)E	7.485	7.579	1.013
Histone H2A	160	TAAADK(1)K	3.506	3.326	0.949
Histone H2B	4	APK(1)TAAK	3.434	3.122	0.909
Histone H2B	12	AEK(0.5)K(0.5)PAEK(1)K	4.464	5.263	1.179
Histone H2B	13	RLPAGK(1)SSAAAK	2.15	2.02	0.939
Histone H2B	13	KPVAEK(1)AEK	2.86	3.742	1.308
Histone H2B	14	KPAAESK(1)VEK	3.093	3.412	1.103
Histone H2B	16	AEK(1)TTAGK(1)K	3.059	3.337	1.091
Histone H2B	16	AEK(1)TTTAK	2.092	2.813	1.345
Histone H2B	16	AEK(1)TTAAK(1)K(1)TK	2.94	3.197	1.088
Histone H2B	20	TPAAEK(1)TTAGK	3.142	3.738	1.19
Histone H2B	21	AEK(1)TTAGK(1)K	3.059	3.337	1.091
Histone H2B	21	KPAAEVAEK(1)AEK	2.08	2.249	1.081
Histone H2B	21	AEK(1)TTAAK(1)K(1)TK	2.98	3.146	1.056
Histone H2B	22	AEK(1)TTAAK(1)K(1)TK	3.122	2.829	0.906
Histone H2B	23	KPVEEEPAAEK(1)AEK	2.62	2.869	1.095
Histone H2B	24	TPAGK(0.5)K(0.5)PAAEK(1)R	4.898	6.974	1.424
Histone H2B	24	AEK(1)TLAGK(1)K	2.573	3.046	1.184
Histone H2B	26	AEK(1)APAGK(1)K	2.796	3.283	1.174
Histone H2B	26	AEK(1)APAGK(1)K	2.618	2.862	1.094
Histone H2B	27	AEK(1)APAGK(1)K	2.796	3.283	1.174
Histone H2B	29	AEK(1)TLAGK(1)K	2.432	2.853	1.173
Histone H2B	30	RPAAGK(1)TASK	3.907	3.321	0.85
Histone H2B	31	AEK(1)APAGK(1)K	2.796	3.283	1.174
Histone H2B	31	AEK(1)APAGK(1)K	2.618	2.862	1.094
Histone H2B	31	AEK(1)RPPK	2.866	3.445	1.202
Histone H2B	38	RVPAGK(1)TAAK	3.054	3.485	1.141
Histone H2B	40	RLPAGK(1)TSAGK	2.916	2.842	0.975
Histone H2B	41	RLPASK(1)SAK	2.575	3.003	1.166
Histone H2B	42	RLPAGK(1)TAAGK	2.891	3.086	1.067
Histone H2B	43	VPAGK(1)TASK	2.517	2.206	0.876
Histone H2B	43	RLPAGK(1)TASK	3.17	3.439	1.085
Histone H2B	44	RLPAGK(1)TASK(1)EAGGEAK	2.397	2.54	1.059
Histone H2B	44	RLPAAGK(1)TSAK	2.208	2.223	1.007
Histone H2B	45	LPAAGK(1)SK	2.202	2.139	0.971
Histone H2B	134	AVTK(1)FTSA	3.042	3.677	1.209
Histone H2B.1	23	KPAEEEPAAEK(1)AEK	2.388	2.7	1.131
Histone H2B.1	26	AEK(1)TPAGK(1)K	3.766	3.468	0.921
Histone H2B.1	31	AEK(1)TPAGK(1)K	3.766	3.468	0.921
Histone H2B.1	43	RLPAGK(1)SAAK	2.291	1.927	0.841
Histone H2B.1	60	K(1)SVETYK	1.605	2.617	1.631
Histone H2B.1	74	VLK(1)QVHPDIGISSK	2.307	2.999	1.3
Histone H2B.1	136	LVLPGELAK(1)HAVSEGTK	3.749	4.436	1.183
Histone H2B.2	11	KPAAENK(1)VEK	4.28	4.365	1.02
Histone H2B.2	18	AAEK(1)TPAGK(1)K	2.988	3.554	1.189
Histone H2B.2	23	AAEK(1)TPAGK(1)K	2.988	3.554	1.189
Histone H2B.2	35	RLPAGK(1)TASK(1)EAGGEGK	2.268	2.333	1.029
Histone H2B.2	46	EAGGEGK(1)TR	2.991	3.019	1.009
Histone H2B.2 OS=Triticum aestivum PE=1 SV=2	35	RLPAGK(1)SAAGK	2.234	2.23	0.998
Histone H2B.6 OS=Arabidopsis thaliana GN=H2B PE=1 SV=3	9	GSK(1)VVSSVVK	3.754	2.722	0.725
Histone H2B.6 OS=Arabidopsis thaliana GN=H2B PE=1 SV=3	26	AEK(1)APAGK(1)K	2.618	2.862	1.094
Histone H2B.6 OS=Arabidopsis thaliana GN=H2B PE=1 SV=3	44	RLPSAGK(1)TSAK	2.241	2.273	1.014
Histone H3	10	K(1)STGGK(1)APR	3.317	4.337	1.307
Histone H3	15	K(1)STGGK(1)APR	3.317	4.337	1.307
Histone H3	19	K(1)QLATK(1)AAR	3.202	3.049	0.952
Histone H3	24	K(1)QLATK(1)AAR	3.202	3.049	0.952
Histone H3	28	K(1)SAPTTGGVK(1)K(1)PHR	7.442	9.415	1.265
Histone H3	37	SAPTTGGVK(1)K	3.972	4.959	1.248
Histone H3	38	K(1)SAPTTGGVK(1)K(1)PHR	2.209	2.151	0.974
Histone H3	57	YQK(1)STELLIR	4.164	4.716	1.133
Histone H3	80	EIAQDFK(1)TDLR	9.096	10.403	1.144
Histone H3	123	RVTIMPK(1)DIQLAR	1.991	2.42	1.216
Histone H3.2	28	K(1)SAPATGGVK	2.422	21.101	8.711
Histone H3.2	37	K(1)SAPATGGVK(0.843)K(0.157)PHR	1.959	6.656	3.397
Histone H4	6	GK(1)GGK(1)GLGK(1)GGAK(1)R	2.768	1.482	0.535
Histone H4	6	GK(1)GAK(1)GLGK(1)GGAK	3.037	1.98	0.652
Histone H4	9	GK(1)GGK(1)GLGK(1)GGAK(1)R	2.982	1.876	0.629
Histone H4	9	GK(1)GAK(1)GLGK(1)GGAK	3.037	1.98	0.652
Histone H4	13	GLGK(1)GGAK(1)R	3.196	2.349	0.735
Histone H4	13	GLGK(1)GGAK(1)R	4.475	5.718	1.278
Histone H4	17	GLGK(1)GGAK(1)R	3.874	4.753	1.227
Histone H4	17	GLGK(1)GGAK(1)R	5.101	7.022	1.377
Histone H4	79	K(1)TVTAMDVVYALK(1)R	2.74	3.496	1.276
Histone H4	91	TVTAMDVVYALK(1)R	4.426	5.713	1.291
Histone H4 variant TH091	6	DK(1)GGK(1)GLGK(1)GGAK	2.834	1.368	0.483
Histone H4 variant TH091	9	GGK(1)GLGK(1)GGAK(1)R	3.284	2.392	0.728
Histone H4 variant TH091	13	GLGK(1)GGAK(1)R	3.578	3.147	0.88
Histone H4 variant TH091	17	GLGK(1)GGAK(1)R	3.483	4.419	1.269

## Sheet: Protein Ratio
-2	1	-2.4	1	-2.8	1	-5.1	1	-5.7	1	-6.7	1	-4	1	-3.3	1	-3.9	1	-3.8	1	-2.2	1	-5.7	1
-1.9	1	-2.1	1	-2.4	1	-4.3	1	-4.5	1	-6	1	-3.2	1	-2.5	1	-3.8	1	-2.8	1	-2.1	1	-4.6	1
-1.7	1	-2	2	-2.2	3	-3.7	1	-3.8	1	-5	1	-2.2	2	-1.8	2	-2.6	1	-2	2	-1.9	2	-4.2	1
-1.6	1	-1.9	1	-2.1	1	-3.1	1	-3.2	1	-3.5	1	-2	1	-1.7	2	-2.4	1	-1.7	1	-1.8	2	-3	2
-1.4	2	-1.8	2	-2	2	-2.9	1	-3	1	-3.1	1	-1.8	1	-1.6	1	-2.3	1	-1.5	2	-1.7	1	-2.9	1
-1.3	4	-1.7	2	-1.9	1	-2.7	1	-2.7	1	-3	1	-1.7	1	-1.4	1	-2.2	2	-1.4	4	-1.5	2	-2.5	1
-1.2	1	-1.6	1	-1.8	2	-2.3	1	-2.5	1	-2.9	1	-1.6	2	-1.3	2	-1.8	2	-1.3	2	-1.4	4	-2.4	1
-1.1	4	-1.5	2	-1.6	2	-2.1	3	-2.2	4	-2.8	1	-1.4	1	-1.2	3	-1.6	2	-1.2	3	-1.3	3	-2.3	1
-1	1	-1.4	1	-1.5	2	-2	2	-2.1	1	-2.6	2	-1.3	1	-1.1	3	-1.5	3	-1.1	4	-1.2	1	-2.2	1
-0.9	1	-1.3	4	-1.4	1	-1.9	2	-2	3	-2.5	1	-1.2	3	-1	3	-1.4	4	-1	4	-1.1	3	-2.1	3
-0.8	4	-1.2	3	-1.3	4	-1.8	1	-1.8	4	-2.4	3	-1.1	4	-0.9	4	-1.3	3	-0.9	2	-1	5	-1.9	2
-0.7	3	-1.1	5	-1.2	5	-1.7	2	-1.7	3	-2.2	1	-1	4	-0.8	3	-1.2	1	-0.8	4	-0.9	1	-1.8	2
-0.6	3	-1	1	-1.1	2	-1.5	1	-1.6	2	-2.1	1	-0.9	2	-0.7	6	-1.1	5	-0.7	9	-0.8	3	-1.7	4
-0.5	3	-0.9	3	-1	5	-1.4	3	-1.5	3	-2	1	-0.8	7	-0.6	5	-1	4	-0.6	10	-0.7	3	-1.6	5
-0.4	3	-0.8	6	-0.9	1	-1.3	3	-1.4	2	-1.9	4	-0.7	11	-0.5	18	-0.9	6	-0.5	15	-0.6	4	-1.5	1
-0.3	8	-0.7	1	-0.8	2	-1.2	4	-1.3	1	-1.8	5	-0.6	13	-0.4	35	-0.8	8	-0.4	21	-0.5	6	-1.3	2
-0.2	6	-0.6	8	-0.7	6	-1.1	2	-1.2	3	-1.7	6	-0.5	27	-0.3	37	-0.7	20	-0.3	37	-0.4	6	-1.2	3
-0.1	10	-0.5	5	-0.6	4	-0.9	2	-1.1	3	-1.6	2	-0.4	24	-0.2	56	-0.6	11	-0.2	50	-0.3	7	-1.1	5
0	37	-0.4	12	-0.5	13	-0.8	4	-1	1	-1.5	3	-0.3	30	-0.1	61	-0.5	29	-0.1	81	-0.2	12	-1	2
0.1	27	-0.3	18	-0.4	8	-0.7	6	-0.9	5	-1.4	1	-0.2	43	0	272	-0.4	44	0	279	-0.1	25	-0.9	4
0.2	20	-0.2	15	-0.3	11	-0.6	3	-0.8	7	-1.2	4	-0.1	77	0.1	142	-0.3	45	0.1	197	0	29	-0.8	3
0.3	27	-0.1	15	-0.2	12	-0.5	3	-0.7	6	-1.1	3	0	232	0.2	178	-0.2	71	0.2	200	0.1	23	-0.7	4
0.4	34	0	47	-0.1	20	-0.4	6	-0.6	3	-1	3	0.1	150	0.3	145	-0.1	109	0.3	158	0.2	53	-0.6	7
0.5	40	0.1	33	0	61	-0.3	4	-0.5	4	-0.9	6	0.2	172	0.4	120	0	321	0.4	104	0.3	37	-0.5	3
0.6	37	0.2	38	0.1	30	-0.2	9	-0.4	6	-0.8	5	0.3	154	0.5	86	0.1	160	0.5	46	0.4	30	-0.4	6
0.7	39	0.3	30	0.2	31	-0.1	10	-0.3	6	-0.7	2	0.4	121	0.6	44	0.2	139	0.6	23	0.5	32	-0.3	3
0.8	54	0.4	31	0.3	46	0	25	-0.2	16	-0.6	6	0.5	78	0.7	27	0.3	114	0.7	17	0.6	49	-0.2	12
0.9	53	0.5	38	0.4	51	0.1	7	-0.1	10	-0.5	9	0.6	58	0.8	14	0.4	74	0.8	8	0.7	54	-0.1	17
1	60	0.6	47	0.5	46	0.2	16	0	34	-0.4	14	0.7	30	0.9	11	0.5	54	0.9	4	0.8	65	0	29
1.1	69	0.7	64	0.6	56	0.3	19	0.1	23	-0.3	13	0.8	14	1	4	0.6	16	1	4	0.9	67	0.1	17
1.2	75	0.8	61	0.7	61	0.4	24	0.2	27	-0.2	19	0.9	9	1.1	4	0.7	15	1.1	4	1	55	0.2	20
1.3	63	0.9	53	0.8	63	0.5	30	0.3	34	-0.1	14	1	8	1.2	1	0.8	8	1.3	1	1.1	75	0.3	35
1.4	58	1	61	0.9	54	0.6	32	0.4	23	0	49	1.1	4	1.3	2	0.9	11	1.7	1	1.2	66	0.4	39
1.5	53	1.1	83	1	71	0.7	44	0.5	30	0.1	27	1.2	2	1.4	1	1	2	3.1	1	1.3	74	0.5	37
1.6	66	1.2	64	1.1	76	0.8	41	0.6	47	0.2	30	1.3	3	1.5	1	1.1	2			1.4	68	0.6	44
1.7	52	1.3	68	1.2	76	0.9	38	0.7	37	0.3	33	1.4	2	1.6	2	1.2	1			1.5	69	0.7	30
1.8	52	1.4	58	1.3	72	1	29	0.8	42	0.4	40	1.6	2	2.8	1	1.4	1			1.6	64	0.8	44
1.9	49	1.5	44	1.4	46	1.1	51	0.9	45	0.5	43	1.7	1			1.8	1			1.7	41	0.9	48
2	50	1.6	58	1.5	57	1.2	38	1	49	0.6	46	3.5	1			3	1			1.8	48	1	51
2.1	27	1.7	50	1.6	37	1.3	57	1.1	56	0.7	57									1.9	38	1.1	62
2.2	28	1.8	36	1.7	36	1.4	49	1.2	59	0.8	51									2	31	1.2	62
2.3	30	1.9	43	1.8	43	1.5	81	1.3	70	0.9	51									2.1	27	1.3	58
2.4	19	2	36	1.9	26	1.6	75	1.4	65	1	57									2.2	22	1.4	64
2.5	23	2.1	25	2	26	1.7	61	1.5	73	1.1	52									2.3	16	1.5	69
2.6	14	2.2	27	2.1	23	1.8	63	1.6	50	1.2	78									2.4	22	1.6	75
2.7	13	2.3	19	2.2	17	1.9	62	1.7	69	1.3	73									2.5	11	1.7	58
2.8	13	2.4	12	2.3	13	2	48	1.8	42	1.4	53									2.6	9	1.8	60
2.9	9	2.5	8	2.4	11	2.1	41	1.9	43	1.5	58									2.7	5	1.9	41
3	3	2.6	8	2.5	7	2.2	33	2	40	1.6	52									2.8	4	2	37
3.1	3	2.7	6	2.6	6	2.3	38	2.1	47	1.7	50									2.9	8	2.1	40
3.2	4	2.8	5	2.7	6	2.4	27	2.2	22	1.8	34									3.1	2	2.2	30
3.3	1	2.9	1	2.8	5	2.5	19	2.3	35	1.9	37									3.2	2	2.3	35
3.4	2	3	4	2.9	2	2.6	19	2.4	15	2	29									3.3	2	2.4	16
3.5	3	3.1	4	3	3	2.7	25	2.5	26	2.1	26									3.4	1	2.5	24
3.6	6	3.2	3	3.1	4	2.8	28	2.6	22	2.2	27									3.9	2	2.6	16
3.7	2	3.3	3	3.2	1	2.9	15	2.7	12	2.3	19									4	1	2.7	11
3.8	1	3.5	3	3.3	1	3	18	2.8	4	2.4	18											2.8	12
3.9	1	3.6	1	3.4	2	3.1	8	2.9	12	2.5	9											2.9	9
4	1	3.7	1	3.5	2	3.2	10	3	8	2.6	5											3	6
4.1	1	3.8	1	3.6	4	3.3	4	3.1	3	2.7	4											3.1	2
4.3	1	3.9	1	3.7	2	3.4	1	3.2	2	2.8	11											3.2	2
4.4	1	4	1	4	1	3.5	1	3.3	6	2.9	3											3.3	1
4.8	1	4.1	3	4.3	1	3.6	4	3.5	2	3	3											3.4	3
		4.2	1	4.6	2	3.7	1	3.6	1	3.1	4											3.5	3
		4.6	1			3.8	6	3.7	1	3.2	2											3.7	2
						3.9	1	3.8	3	3.3	3											3.8	1
						4	4	3.9	1	3.5	3											4	2
						4.1	2	4	1	3.6	1											4.1	1
						4.2	1	4.1	3	3.7	4											4.3	1
						4.3	1	4.2	2	3.9	1
						4.4	2	4.5	1	4	1
						4.5	1	4.6	1	4.1	2
						4.6	1	4.7	2	4.2	1
						4.9	1			4.3	2
						5.1	1			4.5	1

## Sheet: Statistic
	Up-regulated	Down-regulated
12h/0h Ratio	93	0
24h/0h Ratio	89	2
24h/12h Ratio	2	1
